# Supplementary material for: cDNA Library Enrichment of Full Length Transcripts for SMRT Long Read Sequencing
Source: PLoS One. 2016 Jun 21;11(6):e0157779. doi: 10.1371/journal.pone.0157779 (PMC4915659; doi:10.1371/journal.pone.0157779)
Supplement: S1 File — (XLSX) [file pone.0157779.s001.xlsx]

## Sheet: Table A
Table A: Arabidopsis thaliana detailed PacBio Iso-Seq output for both technologies and all size fractions. From left to right: number of Reads of Inserts (ROI); classify output: number of full length and non-chimeric full length reads, average full length non chimeric read length and percentage of full length reads; cluster output: number of consensus isoforms, high polished and low polished read…
	cDNA library	Size fraction (kb)	# ROI	# classify FL reads	# classify FL non chimeric reads	Avg. FL Non chimeric read length	% FL non chimeric reads	# cluster isoforms	# HQ polished reads	# LQ polished reads
	TeloPrime	1-2	63456	23691	23381	1.072	36.846	9465	7679	1786
	SMARTer	1-2	118157	57080	56027	1.171	47.4174	27186	19449	7737
	TeloPrime	2-3	125292	53959	53847	1.945	42.9772	21524	15119	6405
	SMARTer	2-3	146218	70597	70087	2.302	47.9332	29382	14054	15321
	TeloPrime	3-6	151162	33967	33894	3.515	22.4223	10698	4139	6553
	SMARTer	3-6	141265	40506	39783	2.966	28.162	18649	7080	11569

## Sheet: Table B
Table B: Triticum aestivum PacBio Iso-Seq output summary. The mRNA sample was split into three size fractions (1-2, 2-3 and 3-6 kb). cDNA synthesis was performed using the Lexogen TeloPrime Full-Length cDNA amplification kit. From left to right: number of read clusters (HQ reads) assembled using the PacBio Iso-Seq pipeline; number of HQ reads aligning to the Triticum aestivum genome with a sequen…
	cDNA library	Size fraction (kb)	# HQ reads	# HQ reads ( >=90%)	% FL HQ reads
	TeloPrime	1-2	10172	6967	11.6
	TeloPrime	2-3	14310	8789	12.2
	TeloPrime	3-6	1169	616	12.9

## Sheet: Table C
Table C: Triticum aestivum detailed PacBio Iso-Seq output for all size fractions. From left to right: number of Reads of Inserts (ROI); classify output: number of full length and non-chimeric full length reads, average full length non chimeric read length and percentage of full length reads; cluster output: number of consensus isoforms, high polished and low polished reads.
	cDNA library	Size fraction (kb)	# ROI	# classify FL reads	# classify FL non chimeric reads	Avg. FL Non chimeric read legth	% FL non chimeric reads	# cluster isoforms	# HQ polished reads	# LQ polished reads
	TeloPrime	1-2	140198	68667	67707	1.023	48.2938	14803	10172	4630
	TeloPrime	2-3	185095	68303	67843	1.662	36.6531	19510	14310	5197
	TeloPrime	3-6	45594	8380	3578	3.282	7.84752	2639	1169	1470

## Sheet: Table D
Table D: GMAP annotation of 381 HQ reads aligning to regions not annotated as genes in the current reference version of Triticum aestivum genome A. Reads putatively aligning to repetitive regions of the genome are underlined.
	Chromosome	Genome	GMAP_Annotation	GMAP_Ann_start	GMAP_Ann_end	Identity	Strand	Phase	GMAP_Ann_Description
	1A	WheatGenomeA	gene	222168768	222169579	.	+	.	ID=c2982/f1p2/808.path1
	1A	WheatGenomeA	mRNA	222168768	222169579	.	+	.	ID=c2982/f1p2/808.mrna1
	1A	WheatGenomeA	exon	222168768	222169579	99	+	.	ID=c2982/f1p2/808.mrna1.exon1
	1A	WheatGenomeA	CDS	222168768	222169132	100	+	0	ID=c2982/f1p2/808.mrna1.cds1
	1A	WheatGenomeA	CDS	222169134	222169202	100	+	2	ID=c2982/f1p2/808.mrna1.cds2
	1A	WheatGenomeA	CDS	222169204	222169222	100	+	2	ID=c2982/f1p2/808.mrna1.cds3
	1A	WheatGenomeA	gene	241418240	241419804	.	+	.	ID=c3411/f1p0/955.path1
	1A	WheatGenomeA	mRNA	241418240	241419804	.	+	.	ID=c3411/f1p0/955.mrna1
	1A	WheatGenomeA	exon	241418240	241418404	100	+	.	ID=c3411/f1p0/955.mrna1.exon1
	1A	WheatGenomeA	exon	241418624	241418730	100	+	.	ID=c3411/f1p0/955.mrna1.exon2
	1A	WheatGenomeA	exon	241419122	241419804	100	+	.	ID=c3411/f1p0/955.mrna1.exon3
	1A	WheatGenomeA	CDS	241418660	241418730	100	+	0	ID=c3411/f1p0/955.mrna1.cds1
	1A	WheatGenomeA	CDS	241419122	241419287	100	+	2	ID=c3411/f1p0/955.mrna1.cds2
	1A	WheatGenomeA	gene	224847093	224848122	.	+	.	ID=c3827/f1p0/942.path1
	1A	WheatGenomeA	mRNA	224847093	224848122	.	+	.	ID=c3827/f1p0/942.mrna1
	1A	WheatGenomeA	exon	224847093	224847283	100	+	.	ID=c3827/f1p0/942.mrna1.exon1
	1A	WheatGenomeA	exon	224847372	224848122	100	+	.	ID=c3827/f1p0/942.mrna1.exon2
	1A	WheatGenomeA	CDS	224847173	224847283	100	+	0	ID=c3827/f1p0/942.mrna1.cds1
	1A	WheatGenomeA	CDS	224847372	224847830	100	+	0	ID=c3827/f1p0/942.mrna1.cds2
	1A	WheatGenomeA	gene	113442563	113443282	.	-	.	ID=c4359/f1p0/628.path1
	1A	WheatGenomeA	mRNA	113442563	113443282	.	-	.	ID=c4359/f1p0/628.mrna1
	1A	WheatGenomeA	exon	113442989	113443282	98	-	.	ID=c4359/f1p0/628.mrna1.exon1
	1A	WheatGenomeA	exon	113442563	113442899	100	-	.	ID=c4359/f1p0/628.mrna1.exon2
	1A	WheatGenomeA	CDS	113442989	113443013	100	-	0	ID=c4359/f1p0/628.mrna1.cds1
	1A	WheatGenomeA	CDS	113442748	113442899	100	-	1	ID=c4359/f1p0/628.mrna1.cds2
	1A	WheatGenomeA	gene	4625049	4626298	.	-	.	ID=c5101/f4p1/1251.path1
	1A	WheatGenomeA	mRNA	4625049	4626298	.	-	.	ID=c5101/f4p1/1251.mrna1
	1A	WheatGenomeA	exon	4625049	4626298	100	-	.	ID=c5101/f4p1/1251.mrna1.exon1
	1A	WheatGenomeA	CDS	4625248	4625700	100	-	0	ID=c5101/f4p1/1251.mrna1.cds1
	1A	WheatGenomeA	gene	117325592	117386852	.	+	.	ID=c6936/f1p0/809.path1
	1A	WheatGenomeA	mRNA	117325592	117386852	.	+	.	ID=c6936/f1p0/809.mrna1
	1A	WheatGenomeA	exon	117325592	117325671	93	+	.	ID=c6936/f1p0/809.mrna1.exon1
	1A	WheatGenomeA	exon	117325710	117325981	84	+	.	ID=c6936/f1p0/809.mrna1.exon2
	1A	WheatGenomeA	exon	117385490	117385592	96	+	.	ID=c6936/f1p0/809.mrna1.exon3
	1A	WheatGenomeA	exon	117386500	117386852	84	+	.	ID=c6936/f1p0/809.mrna1.exon4
	1A	WheatGenomeA	CDS	117325592	117325671	93	+	0	ID=c6936/f1p0/809.mrna1.cds1
	1A	WheatGenomeA	CDS	117325710	117325713	33	+	2	ID=c6936/f1p0/809.mrna1.cds2
	1A	WheatGenomeA	gene	152780776	152782075	.	-	.	ID=c7323/f1p0/890.path1
	1A	WheatGenomeA	mRNA	152780776	152782075	.	-	.	ID=c7323/f1p0/890.mrna1
	1A	WheatGenomeA	exon	152782007	152782075	98	-	.	ID=c7323/f1p0/890.mrna1.exon1
	1A	WheatGenomeA	exon	152781822	152781892	100	-	.	ID=c7323/f1p0/890.mrna1.exon2
	1A	WheatGenomeA	exon	152780776	152781536	98	-	.	ID=c7323/f1p0/890.mrna1.exon3
	1A	WheatGenomeA	CDS	152781308	152781505	100	-	0	ID=c7323/f1p0/890.mrna1.cds1
	1A	WheatGenomeA	CDS	152781304	152781306	100	-	0	ID=c7323/f1p0/890.mrna1.cds2
	1A	WheatGenomeA	gene	59969035	60453975	.	-	.	ID=c7510/f1p2/1354.path1
	1A	WheatGenomeA	mRNA	59969035	60453975	.	-	.	ID=c7510/f1p2/1354.mrna1
	1A	WheatGenomeA	exon	60453915	60453975	90	-	.	ID=c7510/f1p2/1354.mrna1.exon1
	1A	WheatGenomeA	exon	60453099	60453158	88	-	.	ID=c7510/f1p2/1354.mrna1.exon2
	1A	WheatGenomeA	exon	60368080	60368267	87	-	.	ID=c7510/f1p2/1354.mrna1.exon3
	1A	WheatGenomeA	exon	59969035	59970105	97	-	.	ID=c7510/f1p2/1354.mrna1.exon4
	1A	WheatGenomeA	CDS	60368155	60368205	88	-	0	ID=c7510/f1p2/1354.mrna1.cds1
	1A	WheatGenomeA	CDS	60368090	60368148	96	-	1	ID=c7510/f1p2/1354.mrna1.cds2
	1A	WheatGenomeA	gene	2608524	2609365	.	+	.	ID=c7612/f1p0/722.path1
	1A	WheatGenomeA	mRNA	2608524	2609365	.	+	.	ID=c7612/f1p0/722.mrna1
	1A	WheatGenomeA	exon	2608524	2608915	100	+	.	ID=c7612/f1p0/722.mrna1.exon1
	1A	WheatGenomeA	exon	2609036	2609365	100	+	.	ID=c7612/f1p0/722.mrna1.exon2
	1A	WheatGenomeA	CDS	2608525	2608731	100	+	0	ID=c7612/f1p0/722.mrna1.cds1
	1A	WheatGenomeA	gene	222168702	222169564	.	+	.	ID=c7937/f1p0/785.path1
	1A	WheatGenomeA	mRNA	222168702	222169564	.	+	.	ID=c7937/f1p0/785.mrna1
	1A	WheatGenomeA	exon	222168702	222169226	99	+	.	ID=c7937/f1p0/785.mrna1.exon1
	1A	WheatGenomeA	exon	222169304	222169564	100	+	.	ID=c7937/f1p0/785.mrna1.exon2
	1A	WheatGenomeA	CDS	222168789	222169132	100	+	0	ID=c7937/f1p0/785.mrna1.cds1
	1A	WheatGenomeA	CDS	222169134	222169226	100	+	2	ID=c7937/f1p0/785.mrna1.cds2
	1A	WheatGenomeA	CDS	222169304	222169478	100	+	2	ID=c7937/f1p0/785.mrna1.cds3
	1A	WheatGenomeA	gene	222168768	222169621	.	+	.	ID=c10090/f3p2/854.path1
	1A	WheatGenomeA	mRNA	222168768	222169621	.	+	.	ID=c10090/f3p2/854.mrna1
	1A	WheatGenomeA	exon	222168768	222169621	100	+	.	ID=c10090/f3p2/854.mrna1.exon1
	1A	WheatGenomeA	CDS	222168768	222169478	100	+	0	ID=c10090/f3p2/854.mrna1.cds1
	1A	WheatGenomeA	gene	67330915	67333590	.	+	.	ID=c11032/f1p0/1147.path2
	1A	WheatGenomeA	mRNA	67330915	67333590	.	+	.	ID=c11032/f1p0/1147.mrna2
	1A	WheatGenomeA	exon	67330915	67331204	100	+	.	ID=c11032/f1p0/1147.mrna2.exon1
	1A	WheatGenomeA	exon	67332040	67332128	100	+	.	ID=c11032/f1p0/1147.mrna2.exon2
	1A	WheatGenomeA	exon	67332216	67332435	100	+	.	ID=c11032/f1p0/1147.mrna2.exon3
	1A	WheatGenomeA	exon	67332965	67333071	100	+	.	ID=c11032/f1p0/1147.mrna2.exon4
	1A	WheatGenomeA	exon	67333167	67333249	100	+	.	ID=c11032/f1p0/1147.mrna2.exon5
	1A	WheatGenomeA	exon	67333342	67333590	100	+	.	ID=c11032/f1p0/1147.mrna2.exon6
	1A	WheatGenomeA	CDS	67330915	67331072	100	+	1	ID=c11032/f1p0/1147.mrna2.cds1
	1A	WheatGenomeA	gene	107841601	107842394	.	+	.	ID=c12712/f1p0/790.path1
	1A	WheatGenomeA	mRNA	107841601	107842394	.	+	.	ID=c12712/f1p0/790.mrna1
	1A	WheatGenomeA	exon	107841601	107842394	99	+	.	ID=c12712/f1p0/790.mrna1.exon1
	1A	WheatGenomeA	CDS	107841891	107841908	100	+	0	ID=c12712/f1p0/790.mrna1.cds1
	1A	WheatGenomeA	CDS	107841910	107842074	100	+	0	ID=c12712/f1p0/790.mrna1.cds2
	1A	WheatGenomeA	gene	220628914	220629923	.	-	.	ID=c15026/f1p2/1010.path1
	1A	WheatGenomeA	mRNA	220628914	220629923	.	-	.	ID=c15026/f1p2/1010.mrna1
	1A	WheatGenomeA	exon	220628914	220629923	99	-	.	ID=c15026/f1p2/1010.mrna1.exon1
	1A	WheatGenomeA	CDS	220629180	220629410	100	-	0	ID=c15026/f1p2/1010.mrna1.cds1
	1A	WheatGenomeA	gene	3338202	3339695	.	+	.	ID=c17324/f1p0/1494.path1
	1A	WheatGenomeA	mRNA	3338202	3339695	.	+	.	ID=c17324/f1p0/1494.mrna1
	1A	WheatGenomeA	exon	3338202	3339695	100	+	.	ID=c17324/f1p0/1494.mrna1.exon1
	1A	WheatGenomeA	CDS	3338203	3339624	100	+	0	ID=c17324/f1p0/1494.mrna1.cds1
	1A	WheatGenomeA	gene	116272631	116273383	.	-	.	ID=c2444/f8p6/580.path1
	1A	WheatGenomeA	mRNA	116272631	116273383	.	-	.	ID=c2444/f8p6/580.mrna1
	1A	WheatGenomeA	exon	116273242	116273383	100	-	.	ID=c2444/f8p6/580.mrna1.exon1
	1A	WheatGenomeA	exon	116272631	116273069	99	-	.	ID=c2444/f8p6/580.mrna1.exon2
	1A	WheatGenomeA	CDS	116273242	116273294	100	-	0	ID=c2444/f8p6/580.mrna1.cds1
	1A	WheatGenomeA	CDS	116272895	116273069	100	-	2	ID=c2444/f8p6/580.mrna1.cds2
	1A	WheatGenomeA	gene	104824758	104839054	.	+	.	ID=c3305/f2p0/926.path1
	1A	WheatGenomeA	mRNA	104824758	104839054	.	+	.	ID=c3305/f2p0/926.mrna1
	1A	WheatGenomeA	exon	104824758	104824984	99	+	.	ID=c3305/f2p0/926.mrna1.exon1
	1A	WheatGenomeA	exon	104825069	104825117	100	+	.	ID=c3305/f2p0/926.mrna1.exon2
	1A	WheatGenomeA	exon	104825342	104825966	99	+	.	ID=c3305/f2p0/926.mrna1.exon3
	1A	WheatGenomeA	exon	104839049	104839054	100	+	.	ID=c3305/f2p0/926.mrna1.exon4
	1A	WheatGenomeA	CDS	104824759	104824883	100	+	0	ID=c3305/f2p0/926.mrna1.cds1
	1A	WheatGenomeA	CDS	104824885	104824984	100	+	2	ID=c3305/f2p0/926.mrna1.cds2
	1A	WheatGenomeA	CDS	104825069	104825117	100	+	0	ID=c3305/f2p0/926.mrna1.cds3
	1A	WheatGenomeA	CDS	104825342	104825428	100	+	1	ID=c3305/f2p0/926.mrna1.cds4
	1A	WheatGenomeA	CDS	104825430	104825464	100	+	1	ID=c3305/f2p0/926.mrna1.cds5
	1A	WheatGenomeA	CDS	104825466	104825810	100	+	0	ID=c3305/f2p0/926.mrna1.cds6
	1A	WheatGenomeA	gene	181982357	181983351	.	+	.	ID=c10119/f4p0/995.path1
	1A	WheatGenomeA	mRNA	181982357	181983351	.	+	.	ID=c10119/f4p0/995.mrna1
	1A	WheatGenomeA	exon	181982357	181983351	100	+	.	ID=c10119/f4p0/995.mrna1.exon1
	1A	WheatGenomeA	CDS	181982359	181982643	100	+	0	ID=c10119/f4p0/995.mrna1.cds1
	1A	WheatGenomeA	gene	212601132	212602020	.	-	.	ID=c10164/f3p2/958.path2
	1A	WheatGenomeA	mRNA	212601132	212602020	.	-	.	ID=c10164/f3p2/958.mrna2
	1A	WheatGenomeA	exon	212601132	212602020	99	-	.	ID=c10164/f3p2/958.mrna2.exon1
	1A	WheatGenomeA	CDS	212601772	212602020	99	-	0	ID=c10164/f3p2/958.mrna2.cds1
	1A	WheatGenomeA	CDS	212601765	212601770	100	-	0	ID=c10164/f3p2/958.mrna2.cds2
	1A	WheatGenomeA	gene	118364348	118365380	.	+	.	ID=c11879/f1p0/1033.path1
	1A	WheatGenomeA	mRNA	118364348	118365380	.	+	.	ID=c11879/f1p0/1033.mrna1
	1A	WheatGenomeA	exon	118364348	118365380	100	+	.	ID=c11879/f1p0/1033.mrna1.exon1
	1A	WheatGenomeA	CDS	118364349	118364885	100	+	0	ID=c11879/f1p0/1033.mrna1.cds1
	1A	WheatGenomeA	gene	95065638	95066747	.	+	.	ID=c12634/f1p0/1110.path1
	1A	WheatGenomeA	mRNA	95065638	95066747	.	+	.	ID=c12634/f1p0/1110.mrna1
	1A	WheatGenomeA	exon	95065638	95066747	100	+	.	ID=c12634/f1p0/1110.mrna1.exon1
	1A	WheatGenomeA	CDS	95065638	95066732	100	+	0	ID=c12634/f1p0/1110.mrna1.cds1
	1A	WheatGenomeA	gene	4625095	4626157	.	-	.	ID=c12764/f1p0/898.path1
	1A	WheatGenomeA	mRNA	4625095	4626157	.	-	.	ID=c12764/f1p0/898.mrna1
	1A	WheatGenomeA	exon	4626066	4626157	100	-	.	ID=c12764/f1p0/898.mrna1.exon1
	1A	WheatGenomeA	exon	4625095	4625900	100	-	.	ID=c12764/f1p0/898.mrna1.exon2
	1A	WheatGenomeA	CDS	4626066	4626157	100	-	0	ID=c12764/f1p0/898.mrna1.cds1
	1A	WheatGenomeA	CDS	4625429	4625900	100	-	2	ID=c12764/f1p0/898.mrna1.cds2
	1A	WheatGenomeA	gene	4484343	4485174	.	+	.	ID=c14797/f1p1/813.path1
	1A	WheatGenomeA	mRNA	4484343	4485174	.	+	.	ID=c14797/f1p1/813.mrna1
	1A	WheatGenomeA	exon	4484343	4485174	86	+	.	ID=c14797/f1p1/813.mrna1.exon1
	1A	WheatGenomeA	CDS	4484345	4484382	80	+	0	ID=c14797/f1p1/813.mrna1.cds1
	1A	WheatGenomeA	CDS	4484408	4484468	85	+	2	ID=c14797/f1p1/813.mrna1.cds2
	1A	WheatGenomeA	CDS	4484470	4484816	89	+	0	ID=c14797/f1p1/813.mrna1.cds3
	1A	WheatGenomeA	CDS	4484818	4484935	89	+	2	ID=c14797/f1p1/813.mrna1.cds4
	1A	WheatGenomeA	gene	22158991	22160100	.	+	.	ID=c17961/f1p0/1111.path1
	1A	WheatGenomeA	mRNA	22158991	22160100	.	+	.	ID=c17961/f1p0/1111.mrna1
	1A	WheatGenomeA	exon	22158991	22160100	99	+	.	ID=c17961/f1p0/1111.mrna1.exon1
	1A	WheatGenomeA	CDS	22158993	22159568	99	+	0	ID=c17961/f1p0/1111.mrna1.cds1
	1A	WheatGenomeA	gene	116272472	116273383	.	-	.	ID=c19586/f1p2/912.path1
	1A	WheatGenomeA	mRNA	116272472	116273383	.	-	.	ID=c19586/f1p2/912.mrna1
	1A	WheatGenomeA	exon	116272472	116273383	100	-	.	ID=c19586/f1p2/912.mrna1.exon1
	1A	WheatGenomeA	CDS	116273143	116273382	100	-	0	ID=c19586/f1p2/912.mrna1.cds1
	1A	WheatGenomeA	gene	53392840	53403324	.	+	.	ID=c1932/f6p5/1802.path1
	1A	WheatGenomeA	mRNA	53392840	53403324	.	+	.	ID=c1932/f6p5/1802.mrna1
	1A	WheatGenomeA	exon	53392840	53393122	99	+	.	ID=c1932/f6p5/1802.mrna1.exon1
	1A	WheatGenomeA	exon	53394230	53394388	100	+	.	ID=c1932/f6p5/1802.mrna1.exon2
	1A	WheatGenomeA	exon	53394609	53394760	100	+	.	ID=c1932/f6p5/1802.mrna1.exon3
	1A	WheatGenomeA	exon	53399035	53399399	99	+	.	ID=c1932/f6p5/1802.mrna1.exon4
	1A	WheatGenomeA	exon	53400360	53400475	100	+	.	ID=c1932/f6p5/1802.mrna1.exon5
	1A	WheatGenomeA	exon	53401606	53401728	100	+	.	ID=c1932/f6p5/1802.mrna1.exon6
	1A	WheatGenomeA	exon	53401805	53402017	100	+	.	ID=c1932/f6p5/1802.mrna1.exon7
	1A	WheatGenomeA	exon	53402111	53402302	99	+	.	ID=c1932/f6p5/1802.mrna1.exon8
	1A	WheatGenomeA	exon	53403124	53403324	98	+	.	ID=c1932/f6p5/1802.mrna1.exon9
	1A	WheatGenomeA	CDS	53392841	53393122	99	+	0	ID=c1932/f6p5/1802.mrna1.cds1
	1A	WheatGenomeA	CDS	53394230	53394388	100	+	0	ID=c1932/f6p5/1802.mrna1.cds2
	1A	WheatGenomeA	CDS	53394609	53394760	100	+	0	ID=c1932/f6p5/1802.mrna1.cds3
	1A	WheatGenomeA	CDS	53399035	53399241	100	+	2	ID=c1932/f6p5/1802.mrna1.cds4
	1A	WheatGenomeA	CDS	53399243	53399399	99	+	2	ID=c1932/f6p5/1802.mrna1.cds5
	1A	WheatGenomeA	CDS	53400360	53400475	100	+	1	ID=c1932/f6p5/1802.mrna1.cds6
	1A	WheatGenomeA	CDS	53401606	53401728	100	+	0	ID=c1932/f6p5/1802.mrna1.cds7
	1A	WheatGenomeA	CDS	53401805	53402017	100	+	0	ID=c1932/f6p5/1802.mrna1.cds8
	1A	WheatGenomeA	CDS	53402111	53402225	100	+	0	ID=c1932/f6p5/1802.mrna1.cds9
	1A	WheatGenomeA	CDS	53402227	53402267	100	+	1	ID=c1932/f6p5/1802.mrna1.cds10
	1A	WheatGenomeA	gene	93395621	93400458	.	+	.	ID=c3066/f3p0/1594.path1
	1A	WheatGenomeA	mRNA	93395621	93400458	.	+	.	ID=c3066/f3p0/1594.mrna1
	1A	WheatGenomeA	exon	93395621	93395931	100	+	.	ID=c3066/f3p0/1594.mrna1.exon1
	1A	WheatGenomeA	exon	93399176	93400458	100	+	.	ID=c3066/f3p0/1594.mrna1.exon2
	1A	WheatGenomeA	CDS	93399544	93400317	100	+	0	ID=c3066/f3p0/1594.mrna1.cds1
	1A	WheatGenomeA	gene	168248435	168253684	.	-	.	ID=c3953/f2p0/2042.path1
	1A	WheatGenomeA	mRNA	168248435	168253684	.	-	.	ID=c3953/f2p0/2042.mrna1
	1A	WheatGenomeA	exon	168253360	168253684	99	-	.	ID=c3953/f2p0/2042.mrna1.exon1
	1A	WheatGenomeA	exon	168253109	168253263	100	-	.	ID=c3953/f2p0/2042.mrna1.exon2
	1A	WheatGenomeA	exon	168251190	168251353	100	-	.	ID=c3953/f2p0/2042.mrna1.exon3
	1A	WheatGenomeA	exon	168249307	168250113	99	-	.	ID=c3953/f2p0/2042.mrna1.exon4
	1A	WheatGenomeA	exon	168249065	168249217	100	-	.	ID=c3953/f2p0/2042.mrna1.exon5
	1A	WheatGenomeA	exon	168248435	168248874	100	-	.	ID=c3953/f2p0/2042.mrna1.exon6
	1A	WheatGenomeA	CDS	168253109	168253157	100	-	0	ID=c3953/f2p0/2042.mrna1.cds1
	1A	WheatGenomeA	CDS	168251190	168251353	100	-	1	ID=c3953/f2p0/2042.mrna1.cds2
	1A	WheatGenomeA	CDS	168249307	168250113	99	-	0	ID=c3953/f2p0/2042.mrna1.cds3
	1A	WheatGenomeA	CDS	168249065	168249217	100	-	0	ID=c3953/f2p0/2042.mrna1.cds4
	1A	WheatGenomeA	CDS	168248728	168248874	100	-	0	ID=c3953/f2p0/2042.mrna1.cds5
	1A	WheatGenomeA	gene	225284543	225955819	.	+	.	ID=c4035/f1p0/2017.path1
	1A	WheatGenomeA	mRNA	225284543	225955819	.	+	.	ID=c4035/f1p0/2017.mrna1
	1A	WheatGenomeA	exon	225284543	225285011	90	+	.	ID=c4035/f1p0/2017.mrna1.exon1
	1A	WheatGenomeA	exon	225954269	225955819	100	+	.	ID=c4035/f1p0/2017.mrna1.exon2
	1A	WheatGenomeA	CDS	225954697	225954978	100	+	0	ID=c4035/f1p0/2017.mrna1.cds1
	1A	WheatGenomeA	gene	53392933	53403390	.	+	.	ID=c4242/f2p1/1660.path1
	1A	WheatGenomeA	mRNA	53392933	53403390	.	+	.	ID=c4242/f2p1/1660.mrna1
	1A	WheatGenomeA	exon	53392933	53393122	100	+	.	ID=c4242/f2p1/1660.mrna1.exon1
	1A	WheatGenomeA	exon	53394230	53394388	100	+	.	ID=c4242/f2p1/1660.mrna1.exon2
	1A	WheatGenomeA	exon	53394609	53394760	100	+	.	ID=c4242/f2p1/1660.mrna1.exon3
	1A	WheatGenomeA	exon	53399035	53399239	100	+	.	ID=c4242/f2p1/1660.mrna1.exon4
	1A	WheatGenomeA	exon	53399357	53399399	100	+	.	ID=c4242/f2p1/1660.mrna1.exon5
	1A	WheatGenomeA	exon	53400360	53400475	100	+	.	ID=c4242/f2p1/1660.mrna1.exon6
	1A	WheatGenomeA	exon	53401606	53401728	100	+	.	ID=c4242/f2p1/1660.mrna1.exon7
	1A	WheatGenomeA	exon	53401805	53402017	100	+	.	ID=c4242/f2p1/1660.mrna1.exon8
	1A	WheatGenomeA	exon	53402111	53402302	100	+	.	ID=c4242/f2p1/1660.mrna1.exon9
	1A	WheatGenomeA	exon	53403124	53403390	100	+	.	ID=c4242/f2p1/1660.mrna1.exon10
	1A	WheatGenomeA	CDS	53392934	53393122	100	+	0	ID=c4242/f2p1/1660.mrna1.cds1
	1A	WheatGenomeA	CDS	53394230	53394388	100	+	0	ID=c4242/f2p1/1660.mrna1.cds2
	1A	WheatGenomeA	CDS	53394609	53394760	100	+	0	ID=c4242/f2p1/1660.mrna1.cds3
	1A	WheatGenomeA	CDS	53399035	53399239	100	+	2	ID=c4242/f2p1/1660.mrna1.cds4
	1A	WheatGenomeA	CDS	53399357	53399399	100	+	0	ID=c4242/f2p1/1660.mrna1.cds5
	1A	WheatGenomeA	CDS	53400360	53400475	100	+	1	ID=c4242/f2p1/1660.mrna1.cds6
	1A	WheatGenomeA	CDS	53401606	53401728	100	+	0	ID=c4242/f2p1/1660.mrna1.cds7
	1A	WheatGenomeA	CDS	53401805	53402017	100	+	0	ID=c4242/f2p1/1660.mrna1.cds8
	1A	WheatGenomeA	CDS	53402111	53402302	100	+	0	ID=c4242/f2p1/1660.mrna1.cds9
	1A	WheatGenomeA	CDS	53403124	53403219	100	+	0	ID=c4242/f2p1/1660.mrna1.cds10
	1A	WheatGenomeA	gene	204371362	204373318	.	-	.	ID=c4600/f1p0/1568.path1
	1A	WheatGenomeA	mRNA	204371362	204373318	.	-	.	ID=c4600/f1p0/1568.mrna1
	1A	WheatGenomeA	exon	204373084	204373318	78	-	.	ID=c4600/f1p0/1568.mrna1.exon1
	1A	WheatGenomeA	exon	204372475	204372974	94	-	.	ID=c4600/f1p0/1568.mrna1.exon2
	1A	WheatGenomeA	exon	204371839	204372277	93	-	.	ID=c4600/f1p0/1568.mrna1.exon3
	1A	WheatGenomeA	exon	204371362	204371749	96	-	.	ID=c4600/f1p0/1568.mrna1.exon4
	1A	WheatGenomeA	CDS	204373244	204373317	71	-	0	ID=c4600/f1p0/1568.mrna1.cds1
	1A	WheatGenomeA	CDS	204373235	204373241	66	-	0	ID=c4600/f1p0/1568.mrna1.cds2
	1A	WheatGenomeA	CDS	204373084	204373233	84	-	1	ID=c4600/f1p0/1568.mrna1.cds3
	1A	WheatGenomeA	CDS	204372889	204372974	91	-	1	ID=c4600/f1p0/1568.mrna1.cds4
	1A	WheatGenomeA	CDS	204372842	204372880	100	-	0	ID=c4600/f1p0/1568.mrna1.cds5
	1A	WheatGenomeA	gene	226952397	226955259	.	+	.	ID=c5357/f2p0/2044.path1
	1A	WheatGenomeA	mRNA	226952397	226955259	.	+	.	ID=c5357/f2p0/2044.mrna1
	1A	WheatGenomeA	exon	226952397	226952591	100	+	.	ID=c5357/f2p0/2044.mrna1.exon1
	1A	WheatGenomeA	exon	226952746	226953480	100	+	.	ID=c5357/f2p0/2044.mrna1.exon2
	1A	WheatGenomeA	exon	226953618	226953748	100	+	.	ID=c5357/f2p0/2044.mrna1.exon3
	1A	WheatGenomeA	exon	226953856	226954148	100	+	.	ID=c5357/f2p0/2044.mrna1.exon4
	1A	WheatGenomeA	exon	226954229	226954433	100	+	.	ID=c5357/f2p0/2044.mrna1.exon5
	1A	WheatGenomeA	exon	226954551	226954619	100	+	.	ID=c5357/f2p0/2044.mrna1.exon6
	1A	WheatGenomeA	exon	226954754	226954828	100	+	.	ID=c5357/f2p0/2044.mrna1.exon7
	1A	WheatGenomeA	exon	226954919	226955259	100	+	.	ID=c5357/f2p0/2044.mrna1.exon8
	1A	WheatGenomeA	CDS	226952758	226953480	100	+	0	ID=c5357/f2p0/2044.mrna1.cds1
	1A	WheatGenomeA	CDS	226953618	226953638	100	+	0	ID=c5357/f2p0/2044.mrna1.cds2
	1A	WheatGenomeA	gene	214877009	214885028	.	+	.	ID=c5457/f2p1/1765.path1
	1A	WheatGenomeA	mRNA	214877009	214885028	.	+	.	ID=c5457/f2p1/1765.mrna1
	1A	WheatGenomeA	exon	214877009	214877125	92	+	.	ID=c5457/f2p1/1765.mrna1.exon1
	1A	WheatGenomeA	exon	214883061	214883867	97	+	.	ID=c5457/f2p1/1765.mrna1.exon2
	1A	WheatGenomeA	exon	214884213	214885028	95	+	.	ID=c5457/f2p1/1765.mrna1.exon3
	1A	WheatGenomeA	CDS	214883131	214883867	97	+	0	ID=c5457/f2p1/1765.mrna1.cds1
	1A	WheatGenomeA	CDS	214884213	214884876	96	+	2	ID=c5457/f2p1/1765.mrna1.cds2
	1A	WheatGenomeA	gene	184106934	184907120	.	+	.	ID=c5867/f1p6/1206.path2
	1A	WheatGenomeA	mRNA	184106934	184907120	.	+	.	ID=c5867/f1p6/1206.mrna2
	1A	WheatGenomeA	exon	184106934	184107064	95	+	.	ID=c5867/f1p6/1206.mrna2.exon1
	1A	WheatGenomeA	exon	184107172	184107513	99	+	.	ID=c5867/f1p6/1206.mrna2.exon2
	1A	WheatGenomeA	exon	184906451	184907120	83	+	.	ID=c5867/f1p6/1206.mrna2.exon3
	1A	WheatGenomeA	CDS	184107296	184107424	100	+	2	ID=c5867/f1p6/1206.mrna2.cds1
	1A	WheatGenomeA	gene	234762024	234764415	.	-	.	ID=c6348/f4p1/1596.path1
	1A	WheatGenomeA	mRNA	234762024	234764415	.	-	.	ID=c6348/f4p1/1596.mrna1
	1A	WheatGenomeA	exon	234764200	234764415	100	-	.	ID=c6348/f4p1/1596.mrna1.exon1
	1A	WheatGenomeA	exon	234762984	234764108	98	-	.	ID=c6348/f4p1/1596.mrna1.exon2
	1A	WheatGenomeA	exon	234762024	234762278	100	-	.	ID=c6348/f4p1/1596.mrna1.exon3
	1A	WheatGenomeA	CDS	234762985	234764088	98	-	0	ID=c6348/f4p1/1596.mrna1.cds1
	1A	WheatGenomeA	gene	67528546	67530491	.	-	.	ID=c8081/f3p0/1491.path1
	1A	WheatGenomeA	mRNA	67528546	67530491	.	-	.	ID=c8081/f3p0/1491.mrna1
	1A	WheatGenomeA	exon	67529927	67530491	100	-	.	ID=c8081/f3p0/1491.mrna1.exon1
	1A	WheatGenomeA	exon	67528546	67529471	99	-	.	ID=c8081/f3p0/1491.mrna1.exon2
	1A	WheatGenomeA	CDS	67528800	67529465	99	-	0	ID=c8081/f3p0/1491.mrna1.cds1
	1A	WheatGenomeA	gene	53392933	53403386	.	+	.	ID=c9467/f1p4/1774.path1
	1A	WheatGenomeA	mRNA	53392933	53403386	.	+	.	ID=c9467/f1p4/1774.mrna1
	1A	WheatGenomeA	exon	53392933	53393122	98	+	.	ID=c9467/f1p4/1774.mrna1.exon1
	1A	WheatGenomeA	exon	53394230	53394388	100	+	.	ID=c9467/f1p4/1774.mrna1.exon2
	1A	WheatGenomeA	exon	53394609	53394760	100	+	.	ID=c9467/f1p4/1774.mrna1.exon3
	1A	WheatGenomeA	exon	53399035	53399399	98	+	.	ID=c9467/f1p4/1774.mrna1.exon4
	1A	WheatGenomeA	exon	53400360	53400475	99	+	.	ID=c9467/f1p4/1774.mrna1.exon5
	1A	WheatGenomeA	exon	53401606	53401728	100	+	.	ID=c9467/f1p4/1774.mrna1.exon6
	1A	WheatGenomeA	exon	53401808	53402017	99	+	.	ID=c9467/f1p4/1774.mrna1.exon7
	1A	WheatGenomeA	exon	53402111	53402302	97	+	.	ID=c9467/f1p4/1774.mrna1.exon8
	1A	WheatGenomeA	exon	53403124	53403386	95	+	.	ID=c9467/f1p4/1774.mrna1.exon9
	1A	WheatGenomeA	CDS	53392934	53393085	100	+	0	ID=c9467/f1p4/1774.mrna1.cds1
	1A	WheatGenomeA	CDS	53393087	53393122	97	+	2	ID=c9467/f1p4/1774.mrna1.cds2
	1A	WheatGenomeA	CDS	53394230	53394290	100	+	2	ID=c9467/f1p4/1774.mrna1.cds3
	1A	WheatGenomeA	gene	226952400	226955230	.	+	.	ID=c10189/f2p4/2052.path1
	1A	WheatGenomeA	mRNA	226952400	226955230	.	+	.	ID=c10189/f2p4/2052.mrna1
	1A	WheatGenomeA	exon	226952400	226952591	100	+	.	ID=c10189/f2p4/2052.mrna1.exon1
	1A	WheatGenomeA	exon	226952746	226953480	100	+	.	ID=c10189/f2p4/2052.mrna1.exon2
	1A	WheatGenomeA	exon	226953658	226953748	100	+	.	ID=c10189/f2p4/2052.mrna1.exon3
	1A	WheatGenomeA	exon	226953856	226954433	100	+	.	ID=c10189/f2p4/2052.mrna1.exon4
	1A	WheatGenomeA	exon	226954551	226954619	100	+	.	ID=c10189/f2p4/2052.mrna1.exon5
	1A	WheatGenomeA	exon	226954754	226954828	100	+	.	ID=c10189/f2p4/2052.mrna1.exon6
	1A	WheatGenomeA	exon	226954919	226955230	100	+	.	ID=c10189/f2p4/2052.mrna1.exon7
	1A	WheatGenomeA	CDS	226952758	226953480	100	+	0	ID=c10189/f2p4/2052.mrna1.cds1
	1A	WheatGenomeA	CDS	226953658	226953672	100	+	0	ID=c10189/f2p4/2052.mrna1.cds2
	1A	WheatGenomeA	gene	24781619	24784130	.	-	.	ID=c10444/f1p0/1943.path1
	1A	WheatGenomeA	mRNA	24781619	24784130	.	-	.	ID=c10444/f1p0/1943.mrna1
	1A	WheatGenomeA	exon	24783700	24784130	99	-	.	ID=c10444/f1p0/1943.mrna1.exon1
	1A	WheatGenomeA	exon	24783455	24783582	100	-	.	ID=c10444/f1p0/1943.mrna1.exon2
	1A	WheatGenomeA	exon	24782210	24783106	99	-	.	ID=c10444/f1p0/1943.mrna1.exon3
	1A	WheatGenomeA	exon	24781619	24782102	99	-	.	ID=c10444/f1p0/1943.mrna1.exon4
	1A	WheatGenomeA	CDS	24783455	24783572	100	-	0	ID=c10444/f1p0/1943.mrna1.cds1
	1A	WheatGenomeA	CDS	24782920	24783106	98	-	1	ID=c10444/f1p0/1943.mrna1.cds2
	1A	WheatGenomeA	gene	53392799	53403383	.	+	.	ID=c12006/f4p3/1913.path1
	1A	WheatGenomeA	mRNA	53392799	53403383	.	+	.	ID=c12006/f4p3/1913.mrna1
	1A	WheatGenomeA	exon	53392799	53393122	98	+	.	ID=c12006/f4p3/1913.mrna1.exon1
	1A	WheatGenomeA	exon	53394230	53394388	100	+	.	ID=c12006/f4p3/1913.mrna1.exon2
	1A	WheatGenomeA	exon	53394609	53394760	99	+	.	ID=c12006/f4p3/1913.mrna1.exon3
	1A	WheatGenomeA	exon	53399035	53399399	97	+	.	ID=c12006/f4p3/1913.mrna1.exon4
	1A	WheatGenomeA	exon	53400360	53400475	100	+	.	ID=c12006/f4p3/1913.mrna1.exon5
	1A	WheatGenomeA	exon	53401606	53401728	100	+	.	ID=c12006/f4p3/1913.mrna1.exon6
	1A	WheatGenomeA	exon	53401805	53402017	98	+	.	ID=c12006/f4p3/1913.mrna1.exon7
	1A	WheatGenomeA	exon	53402111	53402302	96	+	.	ID=c12006/f4p3/1913.mrna1.exon8
	1A	WheatGenomeA	exon	53403124	53403383	95	+	.	ID=c12006/f4p3/1913.mrna1.exon9
	1A	WheatGenomeA	CDS	53392799	53393122	98	+	0	ID=c12006/f4p3/1913.mrna1.cds1
	1A	WheatGenomeA	CDS	53394230	53394388	100	+	0	ID=c12006/f4p3/1913.mrna1.cds2
	1A	WheatGenomeA	CDS	53394609	53394760	99	+	0	ID=c12006/f4p3/1913.mrna1.cds3
	1A	WheatGenomeA	CDS	53399035	53399399	97	+	2	ID=c12006/f4p3/1913.mrna1.cds4
	1A	WheatGenomeA	CDS	53400360	53400475	100	+	1	ID=c12006/f4p3/1913.mrna1.cds5
	1A	WheatGenomeA	CDS	53401606	53401728	100	+	0	ID=c12006/f4p3/1913.mrna1.cds6
	1A	WheatGenomeA	CDS	53401805	53402017	98	+	0	ID=c12006/f4p3/1913.mrna1.cds7
	1A	WheatGenomeA	CDS	53402111	53402302	96	+	0	ID=c12006/f4p3/1913.mrna1.cds8
	1A	WheatGenomeA	CDS	53403124	53403219	100	+	0	ID=c12006/f4p3/1913.mrna1.cds9
	1A	WheatGenomeA	gene	74102051	74103584	.	-	.	ID=c13305/f2p1/1539.path1
	1A	WheatGenomeA	mRNA	74102051	74103584	.	-	.	ID=c13305/f2p1/1539.mrna1
	1A	WheatGenomeA	exon	74102051	74103584	99	-	.	ID=c13305/f2p1/1539.mrna1.exon1
	1A	WheatGenomeA	CDS	74103325	74103583	98	-	0	ID=c13305/f2p1/1539.mrna1.cds1
	1A	WheatGenomeA	gene	53392899	53403450	.	+	.	ID=c14276/f1p5/1868.path1
	1A	WheatGenomeA	mRNA	53392899	53403450	.	+	.	ID=c14276/f1p5/1868.mrna1
	1A	WheatGenomeA	exon	53392899	53393122	100	+	.	ID=c14276/f1p5/1868.mrna1.exon1
	1A	WheatGenomeA	exon	53394230	53394388	100	+	.	ID=c14276/f1p5/1868.mrna1.exon2
	1A	WheatGenomeA	exon	53394609	53394760	100	+	.	ID=c14276/f1p5/1868.mrna1.exon3
	1A	WheatGenomeA	exon	53399035	53399399	100	+	.	ID=c14276/f1p5/1868.mrna1.exon4
	1A	WheatGenomeA	exon	53400360	53400475	100	+	.	ID=c14276/f1p5/1868.mrna1.exon5
	1A	WheatGenomeA	exon	53401606	53401728	100	+	.	ID=c14276/f1p5/1868.mrna1.exon6
	1A	WheatGenomeA	exon	53401808	53402017	100	+	.	ID=c14276/f1p5/1868.mrna1.exon7
	1A	WheatGenomeA	exon	53402111	53402302	100	+	.	ID=c14276/f1p5/1868.mrna1.exon8
	1A	WheatGenomeA	exon	53403124	53403450	100	+	.	ID=c14276/f1p5/1868.mrna1.exon9
	1A	WheatGenomeA	CDS	53392901	53393122	100	+	0	ID=c14276/f1p5/1868.mrna1.cds1
	1A	WheatGenomeA	CDS	53394230	53394388	100	+	0	ID=c14276/f1p5/1868.mrna1.cds2
	1A	WheatGenomeA	CDS	53394609	53394760	100	+	0	ID=c14276/f1p5/1868.mrna1.cds3
	1A	WheatGenomeA	CDS	53399035	53399399	100	+	2	ID=c14276/f1p5/1868.mrna1.cds4
	1A	WheatGenomeA	CDS	53400360	53400475	100	+	1	ID=c14276/f1p5/1868.mrna1.cds5
	1A	WheatGenomeA	CDS	53401606	53401728	100	+	0	ID=c14276/f1p5/1868.mrna1.cds6
	1A	WheatGenomeA	CDS	53401808	53402017	100	+	0	ID=c14276/f1p5/1868.mrna1.cds7
	1A	WheatGenomeA	CDS	53402111	53402302	100	+	0	ID=c14276/f1p5/1868.mrna1.cds8
	1A	WheatGenomeA	CDS	53403124	53403219	100	+	0	ID=c14276/f1p5/1868.mrna1.cds9
	1A	WheatGenomeA	gene	229189405	229191155	.	+	.	ID=c14389/f2p0/1751.path1
	1A	WheatGenomeA	mRNA	229189405	229191155	.	+	.	ID=c14389/f2p0/1751.mrna1
	1A	WheatGenomeA	exon	229189405	229191155	100	+	.	ID=c14389/f2p0/1751.mrna1.exon1
	1A	WheatGenomeA	CDS	229190499	229191137	100	+	0	ID=c14389/f2p0/1751.mrna1.cds1
	1A	WheatGenomeA	gene	12956285	13592393	.	-	.	ID=c14857/f3p2/1591.path1
	1A	WheatGenomeA	mRNA	12956285	13592393	.	-	.	ID=c14857/f3p2/1591.mrna1
	1A	WheatGenomeA	exon	13591959	13592393	89	-	.	ID=c14857/f3p2/1591.mrna1.exon1
	1A	WheatGenomeA	exon	13434598	13435036	89	-	.	ID=c14857/f3p2/1591.mrna1.exon2
	1A	WheatGenomeA	exon	13136699	13136992	87	-	.	ID=c14857/f3p2/1591.mrna1.exon3
	1A	WheatGenomeA	exon	12956285	12956701	99	-	.	ID=c14857/f3p2/1591.mrna1.exon4
	1A	WheatGenomeA	CDS	13591960	13591982	100	-	0	ID=c14857/f3p2/1591.mrna1.cds1
	1A	WheatGenomeA	CDS	13435009	13435036	85	-	2	ID=c14857/f3p2/1591.mrna1.cds2
	1A	WheatGenomeA	gene	91735695	91740532	.	+	.	ID=c14861/f1p1/1834.path1
	1A	WheatGenomeA	mRNA	91735695	91740532	.	+	.	ID=c14861/f1p1/1834.mrna1
	1A	WheatGenomeA	exon	91735695	91736267	97	+	.	ID=c14861/f1p1/1834.mrna1.exon1
	1A	WheatGenomeA	exon	91736552	91736588	100	+	.	ID=c14861/f1p1/1834.mrna1.exon2
	1A	WheatGenomeA	exon	91736680	91736760	100	+	.	ID=c14861/f1p1/1834.mrna1.exon3
	1A	WheatGenomeA	exon	91737038	91737274	100	+	.	ID=c14861/f1p1/1834.mrna1.exon4
	1A	WheatGenomeA	exon	91738674	91738749	100	+	.	ID=c14861/f1p1/1834.mrna1.exon5
	1A	WheatGenomeA	exon	91738847	91738941	100	+	.	ID=c14861/f1p1/1834.mrna1.exon6
	1A	WheatGenomeA	exon	91739218	91739394	100	+	.	ID=c14861/f1p1/1834.mrna1.exon7
	1A	WheatGenomeA	exon	91739991	91740532	100	+	.	ID=c14861/f1p1/1834.mrna1.exon8
	1A	WheatGenomeA	CDS	91735696	91736117	96	+	0	ID=c14861/f1p1/1834.mrna1.cds1
	1A	WheatGenomeA	gene	234062688	234064233	.	+	.	ID=c15013/f1p0/1547.path1
	1A	WheatGenomeA	mRNA	234062688	234064233	.	+	.	ID=c15013/f1p0/1547.mrna1
	1A	WheatGenomeA	exon	234062688	234064233	99	+	.	ID=c15013/f1p0/1547.mrna1.exon1
	1A	WheatGenomeA	CDS	234063413	234064059	99	+	0	ID=c15013/f1p0/1547.mrna1.cds1
	1A	WheatGenomeA	gene	74101493	74103584	.	-	.	ID=c15262/f1p1/2098.path1
	1A	WheatGenomeA	mRNA	74101493	74103584	.	-	.	ID=c15262/f1p1/2098.mrna1
	1A	WheatGenomeA	exon	74101493	74103584	99	-	.	ID=c15262/f1p1/2098.mrna1.exon1
	1A	WheatGenomeA	CDS	74103325	74103583	98	-	0	ID=c15262/f1p1/2098.mrna1.cds1
	1A	WheatGenomeA	gene	74768260	74789261	.	+	.	ID=c15398/f1p0/1384.path1
	1A	WheatGenomeA	mRNA	74768260	74789261	.	+	.	ID=c15398/f1p0/1384.mrna1
	1A	WheatGenomeA	exon	74768260	74769303	92	+	.	ID=c15398/f1p0/1384.mrna1.exon1
	1A	WheatGenomeA	exon	74770539	74770605	52	+	.	ID=c15398/f1p0/1384.mrna1.exon2
	1A	WheatGenomeA	exon	74789001	74789261	88	+	.	ID=c15398/f1p0/1384.mrna1.exon3
	1A	WheatGenomeA	CDS	74768523	74768653	97	+	0	ID=c15398/f1p0/1384.mrna1.cds1
	1A	WheatGenomeA	gene	67528604	67530450	.	-	.	ID=c15420/f1p0/1563.path1
	1A	WheatGenomeA	mRNA	67528604	67530450	.	-	.	ID=c15420/f1p0/1563.mrna1
	1A	WheatGenomeA	exon	67529927	67530450	99	-	.	ID=c15420/f1p0/1563.mrna1.exon1
	1A	WheatGenomeA	exon	67529566	67529735	100	-	.	ID=c15420/f1p0/1563.mrna1.exon2
	1A	WheatGenomeA	exon	67528604	67529471	99	-	.	ID=c15420/f1p0/1563.mrna1.exon3
	1A	WheatGenomeA	CDS	67529566	67529706	100	-	0	ID=c15420/f1p0/1563.mrna1.cds1
	1A	WheatGenomeA	CDS	67528800	67529471	99	-	0	ID=c15420/f1p0/1563.mrna1.cds2
	1A	WheatGenomeA	gene	91735998	91740552	.	+	.	ID=c16523/f2p1/1460.path1
	1A	WheatGenomeA	mRNA	91735998	91740552	.	+	.	ID=c16523/f2p1/1460.mrna1
	1A	WheatGenomeA	exon	91735998	91736267	92	+	.	ID=c16523/f2p1/1460.mrna1.exon1
	1A	WheatGenomeA	exon	91736552	91736609	100	+	.	ID=c16523/f2p1/1460.mrna1.exon2
	1A	WheatGenomeA	exon	91736699	91736760	100	+	.	ID=c16523/f2p1/1460.mrna1.exon3
	1A	WheatGenomeA	exon	91737038	91737274	100	+	.	ID=c16523/f2p1/1460.mrna1.exon4
	1A	WheatGenomeA	exon	91738674	91738749	100	+	.	ID=c16523/f2p1/1460.mrna1.exon5
	1A	WheatGenomeA	exon	91739218	91739394	100	+	.	ID=c16523/f2p1/1460.mrna1.exon6
	1A	WheatGenomeA	exon	91739991	91740552	100	+	.	ID=c16523/f2p1/1460.mrna1.exon7
	1A	WheatGenomeA	CDS	91735999	91736155	87	+	0	ID=c16523/f2p1/1460.mrna1.cds1
	1A	WheatGenomeA	gene	184096589	184111767	.	-	.	ID=c18330/f1p1/1609.path1
	1A	WheatGenomeA	mRNA	184096589	184111767	.	-	.	ID=c18330/f1p1/1609.mrna1
	1A	WheatGenomeA	exon	184111381	184111767	92	-	.	ID=c18330/f1p1/1609.mrna1.exon1
	1A	WheatGenomeA	exon	184109330	184109415	98	-	.	ID=c18330/f1p1/1609.mrna1.exon2
	1A	WheatGenomeA	exon	184108910	184109215	98	-	.	ID=c18330/f1p1/1609.mrna1.exon3
	1A	WheatGenomeA	exon	184108696	184108779	97	-	.	ID=c18330/f1p1/1609.mrna1.exon4
	1A	WheatGenomeA	exon	184107159	184107728	94	-	.	ID=c18330/f1p1/1609.mrna1.exon5
	1A	WheatGenomeA	exon	184106909	184107058	92	-	.	ID=c18330/f1p1/1609.mrna1.exon6
	1A	WheatGenomeA	exon	184096589	184096604	68	-	.	ID=c18330/f1p1/1609.mrna1.exon7
	1A	WheatGenomeA	CDS	184111594	184111767	88	-	0	ID=c18330/f1p1/1609.mrna1.cds1
	1A	WheatGenomeA	CDS	184111381	184111590	98	-	0	ID=c18330/f1p1/1609.mrna1.cds2
	1A	WheatGenomeA	CDS	184109330	184109415	98	-	0	ID=c18330/f1p1/1609.mrna1.cds3
	1A	WheatGenomeA	CDS	184109084	184109215	96	-	2	ID=c18330/f1p1/1609.mrna1.cds4
	1A	WheatGenomeA	gene	125741182	126083950	.	+	.	ID=c19465/f1p1/1730.path1
	1A	WheatGenomeA	mRNA	125741182	126083950	.	+	.	ID=c19465/f1p1/1730.mrna1
	1A	WheatGenomeA	exon	125741182	125741513	88	+	.	ID=c19465/f1p1/1730.mrna1.exon1
	1A	WheatGenomeA	exon	126082209	126082498	100	+	.	ID=c19465/f1p1/1730.mrna1.exon2
	1A	WheatGenomeA	exon	126082840	126083950	100	+	.	ID=c19465/f1p1/1730.mrna1.exon3
	1A	WheatGenomeA	CDS	126082229	126082498	100	+	0	ID=c19465/f1p1/1730.mrna1.cds1
	1A	WheatGenomeA	CDS	126082840	126083778	100	+	0	ID=c19465/f1p1/1730.mrna1.cds2
	1A	WheatGenomeA	gene	218134515	218144401	.	-	.	ID=c20617/f1p0/1456.path2
	1A	WheatGenomeA	mRNA	218134515	218144401	.	-	.	ID=c20617/f1p0/1456.mrna2
	1A	WheatGenomeA	exon	218144396	218144401	100	-	.	ID=c20617/f1p0/1456.mrna2.exon1
	1A	WheatGenomeA	exon	218134515	218135874	99	-	.	ID=c20617/f1p0/1456.mrna2.exon2
	1A	WheatGenomeA	CDS	218135190	218135636	100	-	0	ID=c20617/f1p0/1456.mrna2.cds1
	1A	WheatGenomeA	gene	3338156	3339745	.	+	.	ID=c1914/f9p2/1590.path1
	1A	WheatGenomeA	mRNA	3338156	3339745	.	+	.	ID=c1914/f9p2/1590.mrna1
	1A	WheatGenomeA	exon	3338156	3339745	100	+	.	ID=c1914/f9p2/1590.mrna1.exon1
	1A	WheatGenomeA	CDS	3338245	3339624	100	+	0	ID=c1914/f9p2/1590.mrna1.cds1
	1A	WheatGenomeA	gene	127286296	127291146	.	-	.	ID=c2286/f6p2/1843.path1
	1A	WheatGenomeA	mRNA	127286296	127291146	.	-	.	ID=c2286/f6p2/1843.mrna1
	1A	WheatGenomeA	exon	127290903	127291146	87	-	.	ID=c2286/f6p2/1843.mrna1.exon1
	1A	WheatGenomeA	exon	127289894	127289944	100	-	.	ID=c2286/f6p2/1843.mrna1.exon2
	1A	WheatGenomeA	exon	127289574	127289624	98	-	.	ID=c2286/f6p2/1843.mrna1.exon3
	1A	WheatGenomeA	exon	127289415	127289480	100	-	.	ID=c2286/f6p2/1843.mrna1.exon4
	1A	WheatGenomeA	exon	127289286	127289347	98	-	.	ID=c2286/f6p2/1843.mrna1.exon5
	1A	WheatGenomeA	exon	127288860	127288938	100	-	.	ID=c2286/f6p2/1843.mrna1.exon6
	1A	WheatGenomeA	exon	127288666	127288770	100	-	.	ID=c2286/f6p2/1843.mrna1.exon7
	1A	WheatGenomeA	exon	127288462	127288572	100	-	.	ID=c2286/f6p2/1843.mrna1.exon8
	1A	WheatGenomeA	exon	127288226	127288363	99	-	.	ID=c2286/f6p2/1843.mrna1.exon9
	1A	WheatGenomeA	exon	127287898	127287972	98	-	.	ID=c2286/f6p2/1843.mrna1.exon10
	1A	WheatGenomeA	exon	127287677	127287797	99	-	.	ID=c2286/f6p2/1843.mrna1.exon11
	1A	WheatGenomeA	exon	127287442	127287596	100	-	.	ID=c2286/f6p2/1843.mrna1.exon12
	1A	WheatGenomeA	exon	127287282	127287356	96	-	.	ID=c2286/f6p2/1843.mrna1.exon13
	1A	WheatGenomeA	exon	127286993	127287196	98	-	.	ID=c2286/f6p2/1843.mrna1.exon14
	1A	WheatGenomeA	exon	127286296	127286631	91	-	.	ID=c2286/f6p2/1843.mrna1.exon15
	1A	WheatGenomeA	CDS	127290903	127290941	97	-	0	ID=c2286/f6p2/1843.mrna1.cds1
	1A	WheatGenomeA	CDS	127289894	127289944	100	-	0	ID=c2286/f6p2/1843.mrna1.cds2
	1A	WheatGenomeA	CDS	127289574	127289624	98	-	0	ID=c2286/f6p2/1843.mrna1.cds3
	1A	WheatGenomeA	CDS	127289415	127289480	100	-	0	ID=c2286/f6p2/1843.mrna1.cds4
	1A	WheatGenomeA	CDS	127289286	127289347	98	-	0	ID=c2286/f6p2/1843.mrna1.cds5
	1A	WheatGenomeA	CDS	127288860	127288938	100	-	2	ID=c2286/f6p2/1843.mrna1.cds6
	1A	WheatGenomeA	CDS	127288666	127288770	100	-	0	ID=c2286/f6p2/1843.mrna1.cds7
	1A	WheatGenomeA	CDS	127288462	127288572	100	-	0	ID=c2286/f6p2/1843.mrna1.cds8
	1A	WheatGenomeA	CDS	127288226	127288363	99	-	0	ID=c2286/f6p2/1843.mrna1.cds9
	1A	WheatGenomeA	CDS	127287898	127287972	98	-	0	ID=c2286/f6p2/1843.mrna1.cds10
	1A	WheatGenomeA	CDS	127287677	127287797	99	-	0	ID=c2286/f6p2/1843.mrna1.cds11
	1A	WheatGenomeA	CDS	127287442	127287596	100	-	1	ID=c2286/f6p2/1843.mrna1.cds12
	1A	WheatGenomeA	CDS	127287282	127287356	95	-	0	ID=c2286/f6p2/1843.mrna1.cds13
	1A	WheatGenomeA	CDS	127286993	127287196	98	-	0	ID=c2286/f6p2/1843.mrna1.cds14
	1A	WheatGenomeA	CDS	127286515	127286631	99	-	0	ID=c2286/f6p2/1843.mrna1.cds15
	1A	WheatGenomeA	gene	158123991	158166779	.	+	.	ID=c4872/f2p0/1517.path1
	1A	WheatGenomeA	mRNA	158123991	158166779	.	+	.	ID=c4872/f2p0/1517.mrna1
	1A	WheatGenomeA	exon	158123991	158124053	62	+	.	ID=c4872/f2p0/1517.mrna1.exon1
	1A	WheatGenomeA	exon	158164935	158164979	95	+	.	ID=c4872/f2p0/1517.mrna1.exon2
	1A	WheatGenomeA	exon	158165283	158165345	100	+	.	ID=c4872/f2p0/1517.mrna1.exon3
	1A	WheatGenomeA	exon	158165436	158166779	100	+	.	ID=c4872/f2p0/1517.mrna1.exon4
	1A	WheatGenomeA	CDS	158165853	158166599	100	+	0	ID=c4872/f2p0/1517.mrna1.cds1
	1A	WheatGenomeA	gene	32046489	32420453	.	+	.	ID=c7929/f2p2/2019.path1
	1A	WheatGenomeA	mRNA	32046489	32420453	.	+	.	ID=c7929/f2p2/2019.mrna1
	1A	WheatGenomeA	exon	32046489	32046550	91	+	.	ID=c7929/f2p2/2019.mrna1.exon1
	1A	WheatGenomeA	exon	32132552	32134135	95	+	.	ID=c7929/f2p2/2019.mrna1.exon2
	1A	WheatGenomeA	exon	32420063	32420191	90	+	.	ID=c7929/f2p2/2019.mrna1.exon3
	1A	WheatGenomeA	exon	32420202	32420453	85	+	.	ID=c7929/f2p2/2019.mrna1.exon4
	1A	WheatGenomeA	CDS	32420210	32420216	83	+	0	ID=c7929/f2p2/2019.mrna1.cds1
	1A	WheatGenomeA	CDS	32420218	32420219	100	+	1	ID=c7929/f2p2/2019.mrna1.cds2
	1A	WheatGenomeA	CDS	32420221	32420225	100	+	0	ID=c7929/f2p2/2019.mrna1.cds3
	1A	WheatGenomeA	CDS	32420230	32420254	87	+	2	ID=c7929/f2p2/2019.mrna1.cds4
	1A	WheatGenomeA	gene	127286332	127291038	.	-	.	ID=c8029/f1p2/1696.path1
	1A	WheatGenomeA	mRNA	127286332	127291038	.	-	.	ID=c8029/f1p2/1696.mrna1
	1A	WheatGenomeA	exon	127290903	127291038	80	-	.	ID=c8029/f1p2/1696.mrna1.exon1
	1A	WheatGenomeA	exon	127289894	127289944	100	-	.	ID=c8029/f1p2/1696.mrna1.exon2
	1A	WheatGenomeA	exon	127289574	127289624	98	-	.	ID=c8029/f1p2/1696.mrna1.exon3
	1A	WheatGenomeA	exon	127289415	127289480	100	-	.	ID=c8029/f1p2/1696.mrna1.exon4
	1A	WheatGenomeA	exon	127289286	127289347	98	-	.	ID=c8029/f1p2/1696.mrna1.exon5
	1A	WheatGenomeA	exon	127288860	127288938	100	-	.	ID=c8029/f1p2/1696.mrna1.exon6
	1A	WheatGenomeA	exon	127288666	127288770	100	-	.	ID=c8029/f1p2/1696.mrna1.exon7
	1A	WheatGenomeA	exon	127288462	127288572	100	-	.	ID=c8029/f1p2/1696.mrna1.exon8
	1A	WheatGenomeA	exon	127288226	127288363	99	-	.	ID=c8029/f1p2/1696.mrna1.exon9
	1A	WheatGenomeA	exon	127287898	127287972	98	-	.	ID=c8029/f1p2/1696.mrna1.exon10
	1A	WheatGenomeA	exon	127287677	127287797	99	-	.	ID=c8029/f1p2/1696.mrna1.exon11
	1A	WheatGenomeA	exon	127287442	127287596	100	-	.	ID=c8029/f1p2/1696.mrna1.exon12
	1A	WheatGenomeA	exon	127287282	127287356	96	-	.	ID=c8029/f1p2/1696.mrna1.exon13
	1A	WheatGenomeA	exon	127286993	127287196	98	-	.	ID=c8029/f1p2/1696.mrna1.exon14
	1A	WheatGenomeA	exon	127286332	127286631	93	-	.	ID=c8029/f1p2/1696.mrna1.exon15
	1A	WheatGenomeA	CDS	127290903	127290941	97	-	0	ID=c8029/f1p2/1696.mrna1.cds1
	1A	WheatGenomeA	CDS	127289894	127289944	100	-	0	ID=c8029/f1p2/1696.mrna1.cds2
	1A	WheatGenomeA	CDS	127289574	127289624	98	-	0	ID=c8029/f1p2/1696.mrna1.cds3
	1A	WheatGenomeA	CDS	127289415	127289480	100	-	0	ID=c8029/f1p2/1696.mrna1.cds4
	1A	WheatGenomeA	CDS	127289286	127289347	98	-	0	ID=c8029/f1p2/1696.mrna1.cds5
	1A	WheatGenomeA	CDS	127288860	127288938	100	-	2	ID=c8029/f1p2/1696.mrna1.cds6
	1A	WheatGenomeA	CDS	127288666	127288770	100	-	0	ID=c8029/f1p2/1696.mrna1.cds7
	1A	WheatGenomeA	CDS	127288462	127288572	100	-	0	ID=c8029/f1p2/1696.mrna1.cds8
	1A	WheatGenomeA	CDS	127288226	127288363	99	-	0	ID=c8029/f1p2/1696.mrna1.cds9
	1A	WheatGenomeA	CDS	127287898	127287972	98	-	0	ID=c8029/f1p2/1696.mrna1.cds10
	1A	WheatGenomeA	CDS	127287677	127287797	99	-	0	ID=c8029/f1p2/1696.mrna1.cds11
	1A	WheatGenomeA	CDS	127287442	127287596	100	-	1	ID=c8029/f1p2/1696.mrna1.cds12
	1A	WheatGenomeA	CDS	127287282	127287356	95	-	0	ID=c8029/f1p2/1696.mrna1.cds13
	1A	WheatGenomeA	CDS	127286993	127287196	98	-	0	ID=c8029/f1p2/1696.mrna1.cds14
	1A	WheatGenomeA	CDS	127286515	127286631	99	-	0	ID=c8029/f1p2/1696.mrna1.cds15
	1A	WheatGenomeA	gene	115750774	115752547	.	+	.	ID=c18422/f1p0/1774.path1
	1A	WheatGenomeA	mRNA	115750774	115752547	.	+	.	ID=c18422/f1p0/1774.mrna1
	1A	WheatGenomeA	exon	115750774	115752547	100	+	.	ID=c18422/f1p0/1774.mrna1.exon1
	1A	WheatGenomeA	CDS	115751587	115752006	100	+	0	ID=c18422/f1p0/1774.mrna1.cds1
	1A	WheatGenomeA	gene	59969035	60336627	.	-	.	ID=c21539/f1p2/1403.path1
	1A	WheatGenomeA	mRNA	59969035	60336627	.	-	.	ID=c21539/f1p2/1403.mrna1
	1A	WheatGenomeA	exon	60336396	60336627	80	-	.	ID=c21539/f1p2/1403.mrna1.exon1
	1A	WheatGenomeA	exon	59969035	59970224	97	-	.	ID=c21539/f1p2/1403.mrna1.exon2
	1A	WheatGenomeA	CDS	60336563	60336626	89	-	0	ID=c21539/f1p2/1403.mrna1.cds1
	1A	WheatGenomeA	gene	246657620	246660632	.	+	.	ID=c1190/f1p0/2799.path1
	1A	WheatGenomeA	mRNA	246657620	246660632	.	+	.	ID=c1190/f1p0/2799.mrna1
	1A	WheatGenomeA	exon	246657620	246658031	99	+	.	ID=c1190/f1p0/2799.mrna1.exon1
	1A	WheatGenomeA	exon	246658106	246659789	99	+	.	ID=c1190/f1p0/2799.mrna1.exon2
	1A	WheatGenomeA	exon	246659911	246660632	99	+	.	ID=c1190/f1p0/2799.mrna1.exon3
	1A	WheatGenomeA	CDS	246657871	246657920	100	+	0	ID=c1190/f1p0/2799.mrna1.cds1
	1A	WheatGenomeA	CDS	246657922	246658031	100	+	2	ID=c1190/f1p0/2799.mrna1.cds2
	1A	WheatGenomeA	CDS	246658106	246658125	100	+	1	ID=c1190/f1p0/2799.mrna1.cds3
	1A	WheatGenomeA	gene	134900982	134904708	.	-	.	ID=c1236/f1p2/3250.path1
	1A	WheatGenomeA	mRNA	134900982	134904708	.	-	.	ID=c1236/f1p2/3250.mrna1
	1A	WheatGenomeA	exon	134901804	134904708	99	-	.	ID=c1236/f1p2/3250.mrna1.exon1
	1A	WheatGenomeA	exon	134900982	134901325	100	-	.	ID=c1236/f1p2/3250.mrna1.exon2
	1A	WheatGenomeA	CDS	134904207	134904665	100	-	0	ID=c1236/f1p2/3250.mrna1.cds1
	1A	WheatGenomeA	gene	166105358	166658528	.	-	.	ID=c1885/f1p5/2280.path1
	1A	WheatGenomeA	mRNA	166105358	166658528	.	-	.	ID=c1885/f1p5/2280.mrna1
	1A	WheatGenomeA	exon	166658001	166658528	87	-	.	ID=c1885/f1p5/2280.mrna1.exon1
	1A	WheatGenomeA	exon	166656668	166656694	31	-	.	ID=c1885/f1p5/2280.mrna1.exon2
	1A	WheatGenomeA	exon	166179541	166179576	41	-	.	ID=c1885/f1p5/2280.mrna1.exon3
	1A	WheatGenomeA	exon	166108135	166108418	82	-	.	ID=c1885/f1p5/2280.mrna1.exon4
	1A	WheatGenomeA	exon	166107208	166107339	100	-	.	ID=c1885/f1p5/2280.mrna1.exon5
	1A	WheatGenomeA	exon	166106981	166107088	100	-	.	ID=c1885/f1p5/2280.mrna1.exon6
	1A	WheatGenomeA	exon	166106745	166106851	100	-	.	ID=c1885/f1p5/2280.mrna1.exon7
	1A	WheatGenomeA	exon	166106515	166106610	100	-	.	ID=c1885/f1p5/2280.mrna1.exon8
	1A	WheatGenomeA	exon	166105358	166106321	99	-	.	ID=c1885/f1p5/2280.mrna1.exon9
	1A	WheatGenomeA	CDS	166658001	166658049	77	-	0	ID=c1885/f1p5/2280.mrna1.cds1
	1A	WheatGenomeA	CDS	166656690	166656694	50	-	1	ID=c1885/f1p5/2280.mrna1.cds2
	1A	WheatGenomeA	CDS	166656668	166656684	32	-	0	ID=c1885/f1p5/2280.mrna1.cds3
	1A	WheatGenomeA	CDS	166179549	166179576	44	-	2	ID=c1885/f1p5/2280.mrna1.cds4
	7A	WheatGenomeA	gene	153609162	153611120	.	+	.	ID=c1495/f3p23/1019.path1
	7A	WheatGenomeA	mRNA	153609162	153611120	.	+	.	ID=c1495/f3p23/1019.mrna1
	7A	WheatGenomeA	exon	153609162	153609261	100	+	.	ID=c1495/f3p23/1019.mrna1.exon1
	7A	WheatGenomeA	exon	153610202	153611120	100	+	.	ID=c1495/f3p23/1019.mrna1.exon2
	7A	WheatGenomeA	CDS	153609163	153609261	100	+	0	ID=c1495/f3p23/1019.mrna1.cds1
	7A	WheatGenomeA	CDS	153610202	153610891	100	+	0	ID=c1495/f3p23/1019.mrna1.cds2
	7A	WheatGenomeA	gene	125174143	125401750	.	+	.	ID=c3528/f1p0/926.path1
	7A	WheatGenomeA	mRNA	125174143	125401750	.	+	.	ID=c3528/f1p0/926.mrna1
	7A	WheatGenomeA	exon	125174143	125174510	93	+	.	ID=c3528/f1p0/926.mrna1.exon1
	7A	WheatGenomeA	exon	125261215	125261300	94	+	.	ID=c3528/f1p0/926.mrna1.exon2
	7A	WheatGenomeA	exon	125401268	125401750	94	+	.	ID=c3528/f1p0/926.mrna1.exon3
	7A	WheatGenomeA	CDS	125174145	125174472	100	+	0	ID=c3528/f1p0/926.mrna1.cds1
	7A	WheatGenomeA	CDS	125174478	125174485	57	+	1	ID=c3528/f1p0/926.mrna1.cds2
	7A	WheatGenomeA	gene	169493844	169494559	.	+	.	ID=c6464/f1p0/712.path1
	7A	WheatGenomeA	mRNA	169493844	169494559	.	+	.	ID=c6464/f1p0/712.mrna1
	7A	WheatGenomeA	exon	169493844	169494559	99	+	.	ID=c6464/f1p0/712.mrna1.exon1
	7A	WheatGenomeA	CDS	169493976	169494001	100	+	0	ID=c6464/f1p0/712.mrna1.cds1
	7A	WheatGenomeA	CDS	169494003	169494009	100	+	2	ID=c6464/f1p0/712.mrna1.cds2
	7A	WheatGenomeA	gene	53301304	53302297	.	-	.	ID=c8170/f2p0/994.path1
	7A	WheatGenomeA	mRNA	53301304	53302297	.	-	.	ID=c8170/f2p0/994.mrna1
	7A	WheatGenomeA	exon	53301304	53302297	100	-	.	ID=c8170/f2p0/994.mrna1.exon1
	7A	WheatGenomeA	CDS	53301767	53302297	100	-	0	ID=c8170/f2p0/994.mrna1.cds1
	7A	WheatGenomeA	gene	153609162	153618893	.	+	.	ID=c9618/f78p32/1021.path1
	7A	WheatGenomeA	mRNA	153609162	153618893	.	+	.	ID=c9618/f78p32/1021.mrna1
	7A	WheatGenomeA	exon	153609162	153609261	100	+	.	ID=c9618/f78p32/1021.mrna1.exon1
	7A	WheatGenomeA	exon	153610202	153611100	100	+	.	ID=c9618/f78p32/1021.mrna1.exon2
	7A	WheatGenomeA	exon	153618888	153618893	100	+	.	ID=c9618/f78p32/1021.mrna1.exon3
	7A	WheatGenomeA	CDS	153609163	153609261	100	+	0	ID=c9618/f78p32/1021.mrna1.cds1
	7A	WheatGenomeA	CDS	153610202	153610891	100	+	0	ID=c9618/f78p32/1021.mrna1.cds2
	7A	WheatGenomeA	gene	48675040	48676136	.	-	.	ID=c10532/f1p0/974.path1
	7A	WheatGenomeA	mRNA	48675040	48676136	.	-	.	ID=c10532/f1p0/974.mrna1
	7A	WheatGenomeA	exon	48675882	48676136	100	-	.	ID=c10532/f1p0/974.mrna1.exon1
	7A	WheatGenomeA	exon	48675040	48675758	100	-	.	ID=c10532/f1p0/974.mrna1.exon2
	7A	WheatGenomeA	CDS	48675882	48676136	100	-	0	ID=c10532/f1p0/974.mrna1.cds1
	7A	WheatGenomeA	CDS	48675261	48675758	100	-	0	ID=c10532/f1p0/974.mrna1.cds2
	7A	WheatGenomeA	gene	128976352	129142791	.	-	.	ID=c11572/f2p0/859.path2
	7A	WheatGenomeA	mRNA	128976352	129142791	.	-	.	ID=c11572/f2p0/859.mrna2
	7A	WheatGenomeA	exon	129142681	129142791	76	-	.	ID=c11572/f2p0/859.mrna2.exon1
	7A	WheatGenomeA	exon	128978123	128978174	98	-	.	ID=c11572/f2p0/859.mrna2.exon2
	7A	WheatGenomeA	exon	128977431	128977593	100	-	.	ID=c11572/f2p0/859.mrna2.exon3
	7A	WheatGenomeA	exon	128976995	128977184	100	-	.	ID=c11572/f2p0/859.mrna2.exon4
	7A	WheatGenomeA	exon	128976352	128976641	100	-	.	ID=c11572/f2p0/859.mrna2.exon5
	7A	WheatGenomeA	CDS	129142681	129142791	77	-	2	ID=c11572/f2p0/859.mrna2.cds1
	7A	WheatGenomeA	CDS	128978123	128978174	100	-	2	ID=c11572/f2p0/859.mrna2.cds2
	7A	WheatGenomeA	CDS	128977431	128977593	100	-	0	ID=c11572/f2p0/859.mrna2.cds3
	7A	WheatGenomeA	CDS	128976995	128977184	100	-	1	ID=c11572/f2p0/859.mrna2.cds4
	7A	WheatGenomeA	CDS	128976509	128976641	100	-	2	ID=c11572/f2p0/859.mrna2.cds5
	7A	WheatGenomeA	gene	9733616	10025626	.	+	.	ID=c12410/f1p1/1097.path1
	7A	WheatGenomeA	mRNA	9733616	10025626	.	+	.	ID=c12410/f1p1/1097.mrna1
	7A	WheatGenomeA	exon	9733616	9733770	83	+	.	ID=c12410/f1p1/1097.mrna1.exon1
	7A	WheatGenomeA	exon	10022002	10022105	100	+	.	ID=c12410/f1p1/1097.mrna1.exon2
	7A	WheatGenomeA	exon	10023311	10023615	100	+	.	ID=c12410/f1p1/1097.mrna1.exon3
	7A	WheatGenomeA	exon	10023722	10023905	98	+	.	ID=c12410/f1p1/1097.mrna1.exon4
	7A	WheatGenomeA	exon	10025278	10025626	100	+	.	ID=c12410/f1p1/1097.mrna1.exon5
	7A	WheatGenomeA	CDS	10022051	10022105	100	+	0	ID=c12410/f1p1/1097.mrna1.cds1
	7A	WheatGenomeA	CDS	10023311	10023615	100	+	1	ID=c12410/f1p1/1097.mrna1.cds2
	7A	WheatGenomeA	CDS	10023722	10023905	98	+	0	ID=c12410/f1p1/1097.mrna1.cds3
	7A	WheatGenomeA	CDS	10025278	10025334	100	+	0	ID=c12410/f1p1/1097.mrna1.cds4
	7A	WheatGenomeA	gene	80797094	81437670	.	-	.	ID=c14695/f1p0/859.path1
	7A	WheatGenomeA	mRNA	80797094	81437670	.	-	.	ID=c14695/f1p0/859.mrna1
	7A	WheatGenomeA	exon	81437137	81437670	79	-	.	ID=c14695/f1p0/859.mrna1.exon1
	7A	WheatGenomeA	exon	80797094	80797455	98	-	.	ID=c14695/f1p0/859.mrna1.exon2
	7A	WheatGenomeA	CDS	81437433	81437476	81	-	0	ID=c14695/f1p0/859.mrna1.cds1
	7A	WheatGenomeA	CDS	81437417	81437429	100	-	2	ID=c14695/f1p0/859.mrna1.cds2
	7A	WheatGenomeA	CDS	81437405	81437411	50	-	0	ID=c14695/f1p0/859.mrna1.cds3
	7A	WheatGenomeA	CDS	81437342	81437400	78	-	1	ID=c14695/f1p0/859.mrna1.cds4
	7A	WheatGenomeA	gene	153609162	153611098	.	+	.	ID=c18394/f1p9/997.path1
	7A	WheatGenomeA	mRNA	153609162	153611098	.	+	.	ID=c18394/f1p9/997.mrna1
	7A	WheatGenomeA	exon	153609162	153609261	100	+	.	ID=c18394/f1p9/997.mrna1.exon1
	7A	WheatGenomeA	exon	153610202	153611098	100	+	.	ID=c18394/f1p9/997.mrna1.exon2
	7A	WheatGenomeA	CDS	153609163	153609261	100	+	0	ID=c18394/f1p9/997.mrna1.cds1
	7A	WheatGenomeA	CDS	153610202	153610891	100	+	0	ID=c18394/f1p9/997.mrna1.cds2
	7A	WheatGenomeA	gene	153609162	153611071	.	+	.	ID=c19055/f5p14/984.path1
	7A	WheatGenomeA	mRNA	153609162	153611071	.	+	.	ID=c19055/f5p14/984.mrna1
	7A	WheatGenomeA	exon	153609162	153609261	100	+	.	ID=c19055/f5p14/984.mrna1.exon1
	7A	WheatGenomeA	exon	153610202	153611071	99	+	.	ID=c19055/f5p14/984.mrna1.exon2
	7A	WheatGenomeA	CDS	153609163	153609261	100	+	0	ID=c19055/f5p14/984.mrna1.cds1
	7A	WheatGenomeA	CDS	153610202	153610891	100	+	0	ID=c19055/f5p14/984.mrna1.cds2
	7A	WheatGenomeA	gene	153609162	153611099	.	+	.	ID=c3483/f1p4/992.path1
	7A	WheatGenomeA	mRNA	153609162	153611099	.	+	.	ID=c3483/f1p4/992.mrna1
	7A	WheatGenomeA	exon	153609162	153609261	97	+	.	ID=c3483/f1p4/992.mrna1.exon1
	7A	WheatGenomeA	exon	153610202	153611099	99	+	.	ID=c3483/f1p4/992.mrna1.exon2
	7A	WheatGenomeA	CDS	153609163	153609167	100	+	0	ID=c3483/f1p4/992.mrna1.cds1
	7A	WheatGenomeA	CDS	153609169	153609191	100	+	2	ID=c3483/f1p4/992.mrna1.cds2
	7A	WheatGenomeA	CDS	153609193	153609251	100	+	1	ID=c3483/f1p4/992.mrna1.cds3
	7A	WheatGenomeA	CDS	153609253	153609261	100	+	0	ID=c3483/f1p4/992.mrna1.cds4
	7A	WheatGenomeA	CDS	153610202	153610241	100	+	0	ID=c3483/f1p4/992.mrna1.cds5
	7A	WheatGenomeA	CDS	153610243	153610308	100	+	1	ID=c3483/f1p4/992.mrna1.cds6
	7A	WheatGenomeA	CDS	153610310	153610482	100	+	1	ID=c3483/f1p4/992.mrna1.cds7
	7A	WheatGenomeA	gene	168714791	168717387	.	-	.	ID=c9042/f1p0/877.path1
	7A	WheatGenomeA	mRNA	168714791	168717387	.	-	.	ID=c9042/f1p0/877.mrna1
	7A	WheatGenomeA	exon	168717290	168717387	100	-	.	ID=c9042/f1p0/877.mrna1.exon1
	7A	WheatGenomeA	exon	168716726	168716869	100	-	.	ID=c9042/f1p0/877.mrna1.exon2
	7A	WheatGenomeA	exon	168714791	168715425	100	-	.	ID=c9042/f1p0/877.mrna1.exon3
	7A	WheatGenomeA	CDS	168714934	168715068	100	-	0	ID=c9042/f1p0/877.mrna1.cds1
	7A	WheatGenomeA	gene	153609162	153611098	.	+	.	ID=c9219/f5p13/974.path1
	7A	WheatGenomeA	mRNA	153609162	153611098	.	+	.	ID=c9219/f5p13/974.mrna1
	7A	WheatGenomeA	exon	153609162	153609261	68	+	.	ID=c9219/f5p13/974.mrna1.exon1
	7A	WheatGenomeA	exon	153610202	153611098	99	+	.	ID=c9219/f5p13/974.mrna1.exon2
	7A	WheatGenomeA	CDS	153609163	153609176	92	+	0	ID=c9219/f5p13/974.mrna1.cds1
	7A	WheatGenomeA	CDS	153609185	153609201	81	+	2	ID=c9219/f5p13/974.mrna1.cds2
	7A	WheatGenomeA	CDS	153609217	153609261	88	+	1	ID=c9219/f5p13/974.mrna1.cds3
	7A	WheatGenomeA	CDS	153610202	153610217	100	+	2	ID=c9219/f5p13/974.mrna1.cds4
	7A	WheatGenomeA	gene	153609162	153611099	.	+	.	ID=c11230/f1p1/542.path1
	7A	WheatGenomeA	mRNA	153609162	153611099	.	+	.	ID=c11230/f1p1/542.mrna1
	7A	WheatGenomeA	exon	153609162	153609261	100	+	.	ID=c11230/f1p1/542.mrna1.exon1
	7A	WheatGenomeA	exon	153610202	153610348	100	+	.	ID=c11230/f1p1/542.mrna1.exon2
	7A	WheatGenomeA	exon	153610805	153611099	100	+	.	ID=c11230/f1p1/542.mrna1.exon3
	7A	WheatGenomeA	CDS	153609163	153609261	100	+	0	ID=c11230/f1p1/542.mrna1.cds1
	7A	WheatGenomeA	CDS	153610202	153610348	100	+	0	ID=c11230/f1p1/542.mrna1.cds2
	7A	WheatGenomeA	CDS	153610805	153610891	100	+	0	ID=c11230/f1p1/542.mrna1.cds3
	7A	WheatGenomeA	gene	70810693	70813519	.	-	.	ID=c11407/f1p1/795.path1
	7A	WheatGenomeA	mRNA	70810693	70813519	.	-	.	ID=c11407/f1p1/795.mrna1
	7A	WheatGenomeA	exon	70813209	70813519	100	-	.	ID=c11407/f1p1/795.mrna1.exon1
	7A	WheatGenomeA	exon	70811456	70811570	100	-	.	ID=c11407/f1p1/795.mrna1.exon2
	7A	WheatGenomeA	exon	70810693	70811061	100	-	.	ID=c11407/f1p1/795.mrna1.exon3
	7A	WheatGenomeA	CDS	70813209	70813517	100	-	0	ID=c11407/f1p1/795.mrna1.cds1
	7A	WheatGenomeA	CDS	70811456	70811570	100	-	0	ID=c11407/f1p1/795.mrna1.cds2
	7A	WheatGenomeA	CDS	70810988	70811061	100	-	1	ID=c11407/f1p1/795.mrna1.cds3
	7A	WheatGenomeA	gene	153754415	153755312	.	-	.	ID=c12152/f1p0/896.path1
	7A	WheatGenomeA	mRNA	153754415	153755312	.	-	.	ID=c12152/f1p0/896.mrna1
	7A	WheatGenomeA	exon	153754415	153755312	99	-	.	ID=c12152/f1p0/896.mrna1.exon1
	7A	WheatGenomeA	CDS	153755110	153755311	100	-	0	ID=c12152/f1p0/896.mrna1.cds1
	7A	WheatGenomeA	CDS	153754932	153755107	100	-	1	ID=c12152/f1p0/896.mrna1.cds2
	7A	WheatGenomeA	gene	38644936	38645978	.	-	.	ID=c12440/f1p0/1042.path1
	7A	WheatGenomeA	mRNA	38644936	38645978	.	-	.	ID=c12440/f1p0/1042.mrna1
	7A	WheatGenomeA	exon	38644936	38645978	99	-	.	ID=c12440/f1p0/1042.mrna1.exon1
	7A	WheatGenomeA	CDS	38645273	38645602	100	-	0	ID=c12440/f1p0/1042.mrna1.cds1
	7A	WheatGenomeA	gene	153609217	153611099	.	+	.	ID=c13060/f1p1/734.path1
	7A	WheatGenomeA	mRNA	153609217	153611099	.	+	.	ID=c13060/f1p1/734.mrna1
	7A	WheatGenomeA	exon	153609217	153609261	88	+	.	ID=c13060/f1p1/734.mrna1.exon1
	7A	WheatGenomeA	exon	153610436	153611099	98	+	.	ID=c13060/f1p1/734.mrna1.exon2
	7A	WheatGenomeA	CDS	153609217	153609222	100	+	0	ID=c13060/f1p1/734.mrna1.cds1
	7A	WheatGenomeA	CDS	153609224	153609261	89	+	0	ID=c13060/f1p1/734.mrna1.cds2
	7A	WheatGenomeA	CDS	153610436	153610445	88	+	2	ID=c13060/f1p1/734.mrna1.cds3
	7A	WheatGenomeA	gene	1242500	1244410	.	-	.	ID=c2834/f2p0/1904.path1
	7A	WheatGenomeA	mRNA	1242500	1244410	.	-	.	ID=c2834/f2p0/1904.mrna1
	7A	WheatGenomeA	exon	1242500	1244410	99	-	.	ID=c2834/f2p0/1904.mrna1.exon1
	7A	WheatGenomeA	CDS	1242676	1242879	100	-	0	ID=c2834/f2p0/1904.mrna1.cds1
	7A	WheatGenomeA	gene	116603458	116605035	.	-	.	ID=c6321/f3p2/1578.path1
	7A	WheatGenomeA	mRNA	116603458	116605035	.	-	.	ID=c6321/f3p2/1578.mrna1
	7A	WheatGenomeA	exon	116603458	116605035	100	-	.	ID=c6321/f3p2/1578.mrna1.exon1
	7A	WheatGenomeA	CDS	116603702	116603905	100	-	0	ID=c6321/f3p2/1578.mrna1.cds1
	7A	WheatGenomeA	gene	107794145	108523552	.	-	.	ID=c6736/f2p2/1848.path1
	7A	WheatGenomeA	mRNA	107794145	108523552	.	-	.	ID=c6736/f2p2/1848.mrna1
	7A	WheatGenomeA	exon	108522888	108523552	89	-	.	ID=c6736/f2p2/1848.mrna1.exon1
	7A	WheatGenomeA	exon	108522433	108522805	93	-	.	ID=c6736/f2p2/1848.mrna1.exon2
	7A	WheatGenomeA	exon	107797563	107797584	86	-	.	ID=c6736/f2p2/1848.mrna1.exon3
	7A	WheatGenomeA	exon	107797112	107797336	99	-	.	ID=c6736/f2p2/1848.mrna1.exon4
	7A	WheatGenomeA	exon	107796337	107796402	98	-	.	ID=c6736/f2p2/1848.mrna1.exon5
	7A	WheatGenomeA	exon	107794644	107794738	100	-	.	ID=c6736/f2p2/1848.mrna1.exon6
	7A	WheatGenomeA	exon	107794145	107794549	96	-	.	ID=c6736/f2p2/1848.mrna1.exon7
	7A	WheatGenomeA	CDS	107797112	107797306	99	-	0	ID=c6736/f2p2/1848.mrna1.cds1
	7A	WheatGenomeA	CDS	107796337	107796402	98	-	0	ID=c6736/f2p2/1848.mrna1.cds2
	7A	WheatGenomeA	CDS	107794644	107794738	100	-	0	ID=c6736/f2p2/1848.mrna1.cds3
	7A	WheatGenomeA	CDS	107794471	107794549	98	-	2	ID=c6736/f2p2/1848.mrna1.cds4
	7A	WheatGenomeA	gene	153609162	153611098	.	+	.	ID=c11655/f5p3/1936.path1
	7A	WheatGenomeA	mRNA	153609162	153611098	.	+	.	ID=c11655/f5p3/1936.mrna1
	7A	WheatGenomeA	exon	153609162	153611098	99	+	.	ID=c11655/f5p3/1936.mrna1.exon1
	7A	WheatGenomeA	CDS	153610202	153610891	100	+	0	ID=c11655/f5p3/1936.mrna1.cds1
	7A	WheatGenomeA	gene	116603443	116608757	.	+	.	ID=c13480/f1p2/2270.path2
	7A	WheatGenomeA	mRNA	116603443	116608757	.	+	.	ID=c13480/f1p2/2270.mrna2
	7A	WheatGenomeA	exon	116603443	116605553	99	+	.	ID=c13480/f1p2/2270.mrna2.exon1
	7A	WheatGenomeA	exon	116608672	116608757	72	+	.	ID=c13480/f1p2/2270.mrna2.exon2
	7A	WheatGenomeA	CDS	116603702	116603905	100	+	2	ID=c13480/f1p2/2270.mrna2.cds1
	7A	WheatGenomeA	gene	170960997	170962592	.	+	.	ID=c14601/f1p0/1597.path1
	7A	WheatGenomeA	mRNA	170960997	170962592	.	+	.	ID=c14601/f1p0/1597.mrna1
	7A	WheatGenomeA	exon	170960997	170962592	99	+	.	ID=c14601/f1p0/1597.mrna1.exon1
	7A	WheatGenomeA	CDS	170961360	170961509	100	+	0	ID=c14601/f1p0/1597.mrna1.cds1
	7A	WheatGenomeA	gene	57686537	58241963	.	+	.	ID=c15324/f1p1/1878.path1
	7A	WheatGenomeA	mRNA	57686537	58241963	.	+	.	ID=c15324/f1p1/1878.mrna1
	7A	WheatGenomeA	exon	57686537	57686674	87	+	.	ID=c15324/f1p1/1878.mrna1.exon1
	7A	WheatGenomeA	exon	57686710	57687435	88	+	.	ID=c15324/f1p1/1878.mrna1.exon2
	7A	WheatGenomeA	exon	57802189	57802247	90	+	.	ID=c15324/f1p1/1878.mrna1.exon3
	7A	WheatGenomeA	exon	58238807	58239008	97	+	.	ID=c15324/f1p1/1878.mrna1.exon4
	7A	WheatGenomeA	exon	58239418	58239609	98	+	.	ID=c15324/f1p1/1878.mrna1.exon5
	7A	WheatGenomeA	exon	58239690	58239846	95	+	.	ID=c15324/f1p1/1878.mrna1.exon6
	7A	WheatGenomeA	exon	58241563	58241963	93	+	.	ID=c15324/f1p1/1878.mrna1.exon7
	7A	WheatGenomeA	CDS	57686999	57687435	89	+	0	ID=c15324/f1p1/1878.mrna1.cds1
	7A	WheatGenomeA	CDS	57802189	57802218	96	+	2	ID=c15324/f1p1/1878.mrna1.cds2
	7A	WheatGenomeA	gene	153456914	153461741	.	-	.	ID=c21611/f1p2/1534.path1
	7A	WheatGenomeA	mRNA	153456914	153461741	.	-	.	ID=c21611/f1p2/1534.mrna1
	7A	WheatGenomeA	exon	153461547	153461741	100	-	.	ID=c21611/f1p2/1534.mrna1.exon1
	7A	WheatGenomeA	exon	153461255	153461463	100	-	.	ID=c21611/f1p2/1534.mrna1.exon2
	7A	WheatGenomeA	exon	153460465	153460746	100	-	.	ID=c21611/f1p2/1534.mrna1.exon3
	7A	WheatGenomeA	exon	153459956	153460125	100	-	.	ID=c21611/f1p2/1534.mrna1.exon4
	7A	WheatGenomeA	exon	153456914	153457591	100	-	.	ID=c21611/f1p2/1534.mrna1.exon5
	7A	WheatGenomeA	CDS	153460465	153460490	100	-	0	ID=c21611/f1p2/1534.mrna1.cds1
	7A	WheatGenomeA	CDS	153459956	153460125	100	-	2	ID=c21611/f1p2/1534.mrna1.cds2
	7A	WheatGenomeA	CDS	153457401	153457591	100	-	1	ID=c21611/f1p2/1534.mrna1.cds3
	7A	WheatGenomeA	gene	16673858	16675316	.	+	.	ID=c9031/f1p1/1399.path1
	7A	WheatGenomeA	mRNA	16673858	16675316	.	+	.	ID=c9031/f1p1/1399.mrna1
	7A	WheatGenomeA	exon	16673858	16674298	100	+	.	ID=c9031/f1p1/1399.mrna1.exon1
	7A	WheatGenomeA	exon	16674362	16675316	99	+	.	ID=c9031/f1p1/1399.mrna1.exon2
	7A	WheatGenomeA	CDS	16674977	16675207	100	+	0	ID=c9031/f1p1/1399.mrna1.cds1
	7A	WheatGenomeA	gene	167224098	167226994	.	+	.	ID=c10404/f3p0/1991.path1
	7A	WheatGenomeA	mRNA	167224098	167226994	.	+	.	ID=c10404/f3p0/1991.mrna1
	7A	WheatGenomeA	exon	167224098	167225630	100	+	.	ID=c10404/f3p0/1991.mrna1.exon1
	7A	WheatGenomeA	exon	167226537	167226994	100	+	.	ID=c10404/f3p0/1991.mrna1.exon2
	7A	WheatGenomeA	CDS	167224098	167225327	100	+	0	ID=c10404/f3p0/1991.mrna1.cds1
	7A	WheatGenomeA	gene	160200442	160203640	.	-	.	ID=c12060/f2p0/1850.path1
	7A	WheatGenomeA	mRNA	160200442	160203640	.	-	.	ID=c12060/f2p0/1850.mrna1
	7A	WheatGenomeA	exon	160203414	160203640	100	-	.	ID=c12060/f2p0/1850.mrna1.exon1
	7A	WheatGenomeA	exon	160202872	160203046	100	-	.	ID=c12060/f2p0/1850.mrna1.exon2
	7A	WheatGenomeA	exon	160200442	160201889	100	-	.	ID=c12060/f2p0/1850.mrna1.exon3
	7A	WheatGenomeA	CDS	160203414	160203639	100	-	0	ID=c12060/f2p0/1850.mrna1.cds1
	7A	WheatGenomeA	CDS	160202872	160203046	100	-	1	ID=c12060/f2p0/1850.mrna1.cds2
	7A	WheatGenomeA	CDS	160200839	160201889	100	-	2	ID=c12060/f2p0/1850.mrna1.cds3
	7A	WheatGenomeA	gene	38644429	38647020	.	+	.	ID=c13071/f2p1/1592.path1
	7A	WheatGenomeA	mRNA	38644429	38647020	.	+	.	ID=c13071/f2p1/1592.mrna1
	7A	WheatGenomeA	exon	38644429	38644528	100	+	.	ID=c13071/f2p1/1592.mrna1.exon1
	7A	WheatGenomeA	exon	38645254	38646152	100	+	.	ID=c13071/f2p1/1592.mrna1.exon2
	7A	WheatGenomeA	exon	38646245	38646412	100	+	.	ID=c13071/f2p1/1592.mrna1.exon3
	7A	WheatGenomeA	exon	38646493	38646698	100	+	.	ID=c13071/f2p1/1592.mrna1.exon4
	7A	WheatGenomeA	exon	38646802	38647020	100	+	.	ID=c13071/f2p1/1592.mrna1.exon5
	7A	WheatGenomeA	CDS	38645313	38646152	100	+	0	ID=c13071/f2p1/1592.mrna1.cds1
	7A	WheatGenomeA	CDS	38646245	38646412	100	+	0	ID=c13071/f2p1/1592.mrna1.cds2
	7A	WheatGenomeA	CDS	38646493	38646698	100	+	0	ID=c13071/f2p1/1592.mrna1.cds3
	7A	WheatGenomeA	CDS	38646802	38646805	100	+	2	ID=c13071/f2p1/1592.mrna1.cds4
	7A	WheatGenomeA	gene	154189563	154194296	.	-	.	ID=c14068/f2p1/1553.path1
	7A	WheatGenomeA	mRNA	154189563	154194296	.	-	.	ID=c14068/f2p1/1553.mrna1
	7A	WheatGenomeA	exon	154193966	154194296	100	-	.	ID=c14068/f2p1/1553.mrna1.exon1
	7A	WheatGenomeA	exon	154193721	154193891	100	-	.	ID=c14068/f2p1/1553.mrna1.exon2
	7A	WheatGenomeA	exon	154193099	154193586	100	-	.	ID=c14068/f2p1/1553.mrna1.exon3
	7A	WheatGenomeA	exon	154192873	154192989	100	-	.	ID=c14068/f2p1/1553.mrna1.exon4
	7A	WheatGenomeA	exon	154191536	154191640	100	-	.	ID=c14068/f2p1/1553.mrna1.exon5
	7A	WheatGenomeA	exon	154189864	154189999	100	-	.	ID=c14068/f2p1/1553.mrna1.exon6
	7A	WheatGenomeA	exon	154189563	154189766	99	-	.	ID=c14068/f2p1/1553.mrna1.exon7
	7A	WheatGenomeA	CDS	154193966	154194296	100	-	0	ID=c14068/f2p1/1553.mrna1.cds1
	7A	WheatGenomeA	CDS	154193785	154193891	100	-	1	ID=c14068/f2p1/1553.mrna1.cds2
	7A	WheatGenomeA	gene	47553782	47557086	.	+	.	ID=c412/f2p1/2423.path1
	7A	WheatGenomeA	mRNA	47553782	47557086	.	+	.	ID=c412/f2p1/2423.mrna1
	7A	WheatGenomeA	exon	47553782	47553988	95	+	.	ID=c412/f2p1/2423.mrna1.exon1
	7A	WheatGenomeA	exon	47554803	47556991	93	+	.	ID=c412/f2p1/2423.mrna1.exon2
	7A	WheatGenomeA	exon	47557014	47557086	89	+	.	ID=c412/f2p1/2423.mrna1.exon3
	7A	WheatGenomeA	CDS	47555970	47556095	95	+	0	ID=c412/f2p1/2423.mrna1.cds1
	7A	WheatGenomeA	gene	154916737	154920769	.	-	.	ID=c2403/f1p1/2872.path1
	7A	WheatGenomeA	mRNA	154916737	154920769	.	-	.	ID=c2403/f1p1/2872.mrna1
	7A	WheatGenomeA	exon	154920673	154920769	100	-	.	ID=c2403/f1p1/2872.mrna1.exon1
	7A	WheatGenomeA	exon	154919570	154920342	99	-	.	ID=c2403/f1p1/2872.mrna1.exon2
	7A	WheatGenomeA	exon	154919339	154919490	100	-	.	ID=c2403/f1p1/2872.mrna1.exon3
	7A	WheatGenomeA	exon	154919006	154919251	100	-	.	ID=c2403/f1p1/2872.mrna1.exon4
	7A	WheatGenomeA	exon	154918704	154918902	100	-	.	ID=c2403/f1p1/2872.mrna1.exon5
	7A	WheatGenomeA	exon	154918554	154918622	100	-	.	ID=c2403/f1p1/2872.mrna1.exon6
	7A	WheatGenomeA	exon	154918120	154918467	100	-	.	ID=c2403/f1p1/2872.mrna1.exon7
	7A	WheatGenomeA	exon	154917837	154918031	100	-	.	ID=c2403/f1p1/2872.mrna1.exon8
	7A	WheatGenomeA	exon	154917627	154917725	100	-	.	ID=c2403/f1p1/2872.mrna1.exon9
	7A	WheatGenomeA	exon	154917287	154917543	100	-	.	ID=c2403/f1p1/2872.mrna1.exon10
	7A	WheatGenomeA	exon	154916737	154917175	99	-	.	ID=c2403/f1p1/2872.mrna1.exon11
	7A	WheatGenomeA	CDS	154919339	154919395	100	-	0	ID=c2403/f1p1/2872.mrna1.cds1
	7A	WheatGenomeA	CDS	154919006	154919251	100	-	0	ID=c2403/f1p1/2872.mrna1.cds2
	7A	WheatGenomeA	CDS	154918704	154918902	100	-	0	ID=c2403/f1p1/2872.mrna1.cds3
	7A	WheatGenomeA	CDS	154918554	154918622	100	-	1	ID=c2403/f1p1/2872.mrna1.cds4
	7A	WheatGenomeA	CDS	154918120	154918467	100	-	1	ID=c2403/f1p1/2872.mrna1.cds5
	7A	WheatGenomeA	CDS	154917976	154918031	100	-	1	ID=c2403/f1p1/2872.mrna1.cds6
	7A	WheatGenomeA	gene	20639999	21036149	.	+	.	ID=c2602/f1p0/4280.path1
	7A	WheatGenomeA	mRNA	20639999	21036149	.	+	.	ID=c2602/f1p0/4280.mrna1
	7A	WheatGenomeA	exon	20639999	20640149	91	+	.	ID=c2602/f1p0/4280.mrna1.exon1
	7A	WheatGenomeA	exon	20641613	20641705	90	+	.	ID=c2602/f1p0/4280.mrna1.exon2
	7A	WheatGenomeA	exon	20642810	20643033	82	+	.	ID=c2602/f1p0/4280.mrna1.exon3
	7A	WheatGenomeA	exon	20643251	20643310	90	+	.	ID=c2602/f1p0/4280.mrna1.exon4
	7A	WheatGenomeA	exon	20643431	20644108	98	+	.	ID=c2602/f1p0/4280.mrna1.exon5
	7A	WheatGenomeA	exon	20644244	20644384	98	+	.	ID=c2602/f1p0/4280.mrna1.exon6
	7A	WheatGenomeA	exon	20644501	20644620	100	+	.	ID=c2602/f1p0/4280.mrna1.exon7
	7A	WheatGenomeA	exon	20644748	20644991	99	+	.	ID=c2602/f1p0/4280.mrna1.exon8
	7A	WheatGenomeA	exon	20645133	20645295	100	+	.	ID=c2602/f1p0/4280.mrna1.exon9
	7A	WheatGenomeA	exon	20645376	20645484	99	+	.	ID=c2602/f1p0/4280.mrna1.exon10
	7A	WheatGenomeA	exon	20645609	20645693	100	+	.	ID=c2602/f1p0/4280.mrna1.exon11
	7A	WheatGenomeA	exon	20645801	20646114	87	+	.	ID=c2602/f1p0/4280.mrna1.exon12
	7A	WheatGenomeA	exon	21032925	21033132	95	+	.	ID=c2602/f1p0/4280.mrna1.exon13
	7A	WheatGenomeA	exon	21033237	21033323	95	+	.	ID=c2602/f1p0/4280.mrna1.exon14
	7A	WheatGenomeA	exon	21033436	21033558	95	+	.	ID=c2602/f1p0/4280.mrna1.exon15
	7A	WheatGenomeA	exon	21033684	21033797	98	+	.	ID=c2602/f1p0/4280.mrna1.exon16
	7A	WheatGenomeA	exon	21033918	21034036	89	+	.	ID=c2602/f1p0/4280.mrna1.exon17
	7A	WheatGenomeA	exon	21034167	21034431	93	+	.	ID=c2602/f1p0/4280.mrna1.exon18
	7A	WheatGenomeA	exon	21034563	21034734	95	+	.	ID=c2602/f1p0/4280.mrna1.exon19
	7A	WheatGenomeA	exon	21034860	21034973	100	+	.	ID=c2602/f1p0/4280.mrna1.exon20
	7A	WheatGenomeA	exon	21035121	21035251	100	+	.	ID=c2602/f1p0/4280.mrna1.exon21
	7A	WheatGenomeA	exon	21035359	21035459	100	+	.	ID=c2602/f1p0/4280.mrna1.exon22
	7A	WheatGenomeA	exon	21035589	21035768	99	+	.	ID=c2602/f1p0/4280.mrna1.exon23
	7A	WheatGenomeA	exon	21035872	21036149	99	+	.	ID=c2602/f1p0/4280.mrna1.exon24
	7A	WheatGenomeA	CDS	20643536	20644095	99	+	0	ID=c2602/f1p0/4280.mrna1.cds1
	7A	WheatGenomeA	CDS	20644097	20644106	100	+	2	ID=c2602/f1p0/4280.mrna1.cds2
	2A	WheatGenomeA	gene	246520979	246522125	.	+	.	ID=c3273/f4p0/912.path1
	2A	WheatGenomeA	mRNA	246520979	246522125	.	+	.	ID=c3273/f4p0/912.mrna1
	2A	WheatGenomeA	exon	246520979	246521170	100	+	.	ID=c3273/f4p0/912.mrna1.exon1
	2A	WheatGenomeA	exon	246521297	246521372	100	+	.	ID=c3273/f4p0/912.mrna1.exon2
	2A	WheatGenomeA	exon	246521482	246522125	100	+	.	ID=c3273/f4p0/912.mrna1.exon3
	2A	WheatGenomeA	CDS	246520981	246521170	100	+	0	ID=c3273/f4p0/912.mrna1.cds1
	2A	WheatGenomeA	CDS	246521297	246521372	100	+	1	ID=c3273/f4p0/912.mrna1.cds2
	2A	WheatGenomeA	CDS	246521482	246522049	100	+	2	ID=c3273/f4p0/912.mrna1.cds3
	2A	WheatGenomeA	gene	23834709	23835651	.	+	.	ID=c4236/f1p3/968.path1
	2A	WheatGenomeA	mRNA	23834709	23835651	.	+	.	ID=c4236/f1p3/968.mrna1
	2A	WheatGenomeA	exon	23834709	23835651	95	+	.	ID=c4236/f1p3/968.mrna1.exon1
	2A	WheatGenomeA	CDS	23834766	23835133	89	+	0	ID=c4236/f1p3/968.mrna1.cds1
	2A	WheatGenomeA	gene	23834711	23835651	.	+	.	ID=c4302/f2p0/940.path1
	2A	WheatGenomeA	mRNA	23834711	23835651	.	+	.	ID=c4302/f2p0/940.mrna1
	2A	WheatGenomeA	exon	23834711	23835651	99	+	.	ID=c4302/f2p0/940.mrna1.exon1
	2A	WheatGenomeA	CDS	23834766	23835261	100	+	0	ID=c4302/f2p0/940.mrna1.cds1
	2A	WheatGenomeA	CDS	23835263	23835495	100	+	1	ID=c4302/f2p0/940.mrna1.cds2
	2A	WheatGenomeA	gene	215543394	215544340	.	-	.	ID=c4790/f5p0/947.path1
	2A	WheatGenomeA	mRNA	215543394	215544340	.	-	.	ID=c4790/f5p0/947.mrna1
	2A	WheatGenomeA	exon	215543394	215544340	100	-	.	ID=c4790/f5p0/947.mrna1.exon1
	2A	WheatGenomeA	CDS	215543421	215544338	100	-	0	ID=c4790/f5p0/947.mrna1.cds1
	2A	WheatGenomeA	gene	23834709	23835732	.	+	.	ID=c6705/f1p2/1048.path1
	2A	WheatGenomeA	mRNA	23834709	23835732	.	+	.	ID=c6705/f1p2/1048.mrna1
	2A	WheatGenomeA	exon	23834709	23835732	96	+	.	ID=c6705/f1p2/1048.mrna1.exon1
	2A	WheatGenomeA	CDS	23834766	23835431	95	+	0	ID=c6705/f1p2/1048.mrna1.cds1
	2A	WheatGenomeA	gene	234571184	234572341	.	+	.	ID=c6820/f1p1/1081.path1
	2A	WheatGenomeA	mRNA	234571184	234572341	.	+	.	ID=c6820/f1p1/1081.mrna1
	2A	WheatGenomeA	exon	234571184	234571790	100	+	.	ID=c6820/f1p1/1081.mrna1.exon1
	2A	WheatGenomeA	exon	234571868	234572341	100	+	.	ID=c6820/f1p1/1081.mrna1.exon2
	2A	WheatGenomeA	CDS	234571312	234571790	100	+	0	ID=c6820/f1p1/1081.mrna1.cds1
	2A	WheatGenomeA	CDS	234571868	234572240	100	+	2	ID=c6820/f1p1/1081.mrna1.cds2
	2A	WheatGenomeA	gene	4848825	5153142	.	+	.	ID=c7044/f1p1/1299.path1
	2A	WheatGenomeA	mRNA	4848825	5153142	.	+	.	ID=c7044/f1p1/1299.mrna1
	2A	WheatGenomeA	exon	4848825	4849563	93	+	.	ID=c7044/f1p1/1299.mrna1.exon1
	2A	WheatGenomeA	exon	4849803	4850022	90	+	.	ID=c7044/f1p1/1299.mrna1.exon2
	2A	WheatGenomeA	exon	5152755	5153142	83	+	.	ID=c7044/f1p1/1299.mrna1.exon3
	2A	WheatGenomeA	CDS	4848827	4848884	92	+	0	ID=c7044/f1p1/1299.mrna1.cds1
	2A	WheatGenomeA	CDS	4848886	4848890	100	+	1	ID=c7044/f1p1/1299.mrna1.cds2
	2A	WheatGenomeA	CDS	4848894	4848910	93	+	0	ID=c7044/f1p1/1299.mrna1.cds3
	2A	WheatGenomeA	CDS	4848917	4849016	91	+	2	ID=c7044/f1p1/1299.mrna1.cds4
	2A	WheatGenomeA	gene	238727661	238729102	.	-	.	ID=c8343/f1p1/1033.path1
	2A	WheatGenomeA	mRNA	238727661	238729102	.	-	.	ID=c8343/f1p1/1033.mrna1
	2A	WheatGenomeA	exon	238728795	238729102	98	-	.	ID=c8343/f1p1/1033.mrna1.exon1
	2A	WheatGenomeA	exon	238727661	238728386	99	-	.	ID=c8343/f1p1/1033.mrna1.exon2
	2A	WheatGenomeA	CDS	238728866	238728943	98	-	0	ID=c8343/f1p1/1033.mrna1.cds1
	2A	WheatGenomeA	CDS	238728822	238728864	100	-	0	ID=c8343/f1p1/1033.mrna1.cds2
	2A	WheatGenomeA	CDS	238728795	238728820	100	-	1	ID=c8343/f1p1/1033.mrna1.cds3
	2A	WheatGenomeA	CDS	238728360	238728386	100	-	0	ID=c8343/f1p1/1033.mrna1.cds4
	2A	WheatGenomeA	gene	243885433	243887312	.	+	.	ID=c10319/f1p1/1278.path1
	2A	WheatGenomeA	mRNA	243885433	243887312	.	+	.	ID=c10319/f1p1/1278.mrna1
	2A	WheatGenomeA	exon	243885433	243885563	100	+	.	ID=c10319/f1p1/1278.mrna1.exon1
	2A	WheatGenomeA	exon	243885695	243885763	100	+	.	ID=c10319/f1p1/1278.mrna1.exon2
	2A	WheatGenomeA	exon	243886234	243887312	99	+	.	ID=c10319/f1p1/1278.mrna1.exon3
	2A	WheatGenomeA	CDS	243886266	243886967	100	+	0	ID=c10319/f1p1/1278.mrna1.cds1
	2A	WheatGenomeA	gene	233956418	233957742	.	+	.	ID=c12031/f2p0/873.path1
	2A	WheatGenomeA	mRNA	233956418	233957742	.	+	.	ID=c12031/f2p0/873.mrna1
	2A	WheatGenomeA	exon	233956418	233956753	100	+	.	ID=c12031/f2p0/873.mrna1.exon1
	2A	WheatGenomeA	exon	233957206	233957742	100	+	.	ID=c12031/f2p0/873.mrna1.exon2
	2A	WheatGenomeA	CDS	233956418	233956753	100	+	0	ID=c12031/f2p0/873.mrna1.cds1
	2A	WheatGenomeA	CDS	233957206	233957316	100	+	0	ID=c12031/f2p0/873.mrna1.cds2
	2A	WheatGenomeA	gene	246520972	246522245	.	+	.	ID=c12749/f1p0/951.path1
	2A	WheatGenomeA	mRNA	246520972	246522245	.	+	.	ID=c12749/f1p0/951.mrna1
	2A	WheatGenomeA	exon	246520972	246521170	86	+	.	ID=c12749/f1p0/951.mrna1.exon1
	2A	WheatGenomeA	exon	246521297	246521372	97	+	.	ID=c12749/f1p0/951.mrna1.exon2
	2A	WheatGenomeA	exon	246521482	246522245	82	+	.	ID=c12749/f1p0/951.mrna1.exon3
	2A	WheatGenomeA	CDS	246520972	246521033	83	+	0	ID=c12749/f1p0/951.mrna1.cds1
	2A	WheatGenomeA	CDS	246521037	246521113	90	+	2	ID=c12749/f1p0/951.mrna1.cds2
	2A	WheatGenomeA	CDS	246521117	246521170	94	+	1	ID=c12749/f1p0/951.mrna1.cds3
	2A	WheatGenomeA	CDS	246521297	246521372	97	+	1	ID=c12749/f1p0/951.mrna1.cds4
	2A	WheatGenomeA	CDS	246521482	246521700	97	+	2	ID=c12749/f1p0/951.mrna1.cds5
	2A	WheatGenomeA	CDS	246521740	246522031	89	+	2	ID=c12749/f1p0/951.mrna1.cds6
	2A	WheatGenomeA	CDS	246522040	246522049	88	+	2	ID=c12749/f1p0/951.mrna1.cds7
	2A	WheatGenomeA	gene	211214095	211215056	.	-	.	ID=c12897/f2p0/962.path1
	2A	WheatGenomeA	mRNA	211214095	211215056	.	-	.	ID=c12897/f2p0/962.mrna1
	2A	WheatGenomeA	exon	211214095	211215056	100	-	.	ID=c12897/f2p0/962.mrna1.exon1
	2A	WheatGenomeA	CDS	211214450	211215055	100	-	0	ID=c12897/f2p0/962.mrna1.cds1
	2A	WheatGenomeA	gene	234571240	234572291	.	+	.	ID=c16389/f1p0/975.path1
	2A	WheatGenomeA	mRNA	234571240	234572291	.	+	.	ID=c16389/f1p0/975.mrna1
	2A	WheatGenomeA	exon	234571240	234571790	100	+	.	ID=c16389/f1p0/975.mrna1.exon1
	2A	WheatGenomeA	exon	234571868	234572291	100	+	.	ID=c16389/f1p0/975.mrna1.exon2
	2A	WheatGenomeA	CDS	234571312	234571790	100	+	0	ID=c16389/f1p0/975.mrna1.cds1
	2A	WheatGenomeA	CDS	234571868	234572240	100	+	2	ID=c16389/f1p0/975.mrna1.cds2
	2A	WheatGenomeA	gene	246520972	246522078	.	+	.	ID=c16577/f1p0/870.path1
	2A	WheatGenomeA	mRNA	246520972	246522078	.	+	.	ID=c16577/f1p0/870.mrna1
	2A	WheatGenomeA	exon	246520972	246521170	100	+	.	ID=c16577/f1p0/870.mrna1.exon1
	2A	WheatGenomeA	exon	246521297	246521372	100	+	.	ID=c16577/f1p0/870.mrna1.exon2
	2A	WheatGenomeA	exon	246521482	246522078	99	+	.	ID=c16577/f1p0/870.mrna1.exon3
	2A	WheatGenomeA	CDS	246520972	246521170	100	+	0	ID=c16577/f1p0/870.mrna1.cds1
	2A	WheatGenomeA	CDS	246521297	246521372	100	+	1	ID=c16577/f1p0/870.mrna1.cds2
	2A	WheatGenomeA	CDS	246521482	246521578	100	+	2	ID=c16577/f1p0/870.mrna1.cds3
	2A	WheatGenomeA	CDS	246521580	246521648	100	+	0	ID=c16577/f1p0/870.mrna1.cds4
	2A	WheatGenomeA	CDS	246521650	246522054	100	+	0	ID=c16577/f1p0/870.mrna1.cds5
	2A	WheatGenomeA	gene	248024599	248028476	.	-	.	ID=c18106/f1p0/1081.path1
	2A	WheatGenomeA	mRNA	248024599	248028476	.	-	.	ID=c18106/f1p0/1081.mrna1
	2A	WheatGenomeA	exon	248028140	248028476	100	-	.	ID=c18106/f1p0/1081.mrna1.exon1
	2A	WheatGenomeA	exon	248027957	248028056	100	-	.	ID=c18106/f1p0/1081.mrna1.exon2
	2A	WheatGenomeA	exon	248027708	248027728	100	-	.	ID=c18106/f1p0/1081.mrna1.exon3
	2A	WheatGenomeA	exon	248027505	248027617	100	-	.	ID=c18106/f1p0/1081.mrna1.exon4
	2A	WheatGenomeA	exon	248026964	248027007	100	-	.	ID=c18106/f1p0/1081.mrna1.exon5
	2A	WheatGenomeA	exon	248025094	248025151	100	-	.	ID=c18106/f1p0/1081.mrna1.exon6
	2A	WheatGenomeA	exon	248024599	248025006	100	-	.	ID=c18106/f1p0/1081.mrna1.exon7
	2A	WheatGenomeA	CDS	248024601	248024978	100	-	0	ID=c18106/f1p0/1081.mrna1.cds1
	2A	WheatGenomeA	gene	23834711	23835732	.	+	.	ID=c18893/f2p3/1022.path1
	2A	WheatGenomeA	mRNA	23834711	23835732	.	+	.	ID=c18893/f2p3/1022.mrna1
	2A	WheatGenomeA	exon	23834711	23835732	100	+	.	ID=c18893/f2p3/1022.mrna1.exon1
	2A	WheatGenomeA	CDS	23834766	23835431	100	+	0	ID=c18893/f2p3/1022.mrna1.cds1
	2A	WheatGenomeA	gene	128151873	128379420	.	-	.	ID=c19585/f1p9/1447.path1
	2A	WheatGenomeA	mRNA	128151873	128379420	.	-	.	ID=c19585/f1p9/1447.mrna1
	2A	WheatGenomeA	exon	128379037	128379420	80	-	.	ID=c19585/f1p9/1447.mrna1.exon1
	2A	WheatGenomeA	exon	128151873	128152939	100	-	.	ID=c19585/f1p9/1447.mrna1.exon2
	2A	WheatGenomeA	CDS	128152055	128152867	100	-	0	ID=c19585/f1p9/1447.mrna1.cds1
	2A	WheatGenomeA	gene	23834709	23835700	.	+	.	ID=c20810/f2p1/992.path1
	2A	WheatGenomeA	mRNA	23834709	23835700	.	+	.	ID=c20810/f2p1/992.mrna1
	2A	WheatGenomeA	exon	23834709	23835700	100	+	.	ID=c20810/f2p1/992.mrna1.exon1
	2A	WheatGenomeA	CDS	23834766	23835431	100	+	0	ID=c20810/f2p1/992.mrna1.cds1
	2A	WheatGenomeA	gene	10344327	10351762	.	-	.	ID=c1165/f13p20/828.path1
	2A	WheatGenomeA	mRNA	10344327	10351762	.	-	.	ID=c1165/f13p20/828.mrna1
	2A	WheatGenomeA	exon	10351748	10351762	93	-	.	ID=c1165/f13p20/828.mrna1.exon1
	2A	WheatGenomeA	exon	10345453	10345605	87	-	.	ID=c1165/f13p20/828.mrna1.exon2
	2A	WheatGenomeA	exon	10344327	10344959	99	-	.	ID=c1165/f13p20/828.mrna1.exon3
	2A	WheatGenomeA	CDS	10351749	10351762	92	-	0	ID=c1165/f13p20/828.mrna1.cds1
	2A	WheatGenomeA	gene	17344154	17371891	.	-	.	ID=c2543/f5p0/889.path1
	2A	WheatGenomeA	mRNA	17344154	17371891	.	-	.	ID=c2543/f5p0/889.mrna1
	2A	WheatGenomeA	exon	17371726	17371891	95	-	.	ID=c2543/f5p0/889.mrna1.exon1
	2A	WheatGenomeA	exon	17370889	17371011	99	-	.	ID=c2543/f5p0/889.mrna1.exon2
	2A	WheatGenomeA	exon	17344829	17345142	98	-	.	ID=c2543/f5p0/889.mrna1.exon3
	2A	WheatGenomeA	exon	17344471	17344526	98	-	.	ID=c2543/f5p0/889.mrna1.exon4
	2A	WheatGenomeA	exon	17344154	17344381	94	-	.	ID=c2543/f5p0/889.mrna1.exon5
	2A	WheatGenomeA	CDS	17371726	17371837	100	-	0	ID=c2543/f5p0/889.mrna1.cds1
	2A	WheatGenomeA	CDS	17370889	17371011	99	-	1	ID=c2543/f5p0/889.mrna1.cds2
	2A	WheatGenomeA	CDS	17344829	17345142	98	-	1	ID=c2543/f5p0/889.mrna1.cds3
	2A	WheatGenomeA	CDS	17344471	17344526	98	-	0	ID=c2543/f5p0/889.mrna1.cds4
	2A	WheatGenomeA	CDS	17344351	17344381	100	-	2	ID=c2543/f5p0/889.mrna1.cds5
	2A	WheatGenomeA	gene	239745594	239746667	.	+	.	ID=c4360/f6p1/749.path1
	2A	WheatGenomeA	mRNA	239745594	239746667	.	+	.	ID=c4360/f6p1/749.mrna1
	2A	WheatGenomeA	exon	239745594	239746288	94	+	.	ID=c4360/f6p1/749.mrna1.exon1
	2A	WheatGenomeA	exon	239746614	239746667	96	+	.	ID=c4360/f6p1/749.mrna1.exon2
	2A	WheatGenomeA	CDS	239745594	239745605	100	+	0	ID=c4360/f6p1/749.mrna1.cds1
	2A	WheatGenomeA	CDS	239745607	239745639	86	+	0	ID=c4360/f6p1/749.mrna1.cds2
	2A	WheatGenomeA	CDS	239745643	239745652	100	+	2	ID=c4360/f6p1/749.mrna1.cds3
	2A	WheatGenomeA	gene	234639340	234640225	.	-	.	ID=c4476/f1p0/886.path1
	2A	WheatGenomeA	mRNA	234639340	234640225	.	-	.	ID=c4476/f1p0/886.mrna1
	2A	WheatGenomeA	exon	234639340	234640225	99	-	.	ID=c4476/f1p0/886.mrna1.exon1
	2A	WheatGenomeA	CDS	234639531	234640223	99	-	0	ID=c4476/f1p0/886.mrna1.cds1
	2A	WheatGenomeA	gene	15601624	15603325	.	+	.	ID=c5950/f2p0/809.path1
	2A	WheatGenomeA	mRNA	15601624	15603325	.	+	.	ID=c5950/f2p0/809.mrna1
	2A	WheatGenomeA	exon	15601624	15601943	98	+	.	ID=c5950/f2p0/809.mrna1.exon1
	2A	WheatGenomeA	exon	15602838	15603325	99	+	.	ID=c5950/f2p0/809.mrna1.exon2
	2A	WheatGenomeA	CDS	15601626	15601943	98	+	0	ID=c5950/f2p0/809.mrna1.cds1
	2A	WheatGenomeA	CDS	15602838	15602882	100	+	0	ID=c5950/f2p0/809.mrna1.cds2
	2A	WheatGenomeA	gene	15601601	15603293	.	+	.	ID=c6752/f1p0/798.path1
	2A	WheatGenomeA	mRNA	15601601	15603293	.	+	.	ID=c6752/f1p0/798.mrna1
	2A	WheatGenomeA	exon	15601601	15601943	98	+	.	ID=c6752/f1p0/798.mrna1.exon1
	2A	WheatGenomeA	exon	15602838	15603293	98	+	.	ID=c6752/f1p0/798.mrna1.exon2
	2A	WheatGenomeA	CDS	15601601	15601943	98	+	0	ID=c6752/f1p0/798.mrna1.cds1
	2A	WheatGenomeA	CDS	15602838	15602875	100	+	1	ID=c6752/f1p0/798.mrna1.cds2
	2A	WheatGenomeA	CDS	15602877	15602882	100	+	0	ID=c6752/f1p0/798.mrna1.cds3
	2A	WheatGenomeA	gene	21584522	21586687	.	+	.	ID=c7987/f1p0/934.path1
	2A	WheatGenomeA	mRNA	21584522	21586687	.	+	.	ID=c7987/f1p0/934.mrna1
	2A	WheatGenomeA	exon	21584522	21584626	100	+	.	ID=c7987/f1p0/934.mrna1.exon1
	2A	WheatGenomeA	exon	21585859	21586687	100	+	.	ID=c7987/f1p0/934.mrna1.exon2
	2A	WheatGenomeA	CDS	21586137	21586328	100	+	0	ID=c7987/f1p0/934.mrna1.cds1
	2A	WheatGenomeA	gene	215541357	215547362	.	-	.	ID=c8825/f1p0/984.path1
	2A	WheatGenomeA	mRNA	215541357	215547362	.	-	.	ID=c8825/f1p0/984.mrna1
	2A	WheatGenomeA	exon	215547350	215547362	84	-	.	ID=c8825/f1p0/984.mrna1.exon1
	2A	WheatGenomeA	exon	215541890	215542401	99	-	.	ID=c8825/f1p0/984.mrna1.exon2
	2A	WheatGenomeA	exon	215541357	215541798	100	-	.	ID=c8825/f1p0/984.mrna1.exon3
	2A	WheatGenomeA	CDS	215547350	215547362	83	-	0	ID=c8825/f1p0/984.mrna1.cds1
	2A	WheatGenomeA	CDS	215541890	215542401	99	-	1	ID=c8825/f1p0/984.mrna1.cds2
	2A	WheatGenomeA	CDS	215541544	215541798	100	-	0	ID=c8825/f1p0/984.mrna1.cds3
	2A	WheatGenomeA	gene	237496473	237497343	.	-	.	ID=c10423/f2p1/871.path1
	2A	WheatGenomeA	mRNA	237496473	237497343	.	-	.	ID=c10423/f2p1/871.mrna1
	2A	WheatGenomeA	exon	237496473	237497343	100	-	.	ID=c10423/f2p1/871.mrna1.exon1
	2A	WheatGenomeA	CDS	237496903	237497037	100	-	0	ID=c10423/f2p1/871.mrna1.cds1
	2A	WheatGenomeA	gene	250302100	250303300	.	-	.	ID=c11040/f3p0/1201.path1
	2A	WheatGenomeA	mRNA	250302100	250303300	.	-	.	ID=c11040/f3p0/1201.mrna1
	2A	WheatGenomeA	exon	250302100	250303300	100	-	.	ID=c11040/f3p0/1201.mrna1.exon1
	2A	WheatGenomeA	CDS	250302305	250303300	100	-	0	ID=c11040/f3p0/1201.mrna1.cds1
	2A	WheatGenomeA	gene	236807422	236808320	.	-	.	ID=c11951/f1p0/899.path1
	2A	WheatGenomeA	mRNA	236807422	236808320	.	-	.	ID=c11951/f1p0/899.mrna1
	2A	WheatGenomeA	exon	236807422	236808320	94	-	.	ID=c11951/f1p0/899.mrna1.exon1
	2A	WheatGenomeA	CDS	236808175	236808320	97	-	0	ID=c11951/f1p0/899.mrna1.cds1
	2A	WheatGenomeA	CDS	236808155	236808173	94	-	2	ID=c11951/f1p0/899.mrna1.cds2
	2A	WheatGenomeA	gene	79436124	79437068	.	-	.	ID=c13180/f1p0/974.path1
	2A	WheatGenomeA	mRNA	79436124	79437068	.	-	.	ID=c13180/f1p0/974.mrna1
	2A	WheatGenomeA	exon	79436124	79437068	92	-	.	ID=c13180/f1p0/974.mrna1.exon1
	2A	WheatGenomeA	CDS	79436387	79436659	94	-	0	ID=c13180/f1p0/974.mrna1.cds1
	2A	WheatGenomeA	gene	221721886	221723090	.	+	.	ID=c14489/f2p0/984.path1
	2A	WheatGenomeA	mRNA	221721886	221723090	.	+	.	ID=c14489/f2p0/984.mrna1
	2A	WheatGenomeA	exon	221721886	221722342	99	+	.	ID=c14489/f2p0/984.mrna1.exon1
	2A	WheatGenomeA	exon	221722564	221723090	98	+	.	ID=c14489/f2p0/984.mrna1.exon2
	2A	WheatGenomeA	CDS	221721886	221722332	99	+	0	ID=c14489/f2p0/984.mrna1.cds1
	2A	WheatGenomeA	gene	17344040	17371889	.	-	.	ID=c15063/f1p0/966.path1
	2A	WheatGenomeA	mRNA	17344040	17371889	.	-	.	ID=c15063/f1p0/966.mrna1
	2A	WheatGenomeA	exon	17371726	17371889	99	-	.	ID=c15063/f1p0/966.mrna1.exon1
	2A	WheatGenomeA	exon	17370889	17371011	99	-	.	ID=c15063/f1p0/966.mrna1.exon2
	2A	WheatGenomeA	exon	17344829	17345142	99	-	.	ID=c15063/f1p0/966.mrna1.exon3
	2A	WheatGenomeA	exon	17344471	17344526	98	-	.	ID=c15063/f1p0/966.mrna1.exon4
	2A	WheatGenomeA	exon	17344040	17344381	84	-	.	ID=c15063/f1p0/966.mrna1.exon5
	2A	WheatGenomeA	CDS	17371726	17371837	100	-	0	ID=c15063/f1p0/966.mrna1.cds1
	2A	WheatGenomeA	CDS	17370889	17371011	99	-	1	ID=c15063/f1p0/966.mrna1.cds2
	2A	WheatGenomeA	CDS	17344829	17345142	99	-	1	ID=c15063/f1p0/966.mrna1.cds3
	2A	WheatGenomeA	CDS	17344471	17344526	98	-	0	ID=c15063/f1p0/966.mrna1.cds4
	2A	WheatGenomeA	CDS	17344351	17344381	100	-	2	ID=c15063/f1p0/966.mrna1.cds5
	2A	WheatGenomeA	gene	137541192	137542779	.	+	.	ID=c16379/f1p1/805.path1
	2A	WheatGenomeA	mRNA	137541192	137542779	.	+	.	ID=c16379/f1p1/805.mrna1
	2A	WheatGenomeA	exon	137541192	137541209	100	+	.	ID=c16379/f1p1/805.mrna1.exon1
	2A	WheatGenomeA	exon	137541305	137541689	100	+	.	ID=c16379/f1p1/805.mrna1.exon2
	2A	WheatGenomeA	exon	137542261	137542370	100	+	.	ID=c16379/f1p1/805.mrna1.exon3
	2A	WheatGenomeA	exon	137542488	137542779	100	+	.	ID=c16379/f1p1/805.mrna1.exon4
	2A	WheatGenomeA	CDS	137541192	137541209	100	+	0	ID=c16379/f1p1/805.mrna1.cds1
	2A	WheatGenomeA	CDS	137541305	137541689	100	+	0	ID=c16379/f1p1/805.mrna1.cds2
	2A	WheatGenomeA	CDS	137542261	137542361	100	+	1	ID=c16379/f1p1/805.mrna1.cds3
	2A	WheatGenomeA	gene	85635813	85653441	.	+	.	ID=c16509/f1p2/1136.path1
	2A	WheatGenomeA	mRNA	85635813	85653441	.	+	.	ID=c16509/f1p2/1136.mrna1
	2A	WheatGenomeA	exon	85635813	85635931	83	+	.	ID=c16509/f1p2/1136.mrna1.exon1
	2A	WheatGenomeA	exon	85650832	85650875	100	+	.	ID=c16509/f1p2/1136.mrna1.exon2
	2A	WheatGenomeA	exon	85650984	85651061	97	+	.	ID=c16509/f1p2/1136.mrna1.exon3
	2A	WheatGenomeA	exon	85651166	85651290	99	+	.	ID=c16509/f1p2/1136.mrna1.exon4
	2A	WheatGenomeA	exon	85651442	85651508	97	+	.	ID=c16509/f1p2/1136.mrna1.exon5
	2A	WheatGenomeA	exon	85652536	85652598	96	+	.	ID=c16509/f1p2/1136.mrna1.exon6
	2A	WheatGenomeA	exon	85652713	85652988	98	+	.	ID=c16509/f1p2/1136.mrna1.exon7
	2A	WheatGenomeA	exon	85653072	85653441	94	+	.	ID=c16509/f1p2/1136.mrna1.exon8
	2A	WheatGenomeA	CDS	85650873	85650875	100	+	0	ID=c16509/f1p2/1136.mrna1.cds1
	2A	WheatGenomeA	CDS	85650984	85651061	97	+	0	ID=c16509/f1p2/1136.mrna1.cds2
	2A	WheatGenomeA	CDS	85651166	85651290	99	+	0	ID=c16509/f1p2/1136.mrna1.cds3
	2A	WheatGenomeA	CDS	85651442	85651508	96	+	2	ID=c16509/f1p2/1136.mrna1.cds4
	2A	WheatGenomeA	CDS	85652536	85652598	96	+	0	ID=c16509/f1p2/1136.mrna1.cds5
	2A	WheatGenomeA	CDS	85652713	85652988	98	+	0	ID=c16509/f1p2/1136.mrna1.cds6
	2A	WheatGenomeA	CDS	85653072	85653260	99	+	0	ID=c16509/f1p2/1136.mrna1.cds7
	2A	WheatGenomeA	gene	235639440	235641723	.	-	.	ID=c16559/f1p4/1387.path1
	2A	WheatGenomeA	mRNA	235639440	235641723	.	-	.	ID=c16559/f1p4/1387.mrna1
	2A	WheatGenomeA	exon	235641539	235641723	100	-	.	ID=c16559/f1p4/1387.mrna1.exon1
	2A	WheatGenomeA	exon	235639440	235640641	100	-	.	ID=c16559/f1p4/1387.mrna1.exon2
	2A	WheatGenomeA	CDS	235641539	235641723	100	-	0	ID=c16559/f1p4/1387.mrna1.cds1
	2A	WheatGenomeA	CDS	235639663	235640641	100	-	2	ID=c16559/f1p4/1387.mrna1.cds2
	2A	WheatGenomeA	gene	209165435	209166392	.	-	.	ID=c17801/f1p0/956.path1
	2A	WheatGenomeA	mRNA	209165435	209166392	.	-	.	ID=c17801/f1p0/956.mrna1
	2A	WheatGenomeA	exon	209165435	209166392	94	-	.	ID=c17801/f1p0/956.mrna1.exon1
	2A	WheatGenomeA	CDS	209166366	209166390	95	-	0	ID=c17801/f1p0/956.mrna1.cds1
	2A	WheatGenomeA	CDS	209166047	209166363	93	-	1	ID=c17801/f1p0/956.mrna1.cds2
	2A	WheatGenomeA	gene	124999123	125003231	.	+	.	ID=c18366/f4p4/1007.path1
	2A	WheatGenomeA	mRNA	124999123	125003231	.	+	.	ID=c18366/f4p4/1007.mrna1
	2A	WheatGenomeA	exon	124999123	124999284	96	+	.	ID=c18366/f4p4/1007.mrna1.exon1
	2A	WheatGenomeA	exon	125000773	125000828	98	+	.	ID=c18366/f4p4/1007.mrna1.exon2
	2A	WheatGenomeA	exon	125001172	125001263	96	+	.	ID=c18366/f4p4/1007.mrna1.exon3
	2A	WheatGenomeA	exon	125002275	125002377	99	+	.	ID=c18366/f4p4/1007.mrna1.exon4
	2A	WheatGenomeA	exon	125002467	125002604	99	+	.	ID=c18366/f4p4/1007.mrna1.exon5
	2A	WheatGenomeA	exon	125002773	125003231	97	+	.	ID=c18366/f4p4/1007.mrna1.exon6
	2A	WheatGenomeA	CDS	124999124	124999284	96	+	0	ID=c18366/f4p4/1007.mrna1.cds1
	2A	WheatGenomeA	CDS	125000773	125000828	98	+	2	ID=c18366/f4p4/1007.mrna1.cds2
	2A	WheatGenomeA	CDS	125001172	125001263	96	+	1	ID=c18366/f4p4/1007.mrna1.cds3
	2A	WheatGenomeA	CDS	125002275	125002377	99	+	0	ID=c18366/f4p4/1007.mrna1.cds4
	2A	WheatGenomeA	CDS	125002467	125002604	99	+	1	ID=c18366/f4p4/1007.mrna1.cds5
	2A	WheatGenomeA	CDS	125002773	125003026	97	+	1	ID=c18366/f4p4/1007.mrna1.cds6
	2A	WheatGenomeA	gene	85649844	85704922	.	+	.	ID=c908/f89p50/1593.path1
	2A	WheatGenomeA	mRNA	85649844	85704922	.	+	.	ID=c908/f89p50/1593.mrna1
	2A	WheatGenomeA	exon	85649844	85649892	83	+	.	ID=c908/f89p50/1593.mrna1.exon1
	2A	WheatGenomeA	exon	85650096	85650252	98	+	.	ID=c908/f89p50/1593.mrna1.exon2
	2A	WheatGenomeA	exon	85650562	85650686	98	+	.	ID=c908/f89p50/1593.mrna1.exon3
	2A	WheatGenomeA	exon	85650829	85650875	97	+	.	ID=c908/f89p50/1593.mrna1.exon4
	2A	WheatGenomeA	exon	85650984	85651061	98	+	.	ID=c908/f89p50/1593.mrna1.exon5
	2A	WheatGenomeA	exon	85651166	85651290	99	+	.	ID=c908/f89p50/1593.mrna1.exon6
	2A	WheatGenomeA	exon	85651442	85651508	97	+	.	ID=c908/f89p50/1593.mrna1.exon7
	2A	WheatGenomeA	exon	85652536	85652598	96	+	.	ID=c908/f89p50/1593.mrna1.exon8
	2A	WheatGenomeA	exon	85652713	85652988	99	+	.	ID=c908/f89p50/1593.mrna1.exon9
	2A	WheatGenomeA	exon	85653072	85653306	95	+	.	ID=c908/f89p50/1593.mrna1.exon10
	2A	WheatGenomeA	exon	85653392	85653598	94	+	.	ID=c908/f89p50/1593.mrna1.exon11
	2A	WheatGenomeA	exon	85704831	85704922	79	+	.	ID=c908/f89p50/1593.mrna1.exon12
	2A	WheatGenomeA	CDS	85650116	85650252	99	+	0	ID=c908/f89p50/1593.mrna1.cds1
	2A	WheatGenomeA	CDS	85650562	85650686	98	+	2	ID=c908/f89p50/1593.mrna1.cds2
	2A	WheatGenomeA	CDS	85650829	85650875	97	+	1	ID=c908/f89p50/1593.mrna1.cds3
	2A	WheatGenomeA	CDS	85650984	85651061	98	+	0	ID=c908/f89p50/1593.mrna1.cds4
	2A	WheatGenomeA	CDS	85651166	85651290	99	+	0	ID=c908/f89p50/1593.mrna1.cds5
	2A	WheatGenomeA	CDS	85651442	85651508	96	+	2	ID=c908/f89p50/1593.mrna1.cds6
	2A	WheatGenomeA	CDS	85652536	85652598	96	+	0	ID=c908/f89p50/1593.mrna1.cds7
	2A	WheatGenomeA	CDS	85652713	85652988	99	+	0	ID=c908/f89p50/1593.mrna1.cds8
	2A	WheatGenomeA	CDS	85653072	85653260	100	+	0	ID=c908/f89p50/1593.mrna1.cds9
	2A	WheatGenomeA	gene	85649813	85704922	.	+	.	ID=c2182/f3p4/1608.path1
	2A	WheatGenomeA	mRNA	85649813	85704922	.	+	.	ID=c2182/f3p4/1608.mrna1
	2A	WheatGenomeA	exon	85649813	85649892	98	+	.	ID=c2182/f3p4/1608.mrna1.exon1
	2A	WheatGenomeA	exon	85650096	85650252	98	+	.	ID=c2182/f3p4/1608.mrna1.exon2
	2A	WheatGenomeA	exon	85650562	85650686	98	+	.	ID=c2182/f3p4/1608.mrna1.exon3
	2A	WheatGenomeA	exon	85650829	85650875	97	+	.	ID=c2182/f3p4/1608.mrna1.exon4
	2A	WheatGenomeA	exon	85650984	85651061	98	+	.	ID=c2182/f3p4/1608.mrna1.exon5
	2A	WheatGenomeA	exon	85651166	85651290	99	+	.	ID=c2182/f3p4/1608.mrna1.exon6
	2A	WheatGenomeA	exon	85651442	85651508	97	+	.	ID=c2182/f3p4/1608.mrna1.exon7
	2A	WheatGenomeA	exon	85652536	85652598	96	+	.	ID=c2182/f3p4/1608.mrna1.exon8
	2A	WheatGenomeA	exon	85652713	85652988	99	+	.	ID=c2182/f3p4/1608.mrna1.exon9
	2A	WheatGenomeA	exon	85653072	85653306	95	+	.	ID=c2182/f3p4/1608.mrna1.exon10
	2A	WheatGenomeA	exon	85653392	85653598	94	+	.	ID=c2182/f3p4/1608.mrna1.exon11
	2A	WheatGenomeA	exon	85704846	85704922	67	+	.	ID=c2182/f3p4/1608.mrna1.exon12
	2A	WheatGenomeA	CDS	85650116	85650252	99	+	0	ID=c2182/f3p4/1608.mrna1.cds1
	2A	WheatGenomeA	CDS	85650562	85650686	98	+	2	ID=c2182/f3p4/1608.mrna1.cds2
	2A	WheatGenomeA	CDS	85650829	85650875	97	+	1	ID=c2182/f3p4/1608.mrna1.cds3
	2A	WheatGenomeA	CDS	85650984	85651061	98	+	0	ID=c2182/f3p4/1608.mrna1.cds4
	2A	WheatGenomeA	CDS	85651166	85651290	99	+	0	ID=c2182/f3p4/1608.mrna1.cds5
	2A	WheatGenomeA	CDS	85651442	85651508	96	+	2	ID=c2182/f3p4/1608.mrna1.cds6
	2A	WheatGenomeA	CDS	85652536	85652598	96	+	0	ID=c2182/f3p4/1608.mrna1.cds7
	2A	WheatGenomeA	CDS	85652713	85652988	99	+	0	ID=c2182/f3p4/1608.mrna1.cds8
	2A	WheatGenomeA	CDS	85653072	85653260	100	+	0	ID=c2182/f3p4/1608.mrna1.cds9
	2A	WheatGenomeA	gene	44377612	44380222	.	+	.	ID=c2345/f2p2/1552.path1
	2A	WheatGenomeA	mRNA	44377612	44380222	.	+	.	ID=c2345/f2p2/1552.mrna1
	2A	WheatGenomeA	exon	44377612	44377979	100	+	.	ID=c2345/f2p2/1552.mrna1.exon1
	2A	WheatGenomeA	exon	44378174	44378991	100	+	.	ID=c2345/f2p2/1552.mrna1.exon2
	2A	WheatGenomeA	exon	44379857	44380222	100	+	.	ID=c2345/f2p2/1552.mrna1.exon3
	2A	WheatGenomeA	CDS	44377613	44377810	100	+	0	ID=c2345/f2p2/1552.mrna1.cds1
	2A	WheatGenomeA	gene	207256914	207276175	.	+	.	ID=c2568/f2p2/1798.path1
	2A	WheatGenomeA	mRNA	207256914	207276175	.	+	.	ID=c2568/f2p2/1798.mrna1
	2A	WheatGenomeA	exon	207256914	207256919	100	+	.	ID=c2568/f2p2/1798.mrna1.exon1
	2A	WheatGenomeA	exon	207272710	207273037	78	+	.	ID=c2568/f2p2/1798.mrna1.exon2
	2A	WheatGenomeA	exon	207274718	207276175	96	+	.	ID=c2568/f2p2/1798.mrna1.exon3
	2A	WheatGenomeA	CDS	207256915	207256919	100	+	0	ID=c2568/f2p2/1798.mrna1.cds1
	2A	WheatGenomeA	CDS	207272710	207272809	90	+	2	ID=c2568/f2p2/1798.mrna1.cds2
	2A	WheatGenomeA	CDS	207272843	207272900	76	+	2	ID=c2568/f2p2/1798.mrna1.cds3
	2A	WheatGenomeA	CDS	207272906	207272937	87	+	2	ID=c2568/f2p2/1798.mrna1.cds4
	2A	WheatGenomeA	CDS	207272939	207273037	94	+	1	ID=c2568/f2p2/1798.mrna1.cds5
	2A	WheatGenomeA	CDS	207274718	207274776	100	+	1	ID=c2568/f2p2/1798.mrna1.cds6
	2A	WheatGenomeA	gene	214175133	214178459	.	+	.	ID=c3463/f2p0/1665.path1
	2A	WheatGenomeA	mRNA	214175133	214178459	.	+	.	ID=c3463/f2p0/1665.mrna1
	2A	WheatGenomeA	exon	214175133	214175320	100	+	.	ID=c3463/f2p0/1665.mrna1.exon1
	2A	WheatGenomeA	exon	214176046	214176697	100	+	.	ID=c3463/f2p0/1665.mrna1.exon2
	2A	WheatGenomeA	exon	214177548	214177898	100	+	.	ID=c3463/f2p0/1665.mrna1.exon3
	2A	WheatGenomeA	exon	214177986	214178459	100	+	.	ID=c3463/f2p0/1665.mrna1.exon4
	2A	WheatGenomeA	CDS	214175135	214175320	100	+	0	ID=c3463/f2p0/1665.mrna1.cds1
	2A	WheatGenomeA	CDS	214176046	214176697	100	+	0	ID=c3463/f2p0/1665.mrna1.cds2
	2A	WheatGenomeA	CDS	214177548	214177898	100	+	1	ID=c3463/f2p0/1665.mrna1.cds3
	2A	WheatGenomeA	CDS	214177986	214178026	100	+	1	ID=c3463/f2p0/1665.mrna1.cds4
	2A	WheatGenomeA	gene	248024735	248028476	.	-	.	ID=c3662/f1p4/2115.path1
	2A	WheatGenomeA	mRNA	248024735	248028476	.	-	.	ID=c3662/f1p4/2115.mrna1
	2A	WheatGenomeA	exon	248028140	248028476	100	-	.	ID=c3662/f1p4/2115.mrna1.exon1
	2A	WheatGenomeA	exon	248027957	248028056	100	-	.	ID=c3662/f1p4/2115.mrna1.exon2
	2A	WheatGenomeA	exon	248027708	248027728	100	-	.	ID=c3662/f1p4/2115.mrna1.exon3
	2A	WheatGenomeA	exon	248026964	248027617	100	-	.	ID=c3662/f1p4/2115.mrna1.exon4
	2A	WheatGenomeA	exon	248026016	248026067	100	-	.	ID=c3662/f1p4/2115.mrna1.exon5
	2A	WheatGenomeA	exon	248025475	248025923	100	-	.	ID=c3662/f1p4/2115.mrna1.exon6
	2A	WheatGenomeA	exon	248025094	248025323	100	-	.	ID=c3662/f1p4/2115.mrna1.exon7
	2A	WheatGenomeA	exon	248024735	248025006	100	-	.	ID=c3662/f1p4/2115.mrna1.exon8
	2A	WheatGenomeA	CDS	248028140	248028308	100	-	0	ID=c3662/f1p4/2115.mrna1.cds1
	2A	WheatGenomeA	CDS	248027957	248028056	100	-	1	ID=c3662/f1p4/2115.mrna1.cds2
	2A	WheatGenomeA	CDS	248027708	248027728	100	-	2	ID=c3662/f1p4/2115.mrna1.cds3
	2A	WheatGenomeA	CDS	248027608	248027617	100	-	2	ID=c3662/f1p4/2115.mrna1.cds4
	2A	WheatGenomeA	gene	14780383	14783978	.	+	.	ID=c3778/f1p2/1674.path1
	2A	WheatGenomeA	mRNA	14780383	14783978	.	+	.	ID=c3778/f1p2/1674.mrna1
	2A	WheatGenomeA	exon	14780383	14780849	92	+	.	ID=c3778/f1p2/1674.mrna1.exon1
	2A	WheatGenomeA	exon	14780973	14781059	98	+	.	ID=c3778/f1p2/1674.mrna1.exon2
	2A	WheatGenomeA	exon	14781406	14781930	97	+	.	ID=c3778/f1p2/1674.mrna1.exon3
	2A	WheatGenomeA	exon	14782805	14783032	97	+	.	ID=c3778/f1p2/1674.mrna1.exon4
	2A	WheatGenomeA	exon	14783403	14783490	98	+	.	ID=c3778/f1p2/1674.mrna1.exon5
	2A	WheatGenomeA	exon	14783704	14783978	99	+	.	ID=c3778/f1p2/1674.mrna1.exon6
	2A	WheatGenomeA	CDS	14780664	14780671	100	+	0	ID=c3778/f1p2/1674.mrna1.cds1
	2A	WheatGenomeA	CDS	14780676	14780849	87	+	2	ID=c3778/f1p2/1674.mrna1.cds2
	2A	WheatGenomeA	CDS	14780973	14781059	98	+	0	ID=c3778/f1p2/1674.mrna1.cds3
	2A	WheatGenomeA	CDS	14781406	14781462	100	+	0	ID=c3778/f1p2/1674.mrna1.cds4
	2A	WheatGenomeA	gene	85649676	85704937	.	+	.	ID=c6131/f2p2/1746.path1
	2A	WheatGenomeA	mRNA	85649676	85704937	.	+	.	ID=c6131/f2p2/1746.mrna1
	2A	WheatGenomeA	exon	85649676	85649892	88	+	.	ID=c6131/f2p2/1746.mrna1.exon1
	2A	WheatGenomeA	exon	85650096	85650252	98	+	.	ID=c6131/f2p2/1746.mrna1.exon2
	2A	WheatGenomeA	exon	85650562	85650686	98	+	.	ID=c6131/f2p2/1746.mrna1.exon3
	2A	WheatGenomeA	exon	85650829	85650875	97	+	.	ID=c6131/f2p2/1746.mrna1.exon4
	2A	WheatGenomeA	exon	85650984	85651061	98	+	.	ID=c6131/f2p2/1746.mrna1.exon5
	2A	WheatGenomeA	exon	85651166	85651290	99	+	.	ID=c6131/f2p2/1746.mrna1.exon6
	2A	WheatGenomeA	exon	85651442	85651508	97	+	.	ID=c6131/f2p2/1746.mrna1.exon7
	2A	WheatGenomeA	exon	85652536	85652598	96	+	.	ID=c6131/f2p2/1746.mrna1.exon8
	2A	WheatGenomeA	exon	85652713	85652988	99	+	.	ID=c6131/f2p2/1746.mrna1.exon9
	2A	WheatGenomeA	exon	85653072	85653306	95	+	.	ID=c6131/f2p2/1746.mrna1.exon10
	2A	WheatGenomeA	exon	85653392	85653598	94	+	.	ID=c6131/f2p2/1746.mrna1.exon11
	2A	WheatGenomeA	exon	85704846	85704937	67	+	.	ID=c6131/f2p2/1746.mrna1.exon12
	2A	WheatGenomeA	CDS	85650116	85650252	99	+	0	ID=c6131/f2p2/1746.mrna1.cds1
	2A	WheatGenomeA	CDS	85650562	85650686	98	+	2	ID=c6131/f2p2/1746.mrna1.cds2
	2A	WheatGenomeA	CDS	85650829	85650875	97	+	1	ID=c6131/f2p2/1746.mrna1.cds3
	2A	WheatGenomeA	CDS	85650984	85651061	98	+	0	ID=c6131/f2p2/1746.mrna1.cds4
	2A	WheatGenomeA	CDS	85651166	85651290	99	+	0	ID=c6131/f2p2/1746.mrna1.cds5
	2A	WheatGenomeA	CDS	85651442	85651508	96	+	2	ID=c6131/f2p2/1746.mrna1.cds6
	2A	WheatGenomeA	CDS	85652536	85652598	96	+	0	ID=c6131/f2p2/1746.mrna1.cds7
	2A	WheatGenomeA	CDS	85652713	85652988	99	+	0	ID=c6131/f2p2/1746.mrna1.cds8
	2A	WheatGenomeA	CDS	85653072	85653260	100	+	0	ID=c6131/f2p2/1746.mrna1.cds9
	2A	WheatGenomeA	gene	248024568	248028476	.	-	.	ID=c6560/f2p0/1785.path1
	2A	WheatGenomeA	mRNA	248024568	248028476	.	-	.	ID=c6560/f2p0/1785.mrna1
	2A	WheatGenomeA	exon	248028140	248028476	100	-	.	ID=c6560/f2p0/1785.mrna1.exon1
	2A	WheatGenomeA	exon	248027957	248028056	98	-	.	ID=c6560/f2p0/1785.mrna1.exon2
	2A	WheatGenomeA	exon	248027708	248027728	100	-	.	ID=c6560/f2p0/1785.mrna1.exon3
	2A	WheatGenomeA	exon	248027505	248027617	100	-	.	ID=c6560/f2p0/1785.mrna1.exon4
	2A	WheatGenomeA	exon	248026964	248027007	100	-	.	ID=c6560/f2p0/1785.mrna1.exon5
	2A	WheatGenomeA	exon	248026016	248026067	100	-	.	ID=c6560/f2p0/1785.mrna1.exon6
	2A	WheatGenomeA	exon	248025475	248025923	100	-	.	ID=c6560/f2p0/1785.mrna1.exon7
	2A	WheatGenomeA	exon	248025094	248025323	100	-	.	ID=c6560/f2p0/1785.mrna1.exon8
	2A	WheatGenomeA	exon	248024568	248025006	100	-	.	ID=c6560/f2p0/1785.mrna1.exon9
	2A	WheatGenomeA	CDS	248024568	248024978	100	-	0	ID=c6560/f2p0/1785.mrna1.cds1
	2A	WheatGenomeA	gene	248024638	248028476	.	-	.	ID=c7552/f1p1/2304.path1
	2A	WheatGenomeA	mRNA	248024638	248028476	.	-	.	ID=c7552/f1p1/2304.mrna1
	2A	WheatGenomeA	exon	248028140	248028476	100	-	.	ID=c7552/f1p1/2304.mrna1.exon1
	2A	WheatGenomeA	exon	248027957	248028056	100	-	.	ID=c7552/f1p1/2304.mrna1.exon2
	2A	WheatGenomeA	exon	248027708	248027728	100	-	.	ID=c7552/f1p1/2304.mrna1.exon3
	2A	WheatGenomeA	exon	248026964	248027617	100	-	.	ID=c7552/f1p1/2304.mrna1.exon4
	2A	WheatGenomeA	exon	248025475	248026067	100	-	.	ID=c7552/f1p1/2304.mrna1.exon5
	2A	WheatGenomeA	exon	248025094	248025323	100	-	.	ID=c7552/f1p1/2304.mrna1.exon6
	2A	WheatGenomeA	exon	248024638	248025006	100	-	.	ID=c7552/f1p1/2304.mrna1.exon7
	2A	WheatGenomeA	CDS	248024640	248024978	100	-	0	ID=c7552/f1p1/2304.mrna1.cds1
	2A	WheatGenomeA	gene	85649844	85704933	.	+	.	ID=c8319/f1p9/1743.path1
	2A	WheatGenomeA	mRNA	85649844	85704933	.	+	.	ID=c8319/f1p9/1743.mrna1
	2A	WheatGenomeA	exon	85649844	85649892	83	+	.	ID=c8319/f1p9/1743.mrna1.exon1
	2A	WheatGenomeA	exon	85650096	85650252	98	+	.	ID=c8319/f1p9/1743.mrna1.exon2
	2A	WheatGenomeA	exon	85650562	85650686	98	+	.	ID=c8319/f1p9/1743.mrna1.exon3
	2A	WheatGenomeA	exon	85650829	85650875	97	+	.	ID=c8319/f1p9/1743.mrna1.exon4
	2A	WheatGenomeA	exon	85650984	85651290	97	+	.	ID=c8319/f1p9/1743.mrna1.exon5
	2A	WheatGenomeA	exon	85651442	85651508	97	+	.	ID=c8319/f1p9/1743.mrna1.exon6
	2A	WheatGenomeA	exon	85652536	85652598	96	+	.	ID=c8319/f1p9/1743.mrna1.exon7
	2A	WheatGenomeA	exon	85652713	85652988	99	+	.	ID=c8319/f1p9/1743.mrna1.exon8
	2A	WheatGenomeA	exon	85653072	85653306	95	+	.	ID=c8319/f1p9/1743.mrna1.exon9
	2A	WheatGenomeA	exon	85653392	85653598	94	+	.	ID=c8319/f1p9/1743.mrna1.exon10
	2A	WheatGenomeA	exon	85704831	85704933	78	+	.	ID=c8319/f1p9/1743.mrna1.exon11
	2A	WheatGenomeA	CDS	85651500	85651508	100	+	0	ID=c8319/f1p9/1743.mrna1.cds1
	2A	WheatGenomeA	CDS	85652536	85652598	96	+	0	ID=c8319/f1p9/1743.mrna1.cds2
	2A	WheatGenomeA	CDS	85652713	85652988	99	+	0	ID=c8319/f1p9/1743.mrna1.cds3
	2A	WheatGenomeA	CDS	85653072	85653260	100	+	0	ID=c8319/f1p9/1743.mrna1.cds4
	2A	WheatGenomeA	gene	218779720	218818127	.	+	.	ID=c8416/f1p3/1859.path1
	2A	WheatGenomeA	mRNA	218779720	218818127	.	+	.	ID=c8416/f1p3/1859.mrna1
	2A	WheatGenomeA	exon	218779720	218780128	90	+	.	ID=c8416/f1p3/1859.mrna1.exon1
	2A	WheatGenomeA	exon	218794797	218794912	46	+	.	ID=c8416/f1p3/1859.mrna1.exon2
	2A	WheatGenomeA	exon	218812396	218812442	57	+	.	ID=c8416/f1p3/1859.mrna1.exon3
	2A	WheatGenomeA	exon	218815669	218815977	92	+	.	ID=c8416/f1p3/1859.mrna1.exon4
	2A	WheatGenomeA	exon	218816485	218816644	100	+	.	ID=c8416/f1p3/1859.mrna1.exon5
	2A	WheatGenomeA	exon	218816922	218817091	100	+	.	ID=c8416/f1p3/1859.mrna1.exon6
	2A	WheatGenomeA	exon	218817170	218817392	100	+	.	ID=c8416/f1p3/1859.mrna1.exon7
	2A	WheatGenomeA	exon	218817684	218818127	100	+	.	ID=c8416/f1p3/1859.mrna1.exon8
	2A	WheatGenomeA	CDS	218812441	218812442	100	+	0	ID=c8416/f1p3/1859.mrna1.cds1
	2A	WheatGenomeA	CDS	218815669	218815822	84	+	2	ID=c8416/f1p3/1859.mrna1.cds2
	2A	WheatGenomeA	gene	888105	889479	.	+	.	ID=c8453/f1p0/1375.path1
	2A	WheatGenomeA	mRNA	888105	889479	.	+	.	ID=c8453/f1p0/1375.mrna1
	2A	WheatGenomeA	exon	888105	889479	100	+	.	ID=c8453/f1p0/1375.mrna1.exon1
	2A	WheatGenomeA	CDS	889221	889478	100	+	0	ID=c8453/f1p0/1375.mrna1.cds1
	2A	WheatGenomeA	gene	45819558	45823273	.	-	.	ID=c9993/f2p0/1765.path1
	2A	WheatGenomeA	mRNA	45819558	45823273	.	-	.	ID=c9993/f2p0/1765.mrna1
	2A	WheatGenomeA	exon	45823037	45823273	100	-	.	ID=c9993/f2p0/1765.mrna1.exon1
	2A	WheatGenomeA	exon	45822709	45822927	100	-	.	ID=c9993/f2p0/1765.mrna1.exon2
	2A	WheatGenomeA	exon	45822566	45822607	100	-	.	ID=c9993/f2p0/1765.mrna1.exon3
	2A	WheatGenomeA	exon	45821888	45822026	100	-	.	ID=c9993/f2p0/1765.mrna1.exon4
	2A	WheatGenomeA	exon	45820959	45821814	100	-	.	ID=c9993/f2p0/1765.mrna1.exon5
	2A	WheatGenomeA	exon	45820713	45820822	100	-	.	ID=c9993/f2p0/1765.mrna1.exon6
	2A	WheatGenomeA	exon	45819558	45819720	99	-	.	ID=c9993/f2p0/1765.mrna1.exon7
	2A	WheatGenomeA	CDS	45823037	45823271	100	-	0	ID=c9993/f2p0/1765.mrna1.cds1
	2A	WheatGenomeA	CDS	45822709	45822927	100	-	1	ID=c9993/f2p0/1765.mrna1.cds2
	2A	WheatGenomeA	CDS	45822567	45822607	100	-	1	ID=c9993/f2p0/1765.mrna1.cds3
	2A	WheatGenomeA	gene	181551049	181552692	.	+	.	ID=c10251/f1p2/1644.path1
	2A	WheatGenomeA	mRNA	181551049	181552692	.	+	.	ID=c10251/f1p2/1644.mrna1
	2A	WheatGenomeA	exon	181551049	181552692	100	+	.	ID=c10251/f1p2/1644.mrna1.exon1
	2A	WheatGenomeA	CDS	181551845	181552582	100	+	0	ID=c10251/f1p2/1644.mrna1.cds1
	2A	WheatGenomeA	gene	85649772	85704937	.	+	.	ID=c11212/f98p58/1709.path1
	2A	WheatGenomeA	mRNA	85649772	85704937	.	+	.	ID=c11212/f98p58/1709.mrna1
	2A	WheatGenomeA	exon	85649772	85649892	88	+	.	ID=c11212/f98p58/1709.mrna1.exon1
	2A	WheatGenomeA	exon	85650096	85650252	98	+	.	ID=c11212/f98p58/1709.mrna1.exon2
	2A	WheatGenomeA	exon	85650562	85650686	98	+	.	ID=c11212/f98p58/1709.mrna1.exon3
	2A	WheatGenomeA	exon	85650829	85650875	97	+	.	ID=c11212/f98p58/1709.mrna1.exon4
	2A	WheatGenomeA	exon	85650984	85651061	98	+	.	ID=c11212/f98p58/1709.mrna1.exon5
	2A	WheatGenomeA	exon	85651166	85651290	99	+	.	ID=c11212/f98p58/1709.mrna1.exon6
	2A	WheatGenomeA	exon	85651442	85651508	97	+	.	ID=c11212/f98p58/1709.mrna1.exon7
	2A	WheatGenomeA	exon	85652536	85652598	96	+	.	ID=c11212/f98p58/1709.mrna1.exon8
	2A	WheatGenomeA	exon	85652713	85652988	99	+	.	ID=c11212/f98p58/1709.mrna1.exon9
	2A	WheatGenomeA	exon	85653072	85653306	95	+	.	ID=c11212/f98p58/1709.mrna1.exon10
	2A	WheatGenomeA	exon	85653392	85653598	94	+	.	ID=c11212/f98p58/1709.mrna1.exon11
	2A	WheatGenomeA	exon	85704846	85704937	67	+	.	ID=c11212/f98p58/1709.mrna1.exon12
	2A	WheatGenomeA	CDS	85650116	85650252	99	+	0	ID=c11212/f98p58/1709.mrna1.cds1
	2A	WheatGenomeA	CDS	85650562	85650686	98	+	2	ID=c11212/f98p58/1709.mrna1.cds2
	2A	WheatGenomeA	CDS	85650829	85650875	97	+	1	ID=c11212/f98p58/1709.mrna1.cds3
	2A	WheatGenomeA	CDS	85650984	85651061	98	+	0	ID=c11212/f98p58/1709.mrna1.cds4
	2A	WheatGenomeA	CDS	85651166	85651290	99	+	0	ID=c11212/f98p58/1709.mrna1.cds5
	2A	WheatGenomeA	CDS	85651442	85651508	96	+	2	ID=c11212/f98p58/1709.mrna1.cds6
	2A	WheatGenomeA	CDS	85652536	85652598	96	+	0	ID=c11212/f98p58/1709.mrna1.cds7
	2A	WheatGenomeA	CDS	85652713	85652988	99	+	0	ID=c11212/f98p58/1709.mrna1.cds8
	2A	WheatGenomeA	CDS	85653072	85653260	100	+	0	ID=c11212/f98p58/1709.mrna1.cds9
	2A	WheatGenomeA	gene	85650094	85704927	.	+	.	ID=c11575/f3p5/1583.path2
	2A	WheatGenomeA	mRNA	85650094	85704927	.	+	.	ID=c11575/f3p5/1583.mrna2
	2A	WheatGenomeA	exon	85650094	85650252	98	+	.	ID=c11575/f3p5/1583.mrna2.exon1
	2A	WheatGenomeA	exon	85650562	85650686	98	+	.	ID=c11575/f3p5/1583.mrna2.exon2
	2A	WheatGenomeA	exon	85650829	85650875	97	+	.	ID=c11575/f3p5/1583.mrna2.exon3
	2A	WheatGenomeA	exon	85650984	85651061	98	+	.	ID=c11575/f3p5/1583.mrna2.exon4
	2A	WheatGenomeA	exon	85651166	85651290	99	+	.	ID=c11575/f3p5/1583.mrna2.exon5
	2A	WheatGenomeA	exon	85651442	85651508	97	+	.	ID=c11575/f3p5/1583.mrna2.exon6
	2A	WheatGenomeA	exon	85652536	85652598	96	+	.	ID=c11575/f3p5/1583.mrna2.exon7
	2A	WheatGenomeA	exon	85652713	85652988	99	+	.	ID=c11575/f3p5/1583.mrna2.exon8
	2A	WheatGenomeA	exon	85653072	85653306	95	+	.	ID=c11575/f3p5/1583.mrna2.exon9
	2A	WheatGenomeA	exon	85653392	85653598	94	+	.	ID=c11575/f3p5/1583.mrna2.exon10
	2A	WheatGenomeA	exon	85704846	85704927	69	+	.	ID=c11575/f3p5/1583.mrna2.exon11
	2A	WheatGenomeA	gene	51607291	51611147	.	+	.	ID=c12023/f2p0/1667.path1
	2A	WheatGenomeA	mRNA	51607291	51611147	.	+	.	ID=c12023/f2p0/1667.mrna1
	2A	WheatGenomeA	exon	51607291	51607689	100	+	.	ID=c12023/f2p0/1667.mrna1.exon1
	2A	WheatGenomeA	exon	51607906	51607950	100	+	.	ID=c12023/f2p0/1667.mrna1.exon2
	2A	WheatGenomeA	exon	51608151	51608209	100	+	.	ID=c12023/f2p0/1667.mrna1.exon3
	2A	WheatGenomeA	exon	51608338	51608538	100	+	.	ID=c12023/f2p0/1667.mrna1.exon4
	2A	WheatGenomeA	exon	51608626	51608790	100	+	.	ID=c12023/f2p0/1667.mrna1.exon5
	2A	WheatGenomeA	exon	51608901	51609114	100	+	.	ID=c12023/f2p0/1667.mrna1.exon6
	2A	WheatGenomeA	exon	51610373	51610524	100	+	.	ID=c12023/f2p0/1667.mrna1.exon7
	2A	WheatGenomeA	exon	51610620	51610670	100	+	.	ID=c12023/f2p0/1667.mrna1.exon8
	2A	WheatGenomeA	exon	51610767	51611147	100	+	.	ID=c12023/f2p0/1667.mrna1.exon9
	2A	WheatGenomeA	CDS	51607580	51607689	100	+	0	ID=c12023/f2p0/1667.mrna1.cds1
	2A	WheatGenomeA	CDS	51607906	51607950	100	+	2	ID=c12023/f2p0/1667.mrna1.cds2
	2A	WheatGenomeA	CDS	51608151	51608209	100	+	2	ID=c12023/f2p0/1667.mrna1.cds3
	2A	WheatGenomeA	CDS	51608338	51608538	100	+	1	ID=c12023/f2p0/1667.mrna1.cds4
	2A	WheatGenomeA	CDS	51608626	51608738	100	+	1	ID=c12023/f2p0/1667.mrna1.cds5
	2A	WheatGenomeA	gene	74748706	75023352	.	+	.	ID=c12349/f1p14/1854.path2
	2A	WheatGenomeA	mRNA	74748706	75023352	.	+	.	ID=c12349/f1p14/1854.mrna2
	2A	WheatGenomeA	exon	74748706	74748971	86	+	.	ID=c12349/f1p14/1854.mrna2.exon1
	2A	WheatGenomeA	exon	75021597	75021662	98	+	.	ID=c12349/f1p14/1854.mrna2.exon2
	2A	WheatGenomeA	exon	75021766	75021873	100	+	.	ID=c12349/f1p14/1854.mrna2.exon3
	2A	WheatGenomeA	exon	75021959	75022511	100	+	.	ID=c12349/f1p14/1854.mrna2.exon4
	2A	WheatGenomeA	exon	75022599	75023352	100	+	.	ID=c12349/f1p14/1854.mrna2.exon5
	2A	WheatGenomeA	CDS	74748953	74748964	90	+	0	ID=c12349/f1p14/1854.mrna2.cds1
	2A	WheatGenomeA	CDS	74748966	74748971	80	+	0	ID=c12349/f1p14/1854.mrna2.cds2
	2A	WheatGenomeA	CDS	75021597	75021605	100	+	0	ID=c12349/f1p14/1854.mrna2.cds3
	2A	WheatGenomeA	gene	182698620	183000316	.	-	.	ID=c12626/f1p4/1367.path1
	2A	WheatGenomeA	mRNA	182698620	183000316	.	-	.	ID=c12626/f1p4/1367.mrna1
	2A	WheatGenomeA	exon	183000132	183000316	71	-	.	ID=c12626/f1p4/1367.mrna1.exon1
	2A	WheatGenomeA	exon	182819325	182819332	62	-	.	ID=c12626/f1p4/1367.mrna1.exon2
	2A	WheatGenomeA	exon	182752963	182752964	0	-	.	ID=c12626/f1p4/1367.mrna1.exon3
	2A	WheatGenomeA	exon	182740898	182740924	55	-	.	ID=c12626/f1p4/1367.mrna1.exon4
	2A	WheatGenomeA	exon	182717566	182717901	75	-	.	ID=c12626/f1p4/1367.mrna1.exon5
	2A	WheatGenomeA	exon	182699400	182699705	98	-	.	ID=c12626/f1p4/1367.mrna1.exon6
	2A	WheatGenomeA	exon	182698982	182699280	100	-	.	ID=c12626/f1p4/1367.mrna1.exon7
	2A	WheatGenomeA	exon	182698620	182698832	99	-	.	ID=c12626/f1p4/1367.mrna1.exon8
	2A	WheatGenomeA	CDS	182699592	182699643	100	-	0	ID=c12626/f1p4/1367.mrna1.cds1
	2A	WheatGenomeA	CDS	182699586	182699590	100	-	1	ID=c12626/f1p4/1367.mrna1.cds2
	2A	WheatGenomeA	CDS	182699508	182699584	96	-	0	ID=c12626/f1p4/1367.mrna1.cds3
	2A	WheatGenomeA	CDS	182699400	182699506	100	-	1	ID=c12626/f1p4/1367.mrna1.cds4
	2A	WheatGenomeA	CDS	182699233	182699280	100	-	0	ID=c12626/f1p4/1367.mrna1.cds5
	2A	WheatGenomeA	gene	253348436	253352292	.	-	.	ID=c14390/f1p0/1601.path1
	2A	WheatGenomeA	mRNA	253348436	253352292	.	-	.	ID=c14390/f1p0/1601.mrna1
	2A	WheatGenomeA	exon	253351746	253352292	100	-	.	ID=c14390/f1p0/1601.mrna1.exon1
	2A	WheatGenomeA	exon	253350917	253351199	100	-	.	ID=c14390/f1p0/1601.mrna1.exon2
	2A	WheatGenomeA	exon	253348436	253349206	100	-	.	ID=c14390/f1p0/1601.mrna1.exon3
	2A	WheatGenomeA	CDS	253348656	253349150	100	-	0	ID=c14390/f1p0/1601.mrna1.cds1
	2A	WheatGenomeA	gene	182698632	182790748	.	-	.	ID=c15189/f1p2/1344.path1
	2A	WheatGenomeA	mRNA	182698632	182790748	.	-	.	ID=c15189/f1p2/1344.mrna1
	2A	WheatGenomeA	exon	182790476	182790748	87	-	.	ID=c15189/f1p2/1344.mrna1.exon1
	2A	WheatGenomeA	exon	182739473	182739737	84	-	.	ID=c15189/f1p2/1344.mrna1.exon2
	2A	WheatGenomeA	exon	182699400	182699705	97	-	.	ID=c15189/f1p2/1344.mrna1.exon3
	2A	WheatGenomeA	exon	182698982	182699280	98	-	.	ID=c15189/f1p2/1344.mrna1.exon4
	2A	WheatGenomeA	exon	182698632	182698832	99	-	.	ID=c15189/f1p2/1344.mrna1.exon5
	2A	WheatGenomeA	CDS	182699400	182699643	96	-	0	ID=c15189/f1p2/1344.mrna1.cds1
	2A	WheatGenomeA	CDS	182698982	182699280	98	-	1	ID=c15189/f1p2/1344.mrna1.cds2
	2A	WheatGenomeA	CDS	182698734	182698832	100	-	0	ID=c15189/f1p2/1344.mrna1.cds3
	2A	WheatGenomeA	gene	182698620	183256643	.	-	.	ID=c15429/f1p9/1739.path1
	2A	WheatGenomeA	mRNA	182698620	183256643	.	-	.	ID=c15429/f1p9/1739.mrna1
	2A	WheatGenomeA	exon	183256521	183256643	88	-	.	ID=c15429/f1p9/1739.mrna1.exon1
	2A	WheatGenomeA	exon	182971554	182971707	91	-	.	ID=c15429/f1p9/1739.mrna1.exon2
	2A	WheatGenomeA	exon	182745328	182745335	87	-	.	ID=c15429/f1p9/1739.mrna1.exon3
	2A	WheatGenomeA	exon	182726518	182727173	81	-	.	ID=c15429/f1p9/1739.mrna1.exon4
	2A	WheatGenomeA	exon	182699400	182699705	97	-	.	ID=c15429/f1p9/1739.mrna1.exon5
	2A	WheatGenomeA	exon	182698982	182699280	98	-	.	ID=c15429/f1p9/1739.mrna1.exon6
	2A	WheatGenomeA	exon	182698620	182698832	98	-	.	ID=c15429/f1p9/1739.mrna1.exon7
	2A	WheatGenomeA	CDS	182699400	182699643	97	-	0	ID=c15429/f1p9/1739.mrna1.cds1
	2A	WheatGenomeA	CDS	182698982	182699280	98	-	1	ID=c15429/f1p9/1739.mrna1.cds2
	2A	WheatGenomeA	CDS	182698734	182698832	96	-	0	ID=c15429/f1p9/1739.mrna1.cds3
	2A	WheatGenomeA	gene	14780387	14783983	.	+	.	ID=c15959/f2p0/1590.path1
	2A	WheatGenomeA	mRNA	14780387	14783983	.	+	.	ID=c15959/f2p0/1590.mrna1
	2A	WheatGenomeA	exon	14780387	14780848	92	+	.	ID=c15959/f2p0/1590.mrna1.exon1
	2A	WheatGenomeA	exon	14780972	14781059	98	+	.	ID=c15959/f2p0/1590.mrna1.exon2
	2A	WheatGenomeA	exon	14781406	14781729	99	+	.	ID=c15959/f2p0/1590.mrna1.exon3
	2A	WheatGenomeA	exon	14781820	14781930	90	+	.	ID=c15959/f2p0/1590.mrna1.exon4
	2A	WheatGenomeA	exon	14782805	14783032	98	+	.	ID=c15959/f2p0/1590.mrna1.exon5
	2A	WheatGenomeA	exon	14783403	14783490	98	+	.	ID=c15959/f2p0/1590.mrna1.exon6
	2A	WheatGenomeA	exon	14783704	14783983	99	+	.	ID=c15959/f2p0/1590.mrna1.exon7
	2A	WheatGenomeA	CDS	14780664	14780671	100	+	0	ID=c15959/f2p0/1590.mrna1.cds1
	2A	WheatGenomeA	CDS	14780676	14780848	86	+	2	ID=c15959/f2p0/1590.mrna1.cds2
	2A	WheatGenomeA	CDS	14780972	14781059	98	+	2	ID=c15959/f2p0/1590.mrna1.cds3
	2A	WheatGenomeA	CDS	14781406	14781462	100	+	0	ID=c15959/f2p0/1590.mrna1.cds4
	2A	WheatGenomeA	gene	16997263	16999938	.	-	.	ID=c17698/f2p1/1629.path1
	2A	WheatGenomeA	mRNA	16997263	16999938	.	-	.	ID=c17698/f2p1/1629.mrna1
	2A	WheatGenomeA	exon	16999705	16999938	100	-	.	ID=c17698/f2p1/1629.mrna1.exon1
	2A	WheatGenomeA	exon	16999021	16999612	100	-	.	ID=c17698/f2p1/1629.mrna1.exon2
	2A	WheatGenomeA	exon	16998593	16998713	100	-	.	ID=c17698/f2p1/1629.mrna1.exon3
	2A	WheatGenomeA	exon	16998448	16998526	100	-	.	ID=c17698/f2p1/1629.mrna1.exon4
	2A	WheatGenomeA	exon	16997970	16998085	100	-	.	ID=c17698/f2p1/1629.mrna1.exon5
	2A	WheatGenomeA	exon	16997816	16997879	100	-	.	ID=c17698/f2p1/1629.mrna1.exon6
	2A	WheatGenomeA	exon	16997263	16997685	100	-	.	ID=c17698/f2p1/1629.mrna1.exon7
	2A	WheatGenomeA	CDS	16997358	16997570	100	-	0	ID=c17698/f2p1/1629.mrna1.cds1
	2A	WheatGenomeA	gene	15823774	15825485	.	-	.	ID=c19447/f1p0/1713.path1
	2A	WheatGenomeA	mRNA	15823774	15825485	.	-	.	ID=c19447/f1p0/1713.mrna1
	2A	WheatGenomeA	exon	15823774	15825485	99	-	.	ID=c19447/f1p0/1713.mrna1.exon1
	2A	WheatGenomeA	CDS	15824434	15824574	100	-	0	ID=c19447/f1p0/1713.mrna1.cds1
	2A	WheatGenomeA	gene	248024809	248028476	.	-	.	ID=c20309/f1p4/2042.path1
	2A	WheatGenomeA	mRNA	248024809	248028476	.	-	.	ID=c20309/f1p4/2042.mrna1
	2A	WheatGenomeA	exon	248028140	248028476	100	-	.	ID=c20309/f1p4/2042.mrna1.exon1
	2A	WheatGenomeA	exon	248027957	248028056	100	-	.	ID=c20309/f1p4/2042.mrna1.exon2
	2A	WheatGenomeA	exon	248027708	248027728	100	-	.	ID=c20309/f1p4/2042.mrna1.exon3
	2A	WheatGenomeA	exon	248026964	248027617	99	-	.	ID=c20309/f1p4/2042.mrna1.exon4
	2A	WheatGenomeA	exon	248026016	248026067	100	-	.	ID=c20309/f1p4/2042.mrna1.exon5
	2A	WheatGenomeA	exon	248025475	248025923	100	-	.	ID=c20309/f1p4/2042.mrna1.exon6
	2A	WheatGenomeA	exon	248025094	248025323	100	-	.	ID=c20309/f1p4/2042.mrna1.exon7
	2A	WheatGenomeA	exon	248024809	248025006	100	-	.	ID=c20309/f1p4/2042.mrna1.exon8
	2A	WheatGenomeA	CDS	248028140	248028308	100	-	0	ID=c20309/f1p4/2042.mrna1.cds1
	2A	WheatGenomeA	CDS	248027957	248028056	100	-	1	ID=c20309/f1p4/2042.mrna1.cds2
	2A	WheatGenomeA	CDS	248027708	248027728	100	-	2	ID=c20309/f1p4/2042.mrna1.cds3
	2A	WheatGenomeA	CDS	248027608	248027617	100	-	2	ID=c20309/f1p4/2042.mrna1.cds4
	2A	WheatGenomeA	gene	85649844	85704933	.	+	.	ID=c20846/f2p4/1642.path1
	2A	WheatGenomeA	mRNA	85649844	85704933	.	+	.	ID=c20846/f2p4/1642.mrna1
	2A	WheatGenomeA	exon	85649844	85649892	83	+	.	ID=c20846/f2p4/1642.mrna1.exon1
	2A	WheatGenomeA	exon	85650096	85650252	98	+	.	ID=c20846/f2p4/1642.mrna1.exon2
	2A	WheatGenomeA	exon	85650562	85650686	98	+	.	ID=c20846/f2p4/1642.mrna1.exon3
	2A	WheatGenomeA	exon	85650829	85650875	97	+	.	ID=c20846/f2p4/1642.mrna1.exon4
	2A	WheatGenomeA	exon	85650984	85651061	98	+	.	ID=c20846/f2p4/1642.mrna1.exon5
	2A	WheatGenomeA	exon	85651166	85651290	99	+	.	ID=c20846/f2p4/1642.mrna1.exon6
	2A	WheatGenomeA	exon	85651442	85651508	97	+	.	ID=c20846/f2p4/1642.mrna1.exon7
	2A	WheatGenomeA	exon	85652536	85652598	96	+	.	ID=c20846/f2p4/1642.mrna1.exon8
	2A	WheatGenomeA	exon	85652713	85652988	99	+	.	ID=c20846/f2p4/1642.mrna1.exon9
	2A	WheatGenomeA	exon	85653072	85653306	95	+	.	ID=c20846/f2p4/1642.mrna1.exon10
	2A	WheatGenomeA	exon	85653392	85653598	94	+	.	ID=c20846/f2p4/1642.mrna1.exon11
	2A	WheatGenomeA	exon	85704831	85704933	78	+	.	ID=c20846/f2p4/1642.mrna1.exon12
	2A	WheatGenomeA	CDS	85650116	85650252	99	+	0	ID=c20846/f2p4/1642.mrna1.cds1
	2A	WheatGenomeA	CDS	85650562	85650686	98	+	2	ID=c20846/f2p4/1642.mrna1.cds2
	2A	WheatGenomeA	CDS	85650829	85650875	97	+	1	ID=c20846/f2p4/1642.mrna1.cds3
	2A	WheatGenomeA	CDS	85650984	85651061	98	+	0	ID=c20846/f2p4/1642.mrna1.cds4
	2A	WheatGenomeA	CDS	85651166	85651290	99	+	0	ID=c20846/f2p4/1642.mrna1.cds5
	2A	WheatGenomeA	CDS	85651442	85651508	96	+	2	ID=c20846/f2p4/1642.mrna1.cds6
	2A	WheatGenomeA	CDS	85652536	85652598	96	+	0	ID=c20846/f2p4/1642.mrna1.cds7
	2A	WheatGenomeA	CDS	85652713	85652988	99	+	0	ID=c20846/f2p4/1642.mrna1.cds8
	2A	WheatGenomeA	CDS	85653072	85653260	100	+	0	ID=c20846/f2p4/1642.mrna1.cds9
	2A	WheatGenomeA	gene	19793112	20182493	.	-	.	ID=c23043/f1p4/1658.path1
	2A	WheatGenomeA	mRNA	19793112	20182493	.	-	.	ID=c23043/f1p4/1658.mrna1
	2A	WheatGenomeA	exon	20181417	20182493	85	-	.	ID=c23043/f1p4/1658.mrna1.exon1
	2A	WheatGenomeA	exon	19793569	19793758	94	-	.	ID=c23043/f1p4/1658.mrna1.exon2
	2A	WheatGenomeA	exon	19793112	19793473	97	-	.	ID=c23043/f1p4/1658.mrna1.exon3
	2A	WheatGenomeA	CDS	20181417	20181473	94	-	0	ID=c23043/f1p4/1658.mrna1.cds1
	2A	WheatGenomeA	CDS	19793758	19793758	100	-	0	ID=c23043/f1p4/1658.mrna1.cds2
	2A	WheatGenomeA	CDS	19793569	19793756	95	-	1	ID=c23043/f1p4/1658.mrna1.cds3
	2A	WheatGenomeA	CDS	19793231	19793473	98	-	0	ID=c23043/f1p4/1658.mrna1.cds4
	2A	WheatGenomeA	gene	23834711	23835718	.	+	.	ID=c23215/f1p1/1008.path1
	2A	WheatGenomeA	mRNA	23834711	23835718	.	+	.	ID=c23215/f1p1/1008.mrna1
	2A	WheatGenomeA	exon	23834711	23835718	100	+	.	ID=c23215/f1p1/1008.mrna1.exon1
	2A	WheatGenomeA	CDS	23834766	23835431	100	+	0	ID=c23215/f1p1/1008.mrna1.cds1
	2A	WheatGenomeA	gene	16997263	17000031	.	-	.	ID=c24737/f27p11/1643.path1
	2A	WheatGenomeA	mRNA	16997263	17000031	.	-	.	ID=c24737/f27p11/1643.mrna1
	2A	WheatGenomeA	exon	16999705	17000031	99	-	.	ID=c24737/f27p11/1643.mrna1.exon1
	2A	WheatGenomeA	exon	16999021	16999612	100	-	.	ID=c24737/f27p11/1643.mrna1.exon2
	2A	WheatGenomeA	exon	16998593	16998713	100	-	.	ID=c24737/f27p11/1643.mrna1.exon3
	2A	WheatGenomeA	exon	16997970	16998085	100	-	.	ID=c24737/f27p11/1643.mrna1.exon4
	2A	WheatGenomeA	exon	16997816	16997879	100	-	.	ID=c24737/f27p11/1643.mrna1.exon5
	2A	WheatGenomeA	exon	16997263	16997685	99	-	.	ID=c24737/f27p11/1643.mrna1.exon6
	2A	WheatGenomeA	CDS	16999741	17000031	99	-	0	ID=c24737/f27p11/1643.mrna1.cds1
	2A	WheatGenomeA	gene	16997263	16999921	.	-	.	ID=c25046/f4p11/1533.path1
	2A	WheatGenomeA	mRNA	16997263	16999921	.	-	.	ID=c25046/f4p11/1533.mrna1
	2A	WheatGenomeA	exon	16999705	16999921	100	-	.	ID=c25046/f4p11/1533.mrna1.exon1
	2A	WheatGenomeA	exon	16999021	16999612	100	-	.	ID=c25046/f4p11/1533.mrna1.exon2
	2A	WheatGenomeA	exon	16998593	16998713	100	-	.	ID=c25046/f4p11/1533.mrna1.exon3
	2A	WheatGenomeA	exon	16997970	16998085	100	-	.	ID=c25046/f4p11/1533.mrna1.exon4
	2A	WheatGenomeA	exon	16997816	16997879	100	-	.	ID=c25046/f4p11/1533.mrna1.exon5
	2A	WheatGenomeA	exon	16997263	16997685	100	-	.	ID=c25046/f4p11/1533.mrna1.exon6
	2A	WheatGenomeA	CDS	16997358	16997570	100	-	0	ID=c25046/f4p11/1533.mrna1.cds1
	2A	WheatGenomeA	gene	171754380	171755951	.	-	.	ID=c3615/f1p0/1458.path1
	2A	WheatGenomeA	mRNA	171754380	171755951	.	-	.	ID=c3615/f1p0/1458.mrna1
	2A	WheatGenomeA	exon	171755831	171755951	100	-	.	ID=c3615/f1p0/1458.mrna1.exon1
	2A	WheatGenomeA	exon	171754380	171755716	99	-	.	ID=c3615/f1p0/1458.mrna1.exon2
	2A	WheatGenomeA	CDS	171754634	171755029	100	-	0	ID=c3615/f1p0/1458.mrna1.cds1
	2A	WheatGenomeA	gene	5966023	5968680	.	-	.	ID=c4072/f2p1/1506.path1
	2A	WheatGenomeA	mRNA	5966023	5968680	.	-	.	ID=c4072/f2p1/1506.mrna1
	2A	WheatGenomeA	exon	5968537	5968680	100	-	.	ID=c4072/f2p1/1506.mrna1.exon1
	2A	WheatGenomeA	exon	5966023	5967384	100	-	.	ID=c4072/f2p1/1506.mrna1.exon2
	2A	WheatGenomeA	CDS	5968537	5968680	100	-	0	ID=c4072/f2p1/1506.mrna1.cds1
	2A	WheatGenomeA	CDS	5966116	5967384	100	-	0	ID=c4072/f2p1/1506.mrna1.cds2
	2A	WheatGenomeA	gene	235639386	235641750	.	-	.	ID=c4714/f2p1/1468.path1
	2A	WheatGenomeA	mRNA	235639386	235641750	.	-	.	ID=c4714/f2p1/1468.mrna1
	2A	WheatGenomeA	exon	235641539	235641750	100	-	.	ID=c4714/f2p1/1468.mrna1.exon1
	2A	WheatGenomeA	exon	235639386	235640641	100	-	.	ID=c4714/f2p1/1468.mrna1.exon2
	2A	WheatGenomeA	CDS	235641539	235641750	100	-	0	ID=c4714/f2p1/1468.mrna1.cds1
	2A	WheatGenomeA	CDS	235639663	235640641	100	-	2	ID=c4714/f2p1/1468.mrna1.cds2
	2A	WheatGenomeA	gene	235639412	235641791	.	-	.	ID=c4969/f3p0/1498.path1
	2A	WheatGenomeA	mRNA	235639412	235641791	.	-	.	ID=c4969/f3p0/1498.mrna1
	2A	WheatGenomeA	exon	235641539	235641791	87	-	.	ID=c4969/f3p0/1498.mrna1.exon1
	2A	WheatGenomeA	exon	235639412	235640641	96	-	.	ID=c4969/f3p0/1498.mrna1.exon2
	2A	WheatGenomeA	CDS	235641718	235641789	98	-	0	ID=c4969/f3p0/1498.mrna1.cds1
	2A	WheatGenomeA	CDS	235641560	235641714	82	-	0	ID=c4969/f3p0/1498.mrna1.cds2
	2A	WheatGenomeA	gene	11013638	11021422	.	+	.	ID=c7429/f2p1/1818.path2
	2A	WheatGenomeA	mRNA	11013638	11021422	.	+	.	ID=c7429/f2p1/1818.mrna2
	2A	WheatGenomeA	exon	11013638	11013642	100	+	.	ID=c7429/f2p1/1818.mrna2.exon1
	2A	WheatGenomeA	exon	11019676	11021422	100	+	.	ID=c7429/f2p1/1818.mrna2.exon2
	2A	WheatGenomeA	CDS	11013638	11013642	100	+	0	ID=c7429/f2p1/1818.mrna2.cds1
	2A	WheatGenomeA	CDS	11019676	11021176	100	+	2	ID=c7429/f2p1/1818.mrna2.cds2
	2A	WheatGenomeA	gene	235833916	235836922	.	-	.	ID=c9281/f2p0/1786.path1
	2A	WheatGenomeA	mRNA	235833916	235836922	.	-	.	ID=c9281/f2p0/1786.mrna1
	2A	WheatGenomeA	exon	235836655	235836922	100	-	.	ID=c9281/f2p0/1786.mrna1.exon1
	2A	WheatGenomeA	exon	235835562	235836181	100	-	.	ID=c9281/f2p0/1786.mrna1.exon2
	2A	WheatGenomeA	exon	235835248	235835458	100	-	.	ID=c9281/f2p0/1786.mrna1.exon3
	2A	WheatGenomeA	exon	235835057	235835133	100	-	.	ID=c9281/f2p0/1786.mrna1.exon4
	2A	WheatGenomeA	exon	235834873	235834930	100	-	.	ID=c9281/f2p0/1786.mrna1.exon5
	2A	WheatGenomeA	exon	235834671	235834731	100	-	.	ID=c9281/f2p0/1786.mrna1.exon6
	2A	WheatGenomeA	exon	235834451	235834520	100	-	.	ID=c9281/f2p0/1786.mrna1.exon7
	2A	WheatGenomeA	exon	235833916	235834337	99	-	.	ID=c9281/f2p0/1786.mrna1.exon8
	2A	WheatGenomeA	CDS	235836655	235836664	100	-	0	ID=c9281/f2p0/1786.mrna1.cds1
	2A	WheatGenomeA	CDS	235835562	235836181	100	-	1	ID=c9281/f2p0/1786.mrna1.cds2
	2A	WheatGenomeA	CDS	235835248	235835458	100	-	0	ID=c9281/f2p0/1786.mrna1.cds3
	2A	WheatGenomeA	CDS	235835057	235835133	100	-	1	ID=c9281/f2p0/1786.mrna1.cds4
	2A	WheatGenomeA	CDS	235834873	235834930	100	-	0	ID=c9281/f2p0/1786.mrna1.cds5
	2A	WheatGenomeA	CDS	235834671	235834731	100	-	1	ID=c9281/f2p0/1786.mrna1.cds6
	2A	WheatGenomeA	CDS	235834451	235834520	100	-	2	ID=c9281/f2p0/1786.mrna1.cds7
	2A	WheatGenomeA	CDS	235834086	235834337	100	-	0	ID=c9281/f2p0/1786.mrna1.cds8
	2A	WheatGenomeA	gene	221721892	221723646	.	+	.	ID=c9612/f4p0/1535.path1
	2A	WheatGenomeA	mRNA	221721892	221723646	.	+	.	ID=c9612/f4p0/1535.mrna1
	2A	WheatGenomeA	exon	221721892	221722342	99	+	.	ID=c9612/f4p0/1535.mrna1.exon1
	2A	WheatGenomeA	exon	221722564	221723646	98	+	.	ID=c9612/f4p0/1535.mrna1.exon2
	2A	WheatGenomeA	CDS	221722734	221723395	98	+	0	ID=c9612/f4p0/1535.mrna1.cds1
	2A	WheatGenomeA	gene	44134332	44137581	.	-	.	ID=c11784/f2p2/1881.path1
	2A	WheatGenomeA	mRNA	44134332	44137581	.	-	.	ID=c11784/f2p2/1881.mrna1
	2A	WheatGenomeA	exon	44137528	44137581	100	-	.	ID=c11784/f2p2/1881.mrna1.exon1
	2A	WheatGenomeA	exon	44137352	44137425	100	-	.	ID=c11784/f2p2/1881.mrna1.exon2
	2A	WheatGenomeA	exon	44136755	44137227	100	-	.	ID=c11784/f2p2/1881.mrna1.exon3
	2A	WheatGenomeA	exon	44136589	44136678	100	-	.	ID=c11784/f2p2/1881.mrna1.exon4
	2A	WheatGenomeA	exon	44135938	44136181	100	-	.	ID=c11784/f2p2/1881.mrna1.exon5
	2A	WheatGenomeA	exon	44135679	44135852	100	-	.	ID=c11784/f2p2/1881.mrna1.exon6
	2A	WheatGenomeA	exon	44135370	44135592	100	-	.	ID=c11784/f2p2/1881.mrna1.exon7
	2A	WheatGenomeA	exon	44135077	44135161	100	-	.	ID=c11784/f2p2/1881.mrna1.exon8
	2A	WheatGenomeA	exon	44134961	44135002	100	-	.	ID=c11784/f2p2/1881.mrna1.exon9
	2A	WheatGenomeA	exon	44134785	44134833	100	-	.	ID=c11784/f2p2/1881.mrna1.exon10
	2A	WheatGenomeA	exon	44134332	44134704	100	-	.	ID=c11784/f2p2/1881.mrna1.exon11
	2A	WheatGenomeA	CDS	44136755	44136812	100	-	0	ID=c11784/f2p2/1881.mrna1.cds1
	2A	WheatGenomeA	CDS	44136589	44136678	100	-	1	ID=c11784/f2p2/1881.mrna1.cds2
	2A	WheatGenomeA	CDS	44135938	44136181	100	-	1	ID=c11784/f2p2/1881.mrna1.cds3
	2A	WheatGenomeA	CDS	44135679	44135852	100	-	2	ID=c11784/f2p2/1881.mrna1.cds4
	2A	WheatGenomeA	CDS	44135370	44135592	100	-	2	ID=c11784/f2p2/1881.mrna1.cds5
	2A	WheatGenomeA	CDS	44135077	44135161	100	-	0	ID=c11784/f2p2/1881.mrna1.cds6
	2A	WheatGenomeA	CDS	44134961	44135002	100	-	1	ID=c11784/f2p2/1881.mrna1.cds7
	2A	WheatGenomeA	CDS	44134785	44134833	100	-	1	ID=c11784/f2p2/1881.mrna1.cds8
	2A	WheatGenomeA	CDS	44134626	44134704	100	-	2	ID=c11784/f2p2/1881.mrna1.cds9
	2A	WheatGenomeA	gene	240704835	240706607	.	-	.	ID=c12928/f4p9/1691.path1
	2A	WheatGenomeA	mRNA	240704835	240706607	.	-	.	ID=c12928/f4p9/1691.mrna1
	2A	WheatGenomeA	exon	240706077	240706607	100	-	.	ID=c12928/f4p9/1691.mrna1.exon1
	2A	WheatGenomeA	exon	240704835	240705994	100	-	.	ID=c12928/f4p9/1691.mrna1.exon2
	2A	WheatGenomeA	CDS	240706077	240706607	100	-	0	ID=c12928/f4p9/1691.mrna1.cds1
	2A	WheatGenomeA	CDS	240705041	240705994	100	-	0	ID=c12928/f4p9/1691.mrna1.cds2
	2A	WheatGenomeA	gene	233029399	233041412	.	+	.	ID=c14594/f1p1/1507.path1
	2A	WheatGenomeA	mRNA	233029399	233041412	.	+	.	ID=c14594/f1p1/1507.mrna1
	2A	WheatGenomeA	exon	233029399	233030032	94	+	.	ID=c14594/f1p1/1507.mrna1.exon1
	2A	WheatGenomeA	exon	233040114	233040339	97	+	.	ID=c14594/f1p1/1507.mrna1.exon2
	2A	WheatGenomeA	exon	233040451	233040605	98	+	.	ID=c14594/f1p1/1507.mrna1.exon3
	2A	WheatGenomeA	exon	233040954	233041412	91	+	.	ID=c14594/f1p1/1507.mrna1.exon4
	2A	WheatGenomeA	CDS	233029967	233030032	96	+	0	ID=c14594/f1p1/1507.mrna1.cds1
	2A	WheatGenomeA	CDS	233040114	233040339	97	+	0	ID=c14594/f1p1/1507.mrna1.cds2
	2A	WheatGenomeA	CDS	233040451	233040605	98	+	1	ID=c14594/f1p1/1507.mrna1.cds3
	2A	WheatGenomeA	CDS	233040954	233041094	97	+	0	ID=c14594/f1p1/1507.mrna1.cds4
	2A	WheatGenomeA	gene	237496185	237497343	.	-	.	ID=c16214/f1p1/1159.path1
	2A	WheatGenomeA	mRNA	237496185	237497343	.	-	.	ID=c16214/f1p1/1159.mrna1
	2A	WheatGenomeA	exon	237496185	237497343	100	-	.	ID=c16214/f1p1/1159.mrna1.exon1
	2A	WheatGenomeA	CDS	237496313	237496492	100	-	0	ID=c16214/f1p1/1159.mrna1.cds1
	2A	WheatGenomeA	gene	70197666	70199797	.	+	.	ID=c23731/f1p0/2132.path1
	2A	WheatGenomeA	mRNA	70197666	70199797	.	+	.	ID=c23731/f1p0/2132.mrna1
	2A	WheatGenomeA	exon	70197666	70199797	100	+	.	ID=c23731/f1p0/2132.mrna1.exon1
	2A	WheatGenomeA	CDS	70197667	70198881	100	+	0	ID=c23731/f1p0/2132.mrna1.cds1
	2A	WheatGenomeA	gene	45819342	45823273	.	-	.	ID=c1218/f1p0/2315.path1
	2A	WheatGenomeA	mRNA	45819342	45823273	.	-	.	ID=c1218/f1p0/2315.mrna1
	2A	WheatGenomeA	exon	45823037	45823273	99	-	.	ID=c1218/f1p0/2315.mrna1.exon1
	2A	WheatGenomeA	exon	45822566	45822927	100	-	.	ID=c1218/f1p0/2315.mrna1.exon2
	2A	WheatGenomeA	exon	45821888	45822026	100	-	.	ID=c1218/f1p0/2315.mrna1.exon3
	2A	WheatGenomeA	exon	45821721	45821814	100	-	.	ID=c1218/f1p0/2315.mrna1.exon4
	2A	WheatGenomeA	exon	45819342	45820822	99	-	.	ID=c1218/f1p0/2315.mrna1.exon5
	2A	WheatGenomeA	CDS	45823037	45823271	99	-	0	ID=c1218/f1p0/2315.mrna1.cds1
	2A	WheatGenomeA	CDS	45822822	45822927	100	-	2	ID=c1218/f1p0/2315.mrna1.cds2
	5A	WheatGenomeA	gene	64433618	64438882	.	+	.	ID=c3137/f4p0/817.path1
	5A	WheatGenomeA	mRNA	64433618	64438882	.	+	.	ID=c3137/f4p0/817.mrna1
	5A	WheatGenomeA	exon	64433618	64433878	100	+	.	ID=c3137/f4p0/817.mrna1.exon1
	5A	WheatGenomeA	exon	64434976	64435092	100	+	.	ID=c3137/f4p0/817.mrna1.exon2
	5A	WheatGenomeA	exon	64438336	64438445	100	+	.	ID=c3137/f4p0/817.mrna1.exon3
	5A	WheatGenomeA	exon	64438554	64438882	100	+	.	ID=c3137/f4p0/817.mrna1.exon4
	5A	WheatGenomeA	CDS	64435036	64435092	100	+	0	ID=c3137/f4p0/817.mrna1.cds1
	5A	WheatGenomeA	CDS	64438336	64438445	100	+	0	ID=c3137/f4p0/817.mrna1.cds2
	5A	WheatGenomeA	CDS	64438554	64438602	100	+	2	ID=c3137/f4p0/817.mrna1.cds3
	5A	WheatGenomeA	gene	64433614	64438886	.	+	.	ID=c7957/f1p1/933.path1
	5A	WheatGenomeA	mRNA	64433614	64438886	.	+	.	ID=c7957/f1p1/933.mrna1
	5A	WheatGenomeA	exon	64433614	64433878	100	+	.	ID=c7957/f1p1/933.mrna1.exon1
	5A	WheatGenomeA	exon	64434976	64435092	100	+	.	ID=c7957/f1p1/933.mrna1.exon2
	5A	WheatGenomeA	exon	64438336	64438886	100	+	.	ID=c7957/f1p1/933.mrna1.exon3
	5A	WheatGenomeA	CDS	64435036	64435092	100	+	0	ID=c7957/f1p1/933.mrna1.cds1
	5A	WheatGenomeA	CDS	64438336	64438491	100	+	0	ID=c7957/f1p1/933.mrna1.cds2
	5A	WheatGenomeA	gene	82512257	82513553	.	-	.	ID=c8878/f1p0/1296.path1
	5A	WheatGenomeA	mRNA	82512257	82513553	.	-	.	ID=c8878/f1p0/1296.mrna1
	5A	WheatGenomeA	exon	82512257	82513553	99	-	.	ID=c8878/f1p0/1296.mrna1.exon1
	5A	WheatGenomeA	CDS	82512955	82513065	100	-	0	ID=c8878/f1p0/1296.mrna1.cds1
	5A	WheatGenomeA	gene	76275220	76278119	.	+	.	ID=c11702/f1p0/847.path1
	5A	WheatGenomeA	mRNA	76275220	76278119	.	+	.	ID=c11702/f1p0/847.mrna1
	5A	WheatGenomeA	exon	76275220	76275389	99	+	.	ID=c11702/f1p0/847.mrna1.exon1
	5A	WheatGenomeA	exon	76276724	76276836	100	+	.	ID=c11702/f1p0/847.mrna1.exon2
	5A	WheatGenomeA	exon	76277387	76277465	100	+	.	ID=c11702/f1p0/847.mrna1.exon3
	5A	WheatGenomeA	exon	76277559	76277802	94	+	.	ID=c11702/f1p0/847.mrna1.exon4
	5A	WheatGenomeA	exon	76277891	76278119	100	+	.	ID=c11702/f1p0/847.mrna1.exon5
	5A	WheatGenomeA	CDS	76276798	76276836	100	+	0	ID=c11702/f1p0/847.mrna1.cds1
	5A	WheatGenomeA	CDS	76277387	76277465	100	+	0	ID=c11702/f1p0/847.mrna1.cds2
	5A	WheatGenomeA	CDS	76277559	76277802	94	+	1	ID=c11702/f1p0/847.mrna1.cds3
	5A	WheatGenomeA	CDS	76277891	76277896	100	+	0	ID=c11702/f1p0/847.mrna1.cds4
	5A	WheatGenomeA	gene	92368607	92370046	.	-	.	ID=c14496/f2p2/1081.path1
	5A	WheatGenomeA	mRNA	92368607	92370046	.	-	.	ID=c14496/f2p2/1081.mrna1
	5A	WheatGenomeA	exon	92369710	92370046	98	-	.	ID=c14496/f2p2/1081.mrna1.exon1
	5A	WheatGenomeA	exon	92368607	92369329	96	-	.	ID=c14496/f2p2/1081.mrna1.exon2
	5A	WheatGenomeA	CDS	92369817	92370044	100	-	0	ID=c14496/f2p2/1081.mrna1.cds1
	5A	WheatGenomeA	CDS	92369710	92369812	100	-	0	ID=c14496/f2p2/1081.mrna1.cds2
	5A	WheatGenomeA	CDS	92369319	92369329	100	-	1	ID=c14496/f2p2/1081.mrna1.cds3
	5A	WheatGenomeA	gene	53521613	53525994	.	-	.	ID=c17595/f1p0/968.path1
	5A	WheatGenomeA	mRNA	53521613	53525994	.	-	.	ID=c17595/f1p0/968.mrna1
	5A	WheatGenomeA	exon	53525842	53525994	98	-	.	ID=c17595/f1p0/968.mrna1.exon1
	5A	WheatGenomeA	exon	53525669	53525741	100	-	.	ID=c17595/f1p0/968.mrna1.exon2
	5A	WheatGenomeA	exon	53525457	53525567	98	-	.	ID=c17595/f1p0/968.mrna1.exon3
	5A	WheatGenomeA	exon	53525234	53525347	92	-	.	ID=c17595/f1p0/968.mrna1.exon4
	5A	WheatGenomeA	exon	53522077	53522223	98	-	.	ID=c17595/f1p0/968.mrna1.exon5
	5A	WheatGenomeA	exon	53521613	53521983	98	-	.	ID=c17595/f1p0/968.mrna1.exon6
	5A	WheatGenomeA	CDS	53525457	53525499	100	-	0	ID=c17595/f1p0/968.mrna1.cds1
	5A	WheatGenomeA	CDS	53525236	53525347	93	-	1	ID=c17595/f1p0/968.mrna1.cds2
	5A	WheatGenomeA	CDS	53525234	53525234	100	-	2	ID=c17595/f1p0/968.mrna1.cds3
	5A	WheatGenomeA	CDS	53522152	53522223	97	-	0	ID=c17595/f1p0/968.mrna1.cds4
	5A	WheatGenomeA	gene	147663916	147665110	.	+	.	ID=c19915/f1p0/913.path1
	5A	WheatGenomeA	mRNA	147663916	147665110	.	+	.	ID=c19915/f1p0/913.mrna1
	5A	WheatGenomeA	exon	147663916	147664297	96	+	.	ID=c19915/f1p0/913.mrna1.exon1
	5A	WheatGenomeA	exon	147664389	147664454	98	+	.	ID=c19915/f1p0/913.mrna1.exon2
	5A	WheatGenomeA	exon	147664534	147664720	97	+	.	ID=c19915/f1p0/913.mrna1.exon3
	5A	WheatGenomeA	exon	147664838	147665110	96	+	.	ID=c19915/f1p0/913.mrna1.exon4
	5A	WheatGenomeA	CDS	147664406	147664454	97	+	0	ID=c19915/f1p0/913.mrna1.cds1
	5A	WheatGenomeA	CDS	147664534	147664720	97	+	1	ID=c19915/f1p0/913.mrna1.cds2
	5A	WheatGenomeA	CDS	147664838	147664840	100	+	2	ID=c19915/f1p0/913.mrna1.cds3
	5A	WheatGenomeA	gene	9844395	9874066	.	+	.	ID=c4402/f1p1/1002.path1
	5A	WheatGenomeA	mRNA	9844395	9874066	.	+	.	ID=c4402/f1p1/1002.mrna1
	5A	WheatGenomeA	exon	9844395	9844397	100	+	.	ID=c4402/f1p1/1002.mrna1.exon1
	5A	WheatGenomeA	exon	9871407	9871645	100	+	.	ID=c4402/f1p1/1002.mrna1.exon2
	5A	WheatGenomeA	exon	9872939	9873128	100	+	.	ID=c4402/f1p1/1002.mrna1.exon3
	5A	WheatGenomeA	exon	9873394	9873577	100	+	.	ID=c4402/f1p1/1002.mrna1.exon4
	5A	WheatGenomeA	exon	9873683	9874066	100	+	.	ID=c4402/f1p1/1002.mrna1.exon5
	5A	WheatGenomeA	CDS	9844396	9844397	100	+	0	ID=c4402/f1p1/1002.mrna1.cds1
	5A	WheatGenomeA	CDS	9871407	9871645	100	+	2	ID=c4402/f1p1/1002.mrna1.cds2
	5A	WheatGenomeA	CDS	9872939	9873128	100	+	1	ID=c4402/f1p1/1002.mrna1.cds3
	5A	WheatGenomeA	CDS	9873394	9873577	100	+	2	ID=c4402/f1p1/1002.mrna1.cds4
	5A	WheatGenomeA	CDS	9873683	9873988	100	+	0	ID=c4402/f1p1/1002.mrna1.cds5
	5A	WheatGenomeA	gene	112557142	113227728	.	-	.	ID=c6824/f1p0/846.path1
	5A	WheatGenomeA	mRNA	112557142	113227728	.	-	.	ID=c6824/f1p0/846.mrna1
	5A	WheatGenomeA	exon	113227416	113227728	83	-	.	ID=c6824/f1p0/846.mrna1.exon1
	5A	WheatGenomeA	exon	113227181	113227352	84	-	.	ID=c6824/f1p0/846.mrna1.exon2
	5A	WheatGenomeA	exon	112558248	112558290	82	-	.	ID=c6824/f1p0/846.mrna1.exon3
	5A	WheatGenomeA	exon	112557142	112557439	95	-	.	ID=c6824/f1p0/846.mrna1.exon4
	5A	WheatGenomeA	CDS	113227530	113227726	81	-	0	ID=c6824/f1p0/846.mrna1.cds1
	5A	WheatGenomeA	gene	116422191	116652470	.	-	.	ID=c10981/f1p1/1136.path1
	5A	WheatGenomeA	mRNA	116422191	116652470	.	-	.	ID=c10981/f1p1/1136.mrna1
	5A	WheatGenomeA	exon	116652082	116652470	91	-	.	ID=c10981/f1p1/1136.mrna1.exon1
	5A	WheatGenomeA	exon	116423659	116423739	100	-	.	ID=c10981/f1p1/1136.mrna1.exon2
	5A	WheatGenomeA	exon	116423266	116423361	100	-	.	ID=c10981/f1p1/1136.mrna1.exon3
	5A	WheatGenomeA	exon	116423128	116423184	100	-	.	ID=c10981/f1p1/1136.mrna1.exon4
	5A	WheatGenomeA	exon	116422861	116422978	100	-	.	ID=c10981/f1p1/1136.mrna1.exon5
	5A	WheatGenomeA	exon	116422681	116422747	100	-	.	ID=c10981/f1p1/1136.mrna1.exon6
	5A	WheatGenomeA	exon	116422191	116422521	100	-	.	ID=c10981/f1p1/1136.mrna1.exon7
	5A	WheatGenomeA	CDS	116422222	116422359	100	-	0	ID=c10981/f1p1/1136.mrna1.cds1
	5A	WheatGenomeA	gene	138131720	138133710	.	+	.	ID=c2985/f4p0/1682.path1
	5A	WheatGenomeA	mRNA	138131720	138133710	.	+	.	ID=c2985/f4p0/1682.mrna1
	5A	WheatGenomeA	exon	138131720	138132066	95	+	.	ID=c2985/f4p0/1682.mrna1.exon1
	5A	WheatGenomeA	exon	138132172	138132441	100	+	.	ID=c2985/f4p0/1682.mrna1.exon2
	5A	WheatGenomeA	exon	138132542	138133216	100	+	.	ID=c2985/f4p0/1682.mrna1.exon3
	5A	WheatGenomeA	exon	138133334	138133710	100	+	.	ID=c2985/f4p0/1682.mrna1.exon4
	5A	WheatGenomeA	CDS	138132244	138132441	100	+	0	ID=c2985/f4p0/1682.mrna1.cds1
	5A	WheatGenomeA	CDS	138132542	138133216	100	+	0	ID=c2985/f4p0/1682.mrna1.cds2
	5A	WheatGenomeA	CDS	138133334	138133708	100	+	0	ID=c2985/f4p0/1682.mrna1.cds3
	5A	WheatGenomeA	gene	104103551	104106486	.	+	.	ID=c4259/f1p0/1798.path1
	5A	WheatGenomeA	mRNA	104103551	104106486	.	+	.	ID=c4259/f1p0/1798.mrna1
	5A	WheatGenomeA	exon	104103551	104103741	96	+	.	ID=c4259/f1p0/1798.mrna1.exon1
	5A	WheatGenomeA	exon	104104516	104104645	100	+	.	ID=c4259/f1p0/1798.mrna1.exon2
	5A	WheatGenomeA	exon	104104746	104104901	100	+	.	ID=c4259/f1p0/1798.mrna1.exon3
	5A	WheatGenomeA	exon	104104990	104105181	100	+	.	ID=c4259/f1p0/1798.mrna1.exon4
	5A	WheatGenomeA	exon	104105268	104105565	100	+	.	ID=c4259/f1p0/1798.mrna1.exon5
	5A	WheatGenomeA	exon	104105650	104106486	100	+	.	ID=c4259/f1p0/1798.mrna1.exon6
	5A	WheatGenomeA	CDS	104103551	104103627	100	+	0	ID=c4259/f1p0/1798.mrna1.cds1
	5A	WheatGenomeA	CDS	104103634	104103741	100	+	2	ID=c4259/f1p0/1798.mrna1.cds2
	5A	WheatGenomeA	CDS	104104516	104104645	100	+	2	ID=c4259/f1p0/1798.mrna1.cds3
	5A	WheatGenomeA	CDS	104104746	104104901	100	+	0	ID=c4259/f1p0/1798.mrna1.cds4
	5A	WheatGenomeA	CDS	104104990	104105181	100	+	0	ID=c4259/f1p0/1798.mrna1.cds5
	5A	WheatGenomeA	CDS	104105268	104105351	100	+	0	ID=c4259/f1p0/1798.mrna1.cds6
	5A	WheatGenomeA	gene	33486609	33489906	.	+	.	ID=c4651/f1p0/1787.path1
	5A	WheatGenomeA	mRNA	33486609	33489906	.	+	.	ID=c4651/f1p0/1787.mrna1
	5A	WheatGenomeA	exon	33486609	33486900	100	+	.	ID=c4651/f1p0/1787.mrna1.exon1
	5A	WheatGenomeA	exon	33487596	33487695	100	+	.	ID=c4651/f1p0/1787.mrna1.exon2
	5A	WheatGenomeA	exon	33487835	33487962	100	+	.	ID=c4651/f1p0/1787.mrna1.exon3
	5A	WheatGenomeA	exon	33488640	33489906	100	+	.	ID=c4651/f1p0/1787.mrna1.exon4
	5A	WheatGenomeA	CDS	33486609	33486812	100	+	0	ID=c4651/f1p0/1787.mrna1.cds1
	5A	WheatGenomeA	gene	138131720	138133778	.	+	.	ID=c11678/f4p0/1728.path1
	5A	WheatGenomeA	mRNA	138131720	138133778	.	+	.	ID=c11678/f4p0/1728.mrna1
	5A	WheatGenomeA	exon	138131720	138132044	95	+	.	ID=c11678/f4p0/1728.mrna1.exon1
	5A	WheatGenomeA	exon	138132172	138132441	100	+	.	ID=c11678/f4p0/1728.mrna1.exon2
	5A	WheatGenomeA	exon	138132542	138133216	100	+	.	ID=c11678/f4p0/1728.mrna1.exon3
	5A	WheatGenomeA	exon	138133334	138133778	100	+	.	ID=c11678/f4p0/1728.mrna1.exon4
	5A	WheatGenomeA	CDS	138132244	138132441	100	+	0	ID=c11678/f4p0/1728.mrna1.cds1
	5A	WheatGenomeA	CDS	138132542	138133216	100	+	0	ID=c11678/f4p0/1728.mrna1.cds2
	5A	WheatGenomeA	CDS	138133334	138133711	100	+	0	ID=c11678/f4p0/1728.mrna1.cds3
	5A	WheatGenomeA	gene	56547158	56550796	.	+	.	ID=c12027/f4p0/1592.path1
	5A	WheatGenomeA	mRNA	56547158	56550796	.	+	.	ID=c12027/f4p0/1592.mrna1
	5A	WheatGenomeA	exon	56547158	56547953	99	+	.	ID=c12027/f4p0/1592.mrna1.exon1
	5A	WheatGenomeA	exon	56548580	56548648	100	+	.	ID=c12027/f4p0/1592.mrna1.exon2
	5A	WheatGenomeA	exon	56548838	56549000	100	+	.	ID=c12027/f4p0/1592.mrna1.exon3
	5A	WheatGenomeA	exon	56549769	56549876	89	+	.	ID=c12027/f4p0/1592.mrna1.exon4
	5A	WheatGenomeA	exon	56550353	56550796	99	+	.	ID=c12027/f4p0/1592.mrna1.exon5
	5A	WheatGenomeA	CDS	56547205	56547540	99	+	0	ID=c12027/f4p0/1592.mrna1.cds1
	5A	WheatGenomeA	gene	3458472	4383874	.	+	.	ID=c13056/f1p2/1289.path1
	5A	WheatGenomeA	mRNA	3458472	4383874	.	+	.	ID=c13056/f1p2/1289.mrna1
	5A	WheatGenomeA	exon	3458472	3458969	86	+	.	ID=c13056/f1p2/1289.mrna1.exon1
	5A	WheatGenomeA	exon	4382895	4383088	98	+	.	ID=c13056/f1p2/1289.mrna1.exon2
	5A	WheatGenomeA	exon	4383300	4383874	97	+	.	ID=c13056/f1p2/1289.mrna1.exon3
	5A	WheatGenomeA	CDS	4383083	4383088	100	+	0	ID=c13056/f1p2/1289.mrna1.cds1
	5A	WheatGenomeA	CDS	4383300	4383680	97	+	0	ID=c13056/f1p2/1289.mrna1.cds2
	5A	WheatGenomeA	gene	62674194	62979214	.	+	.	ID=c19777/f1p1/1616.path1
	5A	WheatGenomeA	mRNA	62674194	62979214	.	+	.	ID=c19777/f1p1/1616.mrna1
	5A	WheatGenomeA	exon	62674194	62674292	93	+	.	ID=c19777/f1p1/1616.mrna1.exon1
	5A	WheatGenomeA	exon	62720049	62721299	90	+	.	ID=c19777/f1p1/1616.mrna1.exon2
	5A	WheatGenomeA	exon	62978934	62979214	95	+	.	ID=c19777/f1p1/1616.mrna1.exon3
	5A	WheatGenomeA	CDS	62674243	62674292	93	+	0	ID=c19777/f1p1/1616.mrna1.cds1
	5A	WheatGenomeA	CDS	62720049	62720238	91	+	2	ID=c19777/f1p1/1616.mrna1.cds2
	5A	WheatGenomeA	gene	26154053	26827544	.	-	.	ID=c23847/f1p14/1815.path1
	5A	WheatGenomeA	mRNA	26154053	26827544	.	-	.	ID=c23847/f1p14/1815.mrna1
	5A	WheatGenomeA	exon	26826570	26827544	95	-	.	ID=c23847/f1p14/1815.mrna1.exon1
	5A	WheatGenomeA	exon	26154647	26154955	89	-	.	ID=c23847/f1p14/1815.mrna1.exon2
	5A	WheatGenomeA	exon	26154053	26154558	96	-	.	ID=c23847/f1p14/1815.mrna1.exon3
	5A	WheatGenomeA	CDS	26826570	26826606	100	-	0	ID=c23847/f1p14/1815.mrna1.cds1
	5A	WheatGenomeA	CDS	26154647	26154955	89	-	1	ID=c23847/f1p14/1815.mrna1.cds2
	5A	WheatGenomeA	CDS	26154556	26154558	100	-	0	ID=c23847/f1p14/1815.mrna1.cds3
	5A	WheatGenomeA	gene	57535840	57537823	.	-	.	ID=c7502/f1p0/1676.path1
	5A	WheatGenomeA	mRNA	57535840	57537823	.	-	.	ID=c7502/f1p0/1676.mrna1
	5A	WheatGenomeA	exon	57537415	57537823	100	-	.	ID=c7502/f1p0/1676.mrna1.exon1
	5A	WheatGenomeA	exon	57536815	57537321	99	-	.	ID=c7502/f1p0/1676.mrna1.exon2
	5A	WheatGenomeA	exon	57536256	57536721	99	-	.	ID=c7502/f1p0/1676.mrna1.exon3
	5A	WheatGenomeA	exon	57535840	57536131	100	-	.	ID=c7502/f1p0/1676.mrna1.exon4
	5A	WheatGenomeA	CDS	57537415	57537822	100	-	0	ID=c7502/f1p0/1676.mrna1.cds1
	5A	WheatGenomeA	CDS	57537169	57537321	100	-	0	ID=c7502/f1p0/1676.mrna1.cds2
	5A	WheatGenomeA	gene	57535859	57537823	.	-	.	ID=c9564/f1p0/1748.path1
	5A	WheatGenomeA	mRNA	57535859	57537823	.	-	.	ID=c9564/f1p0/1748.mrna1
	5A	WheatGenomeA	exon	57537415	57537823	100	-	.	ID=c9564/f1p0/1748.mrna1.exon1
	5A	WheatGenomeA	exon	57536256	57537321	100	-	.	ID=c9564/f1p0/1748.mrna1.exon2
	5A	WheatGenomeA	exon	57535859	57536131	100	-	.	ID=c9564/f1p0/1748.mrna1.exon3
	5A	WheatGenomeA	CDS	57537415	57537822	100	-	0	ID=c9564/f1p0/1748.mrna1.cds1
	5A	WheatGenomeA	CDS	57537169	57537321	100	-	0	ID=c9564/f1p0/1748.mrna1.cds2
	5A	WheatGenomeA	gene	49375237	49376760	.	+	.	ID=c16333/f1p2/1523.path1
	5A	WheatGenomeA	mRNA	49375237	49376760	.	+	.	ID=c16333/f1p2/1523.mrna1
	5A	WheatGenomeA	exon	49375237	49376760	99	+	.	ID=c16333/f1p2/1523.mrna1.exon1
	5A	WheatGenomeA	CDS	49375237	49376288	100	+	0	ID=c16333/f1p2/1523.mrna1.cds1
	5A	WheatGenomeA	CDS	49376290	49376464	100	+	2	ID=c16333/f1p2/1523.mrna1.cds2
	5A	WheatGenomeA	gene	56148374	56151705	.	+	.	ID=c265/f2p0/3169.path1
	5A	WheatGenomeA	mRNA	56148374	56151705	.	+	.	ID=c265/f2p0/3169.mrna1
	5A	WheatGenomeA	exon	56148374	56148716	100	+	.	ID=c265/f2p0/3169.mrna1.exon1
	5A	WheatGenomeA	exon	56148880	56151705	99	+	.	ID=c265/f2p0/3169.mrna1.exon2
	5A	WheatGenomeA	CDS	56150098	56150388	99	+	0	ID=c265/f2p0/3169.mrna1.cds1
	5A	WheatGenomeA	gene	1901149	1903395	.	-	.	ID=c1923/f1p1/2399.path2
	5A	WheatGenomeA	mRNA	1901149	1903395	.	-	.	ID=c1923/f1p1/2399.mrna2
	5A	WheatGenomeA	exon	1901149	1903395	100	-	.	ID=c1923/f1p1/2399.mrna2.exon1
	5A	WheatGenomeA	CDS	1901946	1902881	100	-	0	ID=c1923/f1p1/2399.mrna2.cds1
	6A	WheatGenomeA	gene	102512462	102513379	.	+	.	ID=c2646/f6p1/918.path1
	6A	WheatGenomeA	mRNA	102512462	102513379	.	+	.	ID=c2646/f6p1/918.mrna1
	6A	WheatGenomeA	exon	102512462	102513379	100	+	.	ID=c2646/f6p1/918.mrna1.exon1
	6A	WheatGenomeA	CDS	102512463	102512798	100	+	0	ID=c2646/f6p1/918.mrna1.cds1
	6A	WheatGenomeA	gene	205859388	205860193	.	+	.	ID=c3124/f4p0/685.path1
	6A	WheatGenomeA	mRNA	205859388	205860193	.	+	.	ID=c3124/f4p0/685.mrna1
	6A	WheatGenomeA	exon	205859388	205859498	100	+	.	ID=c3124/f4p0/685.mrna1.exon1
	6A	WheatGenomeA	exon	205859620	205860193	100	+	.	ID=c3124/f4p0/685.mrna1.exon2
	6A	WheatGenomeA	CDS	205859390	205859498	100	+	0	ID=c3124/f4p0/685.mrna1.cds1
	6A	WheatGenomeA	CDS	205859620	205859732	100	+	1	ID=c3124/f4p0/685.mrna1.cds2
	6A	WheatGenomeA	gene	182066590	182068239	.	-	.	ID=c4182/f2p1/788.path1
	6A	WheatGenomeA	mRNA	182066590	182068239	.	-	.	ID=c4182/f2p1/788.mrna1
	6A	WheatGenomeA	exon	182067864	182068239	99	-	.	ID=c4182/f2p1/788.mrna1.exon1
	6A	WheatGenomeA	exon	182067077	182067181	98	-	.	ID=c4182/f2p1/788.mrna1.exon2
	6A	WheatGenomeA	exon	182066914	182066985	100	-	.	ID=c4182/f2p1/788.mrna1.exon3
	6A	WheatGenomeA	exon	182066590	182066829	99	-	.	ID=c4182/f2p1/788.mrna1.exon4
	6A	WheatGenomeA	CDS	182068006	182068187	100	-	0	ID=c4182/f2p1/788.mrna1.cds1
	6A	WheatGenomeA	CDS	182067929	182068004	100	-	2	ID=c4182/f2p1/788.mrna1.cds2
	6A	WheatGenomeA	gene	114173152	114174462	.	-	.	ID=c5206/f1p1/1091.path1
	6A	WheatGenomeA	mRNA	114173152	114174462	.	-	.	ID=c5206/f1p1/1091.mrna1
	6A	WheatGenomeA	exon	114173994	114174462	86	-	.	ID=c5206/f1p1/1091.mrna1.exon1
	6A	WheatGenomeA	exon	114173152	114173857	89	-	.	ID=c5206/f1p1/1091.mrna1.exon2
	6A	WheatGenomeA	CDS	114174445	114174461	100	-	0	ID=c5206/f1p1/1091.mrna1.cds1
	6A	WheatGenomeA	CDS	114174374	114174443	98	-	2	ID=c5206/f1p1/1091.mrna1.cds2
	6A	WheatGenomeA	CDS	114173994	114174329	95	-	0	ID=c5206/f1p1/1091.mrna1.cds3
	6A	WheatGenomeA	CDS	114173854	114173857	100	-	1	ID=c5206/f1p1/1091.mrna1.cds4
	6A	WheatGenomeA	CDS	114173723	114173852	93	-	2	ID=c5206/f1p1/1091.mrna1.cds5
	6A	WheatGenomeA	CDS	114173652	114173680	96	-	0	ID=c5206/f1p1/1091.mrna1.cds6
	6A	WheatGenomeA	gene	1998062	2054730	.	-	.	ID=c5233/f1p4/834.path1
	6A	WheatGenomeA	mRNA	1998062	2054730	.	-	.	ID=c5233/f1p4/834.mrna1
	6A	WheatGenomeA	exon	2054623	2054730	72	-	.	ID=c5233/f1p4/834.mrna1.exon1
	6A	WheatGenomeA	exon	2053696	2053808	96	-	.	ID=c5233/f1p4/834.mrna1.exon2
	6A	WheatGenomeA	exon	1999759	1999867	95	-	.	ID=c5233/f1p4/834.mrna1.exon3
	6A	WheatGenomeA	exon	1998721	1998799	92	-	.	ID=c5233/f1p4/834.mrna1.exon4
	6A	WheatGenomeA	exon	1998533	1998649	95	-	.	ID=c5233/f1p4/834.mrna1.exon5
	6A	WheatGenomeA	exon	1998062	1998350	93	-	.	ID=c5233/f1p4/834.mrna1.exon6
	6A	WheatGenomeA	CDS	2054623	2054729	72	-	0	ID=c5233/f1p4/834.mrna1.cds1
	6A	WheatGenomeA	CDS	2053808	2053808	100	-	2	ID=c5233/f1p4/834.mrna1.cds2
	6A	WheatGenomeA	gene	68914640	68919301	.	+	.	ID=c6189/f1p1/1343.path1
	6A	WheatGenomeA	mRNA	68914640	68919301	.	+	.	ID=c6189/f1p1/1343.mrna1
	6A	WheatGenomeA	exon	68914640	68915348	94	+	.	ID=c6189/f1p1/1343.mrna1.exon1
	6A	WheatGenomeA	exon	68915720	68915845	97	+	.	ID=c6189/f1p1/1343.mrna1.exon2
	6A	WheatGenomeA	exon	68916972	68917149	97	+	.	ID=c6189/f1p1/1343.mrna1.exon3
	6A	WheatGenomeA	exon	68918975	68919301	95	+	.	ID=c6189/f1p1/1343.mrna1.exon4
	6A	WheatGenomeA	CDS	68915332	68915348	100	+	0	ID=c6189/f1p1/1343.mrna1.cds1
	6A	WheatGenomeA	CDS	68915720	68915819	97	+	2	ID=c6189/f1p1/1343.mrna1.cds2
	6A	WheatGenomeA	gene	42528295	42529789	.	+	.	ID=c6769/f2p0/1038.path1
	6A	WheatGenomeA	mRNA	42528295	42529789	.	+	.	ID=c6769/f2p0/1038.mrna1
	6A	WheatGenomeA	exon	42528295	42528979	99	+	.	ID=c6769/f2p0/1038.mrna1.exon1
	6A	WheatGenomeA	exon	42529438	42529789	100	+	.	ID=c6769/f2p0/1038.mrna1.exon2
	6A	WheatGenomeA	CDS	42528295	42528301	100	+	0	ID=c6769/f2p0/1038.mrna1.cds1
	6A	WheatGenomeA	CDS	42528303	42528679	100	+	1	ID=c6769/f2p0/1038.mrna1.cds2
	6A	WheatGenomeA	gene	1997996	2054728	.	-	.	ID=c7657/f1p3/911.path1
	6A	WheatGenomeA	mRNA	1997996	2054728	.	-	.	ID=c7657/f1p3/911.mrna1
	6A	WheatGenomeA	exon	2054625	2054728	75	-	.	ID=c7657/f1p3/911.mrna1.exon1
	6A	WheatGenomeA	exon	2053696	2053818	95	-	.	ID=c7657/f1p3/911.mrna1.exon2
	6A	WheatGenomeA	exon	1999759	1999867	95	-	.	ID=c7657/f1p3/911.mrna1.exon3
	6A	WheatGenomeA	exon	1998721	1998799	92	-	.	ID=c7657/f1p3/911.mrna1.exon4
	6A	WheatGenomeA	exon	1998533	1998649	95	-	.	ID=c7657/f1p3/911.mrna1.exon5
	6A	WheatGenomeA	exon	1997996	1998350	92	-	.	ID=c7657/f1p3/911.mrna1.exon6
	6A	WheatGenomeA	CDS	2054625	2054727	75	-	0	ID=c7657/f1p3/911.mrna1.cds1
	6A	WheatGenomeA	CDS	2053801	2053818	88	-	0	ID=c7657/f1p3/911.mrna1.cds2
	6A	WheatGenomeA	gene	205859388	205860229	.	+	.	ID=c10203/f2p0/721.path1
	6A	WheatGenomeA	mRNA	205859388	205860229	.	+	.	ID=c10203/f2p0/721.mrna1
	6A	WheatGenomeA	exon	205859388	205859498	100	+	.	ID=c10203/f2p0/721.mrna1.exon1
	6A	WheatGenomeA	exon	205859620	205860229	100	+	.	ID=c10203/f2p0/721.mrna1.exon2
	6A	WheatGenomeA	CDS	205859390	205859498	100	+	0	ID=c10203/f2p0/721.mrna1.cds1
	6A	WheatGenomeA	CDS	205859620	205859732	100	+	1	ID=c10203/f2p0/721.mrna1.cds2
	6A	WheatGenomeA	gene	181535262	181535879	.	-	.	ID=c11792/f1p0/725.path1
	6A	WheatGenomeA	mRNA	181535262	181535879	.	-	.	ID=c11792/f1p0/725.mrna1
	6A	WheatGenomeA	exon	181535262	181535879	99	-	.	ID=c11792/f1p0/725.mrna1.exon1
	6A	WheatGenomeA	CDS	181535640	181535823	100	-	0	ID=c11792/f1p0/725.mrna1.cds1
	6A	WheatGenomeA	CDS	181535592	181535638	100	-	1	ID=c11792/f1p0/725.mrna1.cds2
	6A	WheatGenomeA	gene	8882234	8884923	.	-	.	ID=c11881/f1p0/818.path1
	6A	WheatGenomeA	mRNA	8882234	8884923	.	-	.	ID=c11881/f1p0/818.mrna1
	6A	WheatGenomeA	exon	8884551	8884923	97	-	.	ID=c11881/f1p0/818.mrna1.exon1
	6A	WheatGenomeA	exon	8884263	8884466	99	-	.	ID=c11881/f1p0/818.mrna1.exon2
	6A	WheatGenomeA	exon	8883469	8883531	95	-	.	ID=c11881/f1p0/818.mrna1.exon3
	6A	WheatGenomeA	exon	8882234	8882407	95	-	.	ID=c11881/f1p0/818.mrna1.exon4
	6A	WheatGenomeA	CDS	8884832	8884921	100	-	0	ID=c11881/f1p0/818.mrna1.cds1
	6A	WheatGenomeA	CDS	8884819	8884830	100	-	0	ID=c11881/f1p0/818.mrna1.cds2
	6A	WheatGenomeA	gene	102512462	102513337	.	+	.	ID=c12646/f1p1/876.path1
	6A	WheatGenomeA	mRNA	102512462	102513337	.	+	.	ID=c12646/f1p1/876.mrna1
	6A	WheatGenomeA	exon	102512462	102513337	100	+	.	ID=c12646/f1p1/876.mrna1.exon1
	6A	WheatGenomeA	CDS	102512463	102512798	100	+	0	ID=c12646/f1p1/876.mrna1.cds1
	6A	WheatGenomeA	gene	196640600	196642812	.	+	.	ID=c13335/f1p0/665.path2
	6A	WheatGenomeA	mRNA	196640600	196642812	.	+	.	ID=c13335/f1p0/665.mrna2
	6A	WheatGenomeA	exon	196640600	196640607	100	+	.	ID=c13335/f1p0/665.mrna2.exon1
	6A	WheatGenomeA	exon	196642264	196642812	100	+	.	ID=c13335/f1p0/665.mrna2.exon2
	6A	WheatGenomeA	CDS	196642395	196642553	100	+	0	ID=c13335/f1p0/665.mrna2.cds1
	6A	WheatGenomeA	gene	77970979	77971980	.	+	.	ID=c13403/f1p0/1002.path1
	6A	WheatGenomeA	mRNA	77970979	77971980	.	+	.	ID=c13403/f1p0/1002.mrna1
	6A	WheatGenomeA	exon	77970979	77971980	100	+	.	ID=c13403/f1p0/1002.mrna1.exon1
	6A	WheatGenomeA	CDS	77971777	77971980	100	+	0	ID=c13403/f1p0/1002.mrna1.cds1
	6A	WheatGenomeA	gene	164893728	164894568	.	+	.	ID=c14468/f3p0/841.path1
	6A	WheatGenomeA	mRNA	164893728	164894568	.	+	.	ID=c14468/f3p0/841.mrna1
	6A	WheatGenomeA	exon	164893728	164894568	100	+	.	ID=c14468/f3p0/841.mrna1.exon1
	6A	WheatGenomeA	CDS	164893728	164894360	100	+	0	ID=c14468/f3p0/841.mrna1.cds1
	6A	WheatGenomeA	gene	23567504	23568329	.	+	.	ID=c15242/f1p0/825.path1
	6A	WheatGenomeA	mRNA	23567504	23568329	.	+	.	ID=c15242/f1p0/825.mrna1
	6A	WheatGenomeA	exon	23567504	23568329	99	+	.	ID=c15242/f1p0/825.mrna1.exon1
	6A	WheatGenomeA	CDS	23568156	23568218	100	+	0	ID=c15242/f1p0/825.mrna1.cds1
	6A	WheatGenomeA	CDS	23568220	23568267	100	+	0	ID=c15242/f1p0/825.mrna1.cds2
	6A	WheatGenomeA	gene	3425070	3425992	.	-	.	ID=c15431/f1p0/923.path1
	6A	WheatGenomeA	mRNA	3425070	3425992	.	-	.	ID=c15431/f1p0/923.mrna1
	6A	WheatGenomeA	exon	3425070	3425992	100	-	.	ID=c15431/f1p0/923.mrna1.exon1
	6A	WheatGenomeA	CDS	3425681	3425917	100	-	0	ID=c15431/f1p0/923.mrna1.cds1
	6A	WheatGenomeA	gene	203215985	203806605	.	+	.	ID=c15785/f1p12/1486.path1
	6A	WheatGenomeA	mRNA	203215985	203806605	.	+	.	ID=c15785/f1p12/1486.mrna1
	6A	WheatGenomeA	exon	203215985	203216542	89	+	.	ID=c15785/f1p12/1486.mrna1.exon1
	6A	WheatGenomeA	exon	203805067	203805403	99	+	.	ID=c15785/f1p12/1486.mrna1.exon2
	6A	WheatGenomeA	exon	203805610	203805789	100	+	.	ID=c15785/f1p12/1486.mrna1.exon3
	6A	WheatGenomeA	exon	203805979	203806048	100	+	.	ID=c15785/f1p12/1486.mrna1.exon4
	6A	WheatGenomeA	exon	203806129	203806200	100	+	.	ID=c15785/f1p12/1486.mrna1.exon5
	6A	WheatGenomeA	exon	203806332	203806605	92	+	.	ID=c15785/f1p12/1486.mrna1.exon6
	6A	WheatGenomeA	CDS	203805128	203805403	100	+	0	ID=c15785/f1p12/1486.mrna1.cds1
	6A	WheatGenomeA	CDS	203805610	203805789	100	+	0	ID=c15785/f1p12/1486.mrna1.cds2
	6A	WheatGenomeA	CDS	203805979	203806048	100	+	0	ID=c15785/f1p12/1486.mrna1.cds3
	6A	WheatGenomeA	CDS	203806129	203806200	100	+	1	ID=c15785/f1p12/1486.mrna1.cds4
	6A	WheatGenomeA	CDS	203806332	203806387	100	+	1	ID=c15785/f1p12/1486.mrna1.cds5
	6A	WheatGenomeA	gene	115754679	115755845	.	+	.	ID=c16229/f1p1/1028.path1
	6A	WheatGenomeA	mRNA	115754679	115755845	.	+	.	ID=c16229/f1p1/1028.mrna1
	6A	WheatGenomeA	exon	115754679	115754826	87	+	.	ID=c16229/f1p1/1028.mrna1.exon1
	6A	WheatGenomeA	exon	115754896	115755845	83	+	.	ID=c16229/f1p1/1028.mrna1.exon2
	6A	WheatGenomeA	CDS	115754679	115754710	90	+	0	ID=c16229/f1p1/1028.mrna1.cds1
	6A	WheatGenomeA	CDS	115754716	115754826	90	+	2	ID=c16229/f1p1/1028.mrna1.cds2
	6A	WheatGenomeA	CDS	115754896	115755104	92	+	2	ID=c16229/f1p1/1028.mrna1.cds3
	6A	WheatGenomeA	CDS	115755151	115755216	93	+	2	ID=c16229/f1p1/1028.mrna1.cds4
	6A	WheatGenomeA	CDS	115755239	115755311	88	+	2	ID=c16229/f1p1/1028.mrna1.cds5
	6A	WheatGenomeA	gene	102512462	102513360	.	-	.	ID=c19565/f1p0/816.path1
	6A	WheatGenomeA	mRNA	102512462	102513360	.	-	.	ID=c19565/f1p0/816.mrna1
	6A	WheatGenomeA	exon	102512886	102513360	99	-	.	ID=c19565/f1p0/816.mrna1.exon1
	6A	WheatGenomeA	exon	102512462	102512802	100	-	.	ID=c19565/f1p0/816.mrna1.exon2
	6A	WheatGenomeA	CDS	102512462	102512608	100	-	0	ID=c19565/f1p0/816.mrna1.cds1
	6A	WheatGenomeA	gene	157887614	157889638	.	-	.	ID=c3073/f2p0/773.path1
	6A	WheatGenomeA	mRNA	157887614	157889638	.	-	.	ID=c3073/f2p0/773.mrna1
	6A	WheatGenomeA	exon	157889533	157889638	100	-	.	ID=c3073/f2p0/773.mrna1.exon1
	6A	WheatGenomeA	exon	157887614	157888280	99	-	.	ID=c3073/f2p0/773.mrna1.exon2
	6A	WheatGenomeA	CDS	157887819	157888280	98	-	0	ID=c3073/f2p0/773.mrna1.cds1
	6A	WheatGenomeA	gene	181493508	181938411	.	+	.	ID=c3572/f1p0/852.path1
	6A	WheatGenomeA	mRNA	181493508	181938411	.	+	.	ID=c3572/f1p0/852.mrna1
	6A	WheatGenomeA	exon	181493508	181493818	87	+	.	ID=c3572/f1p0/852.mrna1.exon1
	6A	WheatGenomeA	exon	181937674	181937708	74	+	.	ID=c3572/f1p0/852.mrna1.exon2
	6A	WheatGenomeA	exon	181937793	181937927	100	+	.	ID=c3572/f1p0/852.mrna1.exon3
	6A	WheatGenomeA	exon	181938034	181938411	100	+	.	ID=c3572/f1p0/852.mrna1.exon4
	6A	WheatGenomeA	CDS	181493776	181493818	95	+	0	ID=c3572/f1p0/852.mrna1.cds1
	6A	WheatGenomeA	CDS	181937674	181937677	66	+	1	ID=c3572/f1p0/852.mrna1.cds2
	6A	WheatGenomeA	CDS	181937680	181937683	66	+	2	ID=c3572/f1p0/852.mrna1.cds3
	6A	WheatGenomeA	CDS	181937688	181937708	100	+	0	ID=c3572/f1p0/852.mrna1.cds4
	6A	WheatGenomeA	CDS	181937793	181937927	100	+	0	ID=c3572/f1p0/852.mrna1.cds5
	6A	WheatGenomeA	CDS	181938034	181938171	100	+	0	ID=c3572/f1p0/852.mrna1.cds6
	6A	WheatGenomeA	gene	201876705	202173509	.	-	.	ID=c3716/f4p1/1246.path1
	6A	WheatGenomeA	mRNA	201876705	202173509	.	-	.	ID=c3716/f4p1/1246.mrna1
	6A	WheatGenomeA	exon	202173291	202173509	100	-	.	ID=c3716/f4p1/1246.mrna1.exon1
	6A	WheatGenomeA	exon	202172893	202172929	97	-	.	ID=c3716/f4p1/1246.mrna1.exon2
	6A	WheatGenomeA	exon	202172690	202172791	99	-	.	ID=c3716/f4p1/1246.mrna1.exon3
	6A	WheatGenomeA	exon	201877506	201877775	99	-	.	ID=c3716/f4p1/1246.mrna1.exon4
	6A	WheatGenomeA	exon	201877290	201877409	100	-	.	ID=c3716/f4p1/1246.mrna1.exon5
	6A	WheatGenomeA	exon	201876705	201877203	100	-	.	ID=c3716/f4p1/1246.mrna1.exon6
	6A	WheatGenomeA	CDS	201877506	201877700	100	-	0	ID=c3716/f4p1/1246.mrna1.cds1
	6A	WheatGenomeA	CDS	201877290	201877409	100	-	0	ID=c3716/f4p1/1246.mrna1.cds2
	6A	WheatGenomeA	CDS	201876898	201877203	100	-	0	ID=c3716/f4p1/1246.mrna1.cds3
	6A	WheatGenomeA	gene	207281944	207284026	.	+	.	ID=c4375/f1p0/964.path1
	6A	WheatGenomeA	mRNA	207281944	207284026	.	+	.	ID=c4375/f1p0/964.mrna1
	6A	WheatGenomeA	exon	207281944	207282084	100	+	.	ID=c4375/f1p0/964.mrna1.exon1
	6A	WheatGenomeA	exon	207282503	207282673	99	+	.	ID=c4375/f1p0/964.mrna1.exon2
	6A	WheatGenomeA	exon	207282763	207282964	100	+	.	ID=c4375/f1p0/964.mrna1.exon3
	6A	WheatGenomeA	exon	207283576	207284026	100	+	.	ID=c4375/f1p0/964.mrna1.exon4
	6A	WheatGenomeA	CDS	207281944	207282084	100	+	0	ID=c4375/f1p0/964.mrna1.cds1
	6A	WheatGenomeA	CDS	207282503	207282657	100	+	0	ID=c4375/f1p0/964.mrna1.cds2
	6A	WheatGenomeA	CDS	207282659	207282673	100	+	2	ID=c4375/f1p0/964.mrna1.cds3
	6A	WheatGenomeA	CDS	207282763	207282775	100	+	2	ID=c4375/f1p0/964.mrna1.cds4
	6A	WheatGenomeA	gene	26948517	26949948	.	+	.	ID=c8691/f2p0/839.path1
	6A	WheatGenomeA	mRNA	26948517	26949948	.	+	.	ID=c8691/f2p0/839.mrna1
	6A	WheatGenomeA	exon	26948517	26948912	94	+	.	ID=c8691/f2p0/839.mrna1.exon1
	6A	WheatGenomeA	exon	26949505	26949948	95	+	.	ID=c8691/f2p0/839.mrna1.exon2
	6A	WheatGenomeA	CDS	26948518	26948877	94	+	0	ID=c8691/f2p0/839.mrna1.cds1
	6A	WheatGenomeA	gene	157887537	157889638	.	-	.	ID=c12178/f1p0/850.path1
	6A	WheatGenomeA	mRNA	157887537	157889638	.	-	.	ID=c12178/f1p0/850.mrna1
	6A	WheatGenomeA	exon	157889533	157889638	100	-	.	ID=c12178/f1p0/850.mrna1.exon1
	6A	WheatGenomeA	exon	157887537	157888280	99	-	.	ID=c12178/f1p0/850.mrna1.exon2
	6A	WheatGenomeA	CDS	157887819	157888280	98	-	0	ID=c12178/f1p0/850.mrna1.cds1
	6A	WheatGenomeA	gene	10298515	10299576	.	-	.	ID=c12353/f1p1/835.path1
	6A	WheatGenomeA	mRNA	10298515	10299576	.	-	.	ID=c12353/f1p1/835.mrna1
	6A	WheatGenomeA	exon	10299148	10299576	100	-	.	ID=c12353/f1p1/835.mrna1.exon1
	6A	WheatGenomeA	exon	10298515	10298920	100	-	.	ID=c12353/f1p1/835.mrna1.exon2
	6A	WheatGenomeA	CDS	10299297	10299575	100	-	0	ID=c12353/f1p1/835.mrna1.cds1
	6A	WheatGenomeA	gene	33504298	33506691	.	-	.	ID=c12792/f1p0/880.path1
	6A	WheatGenomeA	mRNA	33504298	33506691	.	-	.	ID=c12792/f1p0/880.mrna1
	6A	WheatGenomeA	exon	33506276	33506691	97	-	.	ID=c12792/f1p0/880.mrna1.exon1
	6A	WheatGenomeA	exon	33504298	33504761	100	-	.	ID=c12792/f1p0/880.mrna1.exon2
	6A	WheatGenomeA	CDS	33506468	33506689	97	-	0	ID=c12792/f1p0/880.mrna1.cds1
	6A	WheatGenomeA	gene	162254772	162256676	.	-	.	ID=c15422/f1p0/814.path1
	6A	WheatGenomeA	mRNA	162254772	162256676	.	-	.	ID=c15422/f1p0/814.mrna1
	6A	WheatGenomeA	exon	162256532	162256676	100	-	.	ID=c15422/f1p0/814.mrna1.exon1
	6A	WheatGenomeA	exon	162254772	162255441	99	-	.	ID=c15422/f1p0/814.mrna1.exon2
	6A	WheatGenomeA	CDS	162255330	162255441	100	-	0	ID=c15422/f1p0/814.mrna1.cds1
	6A	WheatGenomeA	CDS	162255198	162255328	100	-	1	ID=c15422/f1p0/814.mrna1.cds2
	6A	WheatGenomeA	gene	21312711	21313699	.	-	.	ID=c17338/f1p0/792.path1
	6A	WheatGenomeA	mRNA	21312711	21313699	.	-	.	ID=c17338/f1p0/792.mrna1
	6A	WheatGenomeA	exon	21313560	21313699	99	-	.	ID=c17338/f1p0/792.mrna1.exon1
	6A	WheatGenomeA	exon	21313299	21313466	99	-	.	ID=c17338/f1p0/792.mrna1.exon2
	6A	WheatGenomeA	exon	21312711	21313199	99	-	.	ID=c17338/f1p0/792.mrna1.exon3
	6A	WheatGenomeA	CDS	21313645	21313697	100	-	0	ID=c17338/f1p0/792.mrna1.cds1
	6A	WheatGenomeA	CDS	21313595	21313643	100	-	2	ID=c17338/f1p0/792.mrna1.cds2
	6A	WheatGenomeA	gene	177952557	177953309	.	-	.	ID=c19559/f1p0/753.path1
	6A	WheatGenomeA	mRNA	177952557	177953309	.	-	.	ID=c19559/f1p0/753.mrna1
	6A	WheatGenomeA	exon	177952557	177953309	100	-	.	ID=c19559/f1p0/753.mrna1.exon1
	6A	WheatGenomeA	CDS	177952653	177953309	100	-	0	ID=c19559/f1p0/753.mrna1.cds1
	6A	WheatGenomeA	gene	2317717	2318658	.	+	.	ID=c20358/f1p0/942.path1
	6A	WheatGenomeA	mRNA	2317717	2318658	.	+	.	ID=c20358/f1p0/942.mrna1
	6A	WheatGenomeA	exon	2317717	2318658	100	+	.	ID=c20358/f1p0/942.mrna1.exon1
	6A	WheatGenomeA	CDS	2317961	2318530	100	+	0	ID=c20358/f1p0/942.mrna1.cds1
	6A	WheatGenomeA	gene	177952497	177953309	.	-	.	ID=c20489/f1p0/817.path1
	6A	WheatGenomeA	mRNA	177952497	177953309	.	-	.	ID=c20489/f1p0/817.mrna1
	6A	WheatGenomeA	exon	177952497	177953309	100	-	.	ID=c20489/f1p0/817.mrna1.exon1
	6A	WheatGenomeA	CDS	177952653	177953309	100	-	0	ID=c20489/f1p0/817.mrna1.cds1
	6A	WheatGenomeA	gene	40033728	40036494	.	-	.	ID=c1793/f7p6/1474.path1
	6A	WheatGenomeA	mRNA	40033728	40036494	.	-	.	ID=c1793/f7p6/1474.mrna1
	6A	WheatGenomeA	exon	40036399	40036494	100	-	.	ID=c1793/f7p6/1474.mrna1.exon1
	6A	WheatGenomeA	exon	40033728	40035105	100	-	.	ID=c1793/f7p6/1474.mrna1.exon2
	6A	WheatGenomeA	CDS	40036399	40036494	100	-	0	ID=c1793/f7p6/1474.mrna1.cds1
	6A	WheatGenomeA	CDS	40033960	40035105	100	-	0	ID=c1793/f7p6/1474.mrna1.cds2
	6A	WheatGenomeA	gene	203794736	203806606	.	+	.	ID=c1992/f5p5/1629.path2
	6A	WheatGenomeA	mRNA	203794736	203806606	.	+	.	ID=c1992/f5p5/1629.mrna2
	6A	WheatGenomeA	exon	203794736	203794737	100	+	.	ID=c1992/f5p5/1629.mrna2.exon1
	6A	WheatGenomeA	exon	203805062	203806606	100	+	.	ID=c1992/f5p5/1629.mrna2.exon2
	6A	WheatGenomeA	CDS	203805128	203805451	100	+	0	ID=c1992/f5p5/1629.mrna2.cds1
	6A	WheatGenomeA	gene	124067716	124071218	.	-	.	ID=c2037/f4p2/1671.path1
	6A	WheatGenomeA	mRNA	124067716	124071218	.	-	.	ID=c2037/f4p2/1671.mrna1
	6A	WheatGenomeA	exon	124070813	124071218	100	-	.	ID=c2037/f4p2/1671.mrna1.exon1
	6A	WheatGenomeA	exon	124070644	124070717	100	-	.	ID=c2037/f4p2/1671.mrna1.exon2
	6A	WheatGenomeA	exon	124069720	124070233	100	-	.	ID=c2037/f4p2/1671.mrna1.exon3
	6A	WheatGenomeA	exon	124069453	124069547	100	-	.	ID=c2037/f4p2/1671.mrna1.exon4
	6A	WheatGenomeA	exon	124069285	124069368	100	-	.	ID=c2037/f4p2/1671.mrna1.exon5
	6A	WheatGenomeA	exon	124068130	124068318	100	-	.	ID=c2037/f4p2/1671.mrna1.exon6
	6A	WheatGenomeA	exon	124067716	124068024	100	-	.	ID=c2037/f4p2/1671.mrna1.exon7
[truncated: 1,182 more rows]

## Sheet: Table E
Table G: GMAP annotation of 711 HQ reads aligning to regions not annotated as genes in the current reference version of Triticum aestivum genome B. Reads putatively aligning to repetitive regions of the genome are underlined.
	Chromosome	Genome	GMAP_Annotation	GMAP_Ann_start	GMAP_Ann_end	Identity	Strand	Phase	GMAP_Ann_Description
	2B	WheatGenomeB	gene	335443271	335444162	.	-	.	ID=c3036/f2p0/935.path1
	2B	WheatGenomeB	mRNA	335443271	335444162	.	-	.	ID=c3036/f2p0/935.mrna1
	2B	WheatGenomeB	exon	335443271	335444162	91	-	.	ID=c3036/f2p0/935.mrna1.exon1
	2B	WheatGenomeB	CDS	335443995	335444160	86	-	0	ID=c3036/f2p0/935.mrna1.cds1
	2B	WheatGenomeB	gene	335443269	335444192	.	-	.	ID=c3229/f3p1/868.path1
	2B	WheatGenomeB	mRNA	335443269	335444192	.	-	.	ID=c3229/f3p1/868.mrna1
	2B	WheatGenomeB	exon	335443475	335444192	90	-	.	ID=c3229/f3p1/868.mrna1.exon1
	2B	WheatGenomeB	exon	335443269	335443376	98	-	.	ID=c3229/f3p1/868.mrna1.exon2
	2B	WheatGenomeB	CDS	335444011	335444190	88	-	0	ID=c3229/f3p1/868.mrna1.cds1
	2B	WheatGenomeB	CDS	335444006	335444009	100	-	2	ID=c3229/f3p1/868.mrna1.cds2
	2B	WheatGenomeB	gene	62710168	62712591	.	+	.	ID=c3622/f1p0/1416.path1
	2B	WheatGenomeB	mRNA	62710168	62712591	.	+	.	ID=c3622/f1p0/1416.mrna1
	2B	WheatGenomeB	exon	62710168	62710465	96	+	.	ID=c3622/f1p0/1416.mrna1.exon1
	2B	WheatGenomeB	exon	62710577	62710990	99	+	.	ID=c3622/f1p0/1416.mrna1.exon2
	2B	WheatGenomeB	exon	62711857	62712255	99	+	.	ID=c3622/f1p0/1416.mrna1.exon3
	2B	WheatGenomeB	exon	62712373	62712591	100	+	.	ID=c3622/f1p0/1416.mrna1.exon4
	2B	WheatGenomeB	CDS	62710415	62710465	100	+	0	ID=c3622/f1p0/1416.mrna1.cds1
	2B	WheatGenomeB	CDS	62710577	62710990	99	+	0	ID=c3622/f1p0/1416.mrna1.cds2
	2B	WheatGenomeB	CDS	62711857	62711907	100	+	0	ID=c3622/f1p0/1416.mrna1.cds3
	2B	WheatGenomeB	gene	44170452	44171706	.	-	.	ID=c4256/f1p0/857.path1
	2B	WheatGenomeB	mRNA	44170452	44171706	.	-	.	ID=c4256/f1p0/857.mrna1
	2B	WheatGenomeB	exon	44171629	44171706	94	-	.	ID=c4256/f1p0/857.mrna1.exon1
	2B	WheatGenomeB	exon	44171475	44171552	98	-	.	ID=c4256/f1p0/857.mrna1.exon2
	2B	WheatGenomeB	exon	44171234	44171333	97	-	.	ID=c4256/f1p0/857.mrna1.exon3
	2B	WheatGenomeB	exon	44170995	44171137	93	-	.	ID=c4256/f1p0/857.mrna1.exon4
	2B	WheatGenomeB	exon	44170452	44170895	89	-	.	ID=c4256/f1p0/857.mrna1.exon5
	2B	WheatGenomeB	CDS	44171629	44171706	94	-	0	ID=c4256/f1p0/857.mrna1.cds1
	2B	WheatGenomeB	CDS	44171493	44171552	100	-	0	ID=c4256/f1p0/857.mrna1.cds2
	2B	WheatGenomeB	CDS	44171475	44171491	100	-	0	ID=c4256/f1p0/857.mrna1.cds3
	2B	WheatGenomeB	CDS	44171234	44171333	96	-	2	ID=c4256/f1p0/857.mrna1.cds4
	2B	WheatGenomeB	CDS	44171108	44171137	96	-	0	ID=c4256/f1p0/857.mrna1.cds5
	2B	WheatGenomeB	gene	332089718	332090914	.	-	.	ID=c5854/f2p0/974.path1
	2B	WheatGenomeB	mRNA	332089718	332090914	.	-	.	ID=c5854/f2p0/974.mrna1
	2B	WheatGenomeB	exon	332090729	332090914	98	-	.	ID=c5854/f2p0/974.mrna1.exon1
	2B	WheatGenomeB	exon	332090546	332090621	100	-	.	ID=c5854/f2p0/974.mrna1.exon2
	2B	WheatGenomeB	exon	332089718	332090421	99	-	.	ID=c5854/f2p0/974.mrna1.exon3
	2B	WheatGenomeB	CDS	332090809	332090912	100	-	0	ID=c5854/f2p0/974.mrna1.cds1
	2B	WheatGenomeB	CDS	332090795	332090807	100	-	2	ID=c5854/f2p0/974.mrna1.cds2
	2B	WheatGenomeB	CDS	332090731	332090793	100	-	0	ID=c5854/f2p0/974.mrna1.cds3
	2B	WheatGenomeB	gene	339389306	339392243	.	+	.	ID=c6549/f2p0/872.path1
	2B	WheatGenomeB	mRNA	339389306	339392243	.	+	.	ID=c6549/f2p0/872.mrna1
	2B	WheatGenomeB	exon	339389306	339389611	98	+	.	ID=c6549/f2p0/872.mrna1.exon1
	2B	WheatGenomeB	exon	339390905	339390944	100	+	.	ID=c6549/f2p0/872.mrna1.exon2
	2B	WheatGenomeB	exon	339391465	339391546	96	+	.	ID=c6549/f2p0/872.mrna1.exon3
	2B	WheatGenomeB	exon	339391715	339391784	100	+	.	ID=c6549/f2p0/872.mrna1.exon4
	2B	WheatGenomeB	exon	339391870	339392243	99	+	.	ID=c6549/f2p0/872.mrna1.exon5
	2B	WheatGenomeB	CDS	339389308	339389611	98	+	0	ID=c6549/f2p0/872.mrna1.cds1
	2B	WheatGenomeB	CDS	339390905	339390927	100	+	1	ID=c6549/f2p0/872.mrna1.cds2
	2B	WheatGenomeB	gene	290651860	290655092	.	+	.	ID=c8372/f1p0/928.path1
	2B	WheatGenomeB	mRNA	290651860	290655092	.	+	.	ID=c8372/f1p0/928.mrna1
	2B	WheatGenomeB	exon	290651860	290651973	98	+	.	ID=c8372/f1p0/928.mrna1.exon1
	2B	WheatGenomeB	exon	290652113	290652537	93	+	.	ID=c8372/f1p0/928.mrna1.exon2
	2B	WheatGenomeB	exon	290654709	290655092	93	+	.	ID=c8372/f1p0/928.mrna1.exon3
	2B	WheatGenomeB	CDS	290651929	290651973	100	+	0	ID=c8372/f1p0/928.mrna1.cds1
	2B	WheatGenomeB	CDS	290652113	290652537	93	+	0	ID=c8372/f1p0/928.mrna1.cds2
	2B	WheatGenomeB	CDS	290654709	290654745	97	+	2	ID=c8372/f1p0/928.mrna1.cds3
	2B	WheatGenomeB	gene	290651945	290655117	.	+	.	ID=c8974/f1p0/837.path1
	2B	WheatGenomeB	mRNA	290651945	290655117	.	+	.	ID=c8974/f1p0/837.mrna1
	2B	WheatGenomeB	exon	290651945	290651973	89	+	.	ID=c8974/f1p0/837.mrna1.exon1
	2B	WheatGenomeB	exon	290652113	290652537	94	+	.	ID=c8974/f1p0/837.mrna1.exon2
	2B	WheatGenomeB	exon	290654709	290655117	85	+	.	ID=c8974/f1p0/837.mrna1.exon3
	2B	WheatGenomeB	CDS	290651947	290651973	88	+	0	ID=c8974/f1p0/837.mrna1.cds1
	2B	WheatGenomeB	CDS	290652113	290652537	94	+	0	ID=c8974/f1p0/837.mrna1.cds2
	2B	WheatGenomeB	CDS	290654709	290654745	97	+	2	ID=c8974/f1p0/837.mrna1.cds3
	2B	WheatGenomeB	gene	40485484	40486623	.	+	.	ID=c10135/f2p0/1121.path1
	2B	WheatGenomeB	mRNA	40485484	40486623	.	+	.	ID=c10135/f2p0/1121.mrna1
	2B	WheatGenomeB	exon	40485484	40486623	90	+	.	ID=c10135/f2p0/1121.mrna1.exon1
	2B	WheatGenomeB	CDS	40485486	40485520	94	+	0	ID=c10135/f2p0/1121.mrna1.cds1
	2B	WheatGenomeB	CDS	40485525	40485537	100	+	2	ID=c10135/f2p0/1121.mrna1.cds2
	2B	WheatGenomeB	gene	145254546	145255628	.	-	.	ID=c11077/f1p0/1118.path1
	2B	WheatGenomeB	mRNA	145254546	145255628	.	-	.	ID=c11077/f1p0/1118.mrna1
	2B	WheatGenomeB	exon	145254546	145255628	94	-	.	ID=c11077/f1p0/1118.mrna1.exon1
	2B	WheatGenomeB	CDS	145254615	145255627	95	-	0	ID=c11077/f1p0/1118.mrna1.cds1
	2B	WheatGenomeB	gene	46745926	46759065	.	+	.	ID=c11621/f1p0/1239.path1
	2B	WheatGenomeB	mRNA	46745926	46759065	.	+	.	ID=c11621/f1p0/1239.mrna1
	2B	WheatGenomeB	exon	46745926	46746392	99	+	.	ID=c11621/f1p0/1239.mrna1.exon1
	2B	WheatGenomeB	exon	46746474	46746888	99	+	.	ID=c11621/f1p0/1239.mrna1.exon2
	2B	WheatGenomeB	exon	46747932	46748259	99	+	.	ID=c11621/f1p0/1239.mrna1.exon3
	2B	WheatGenomeB	exon	46759055	46759065	90	+	.	ID=c11621/f1p0/1239.mrna1.exon4
	2B	WheatGenomeB	CDS	46746000	46746392	99	+	0	ID=c11621/f1p0/1239.mrna1.cds1
	2B	WheatGenomeB	CDS	46746474	46746884	99	+	0	ID=c11621/f1p0/1239.mrna1.cds2
	2B	WheatGenomeB	gene	313652472	313654015	.	+	.	ID=c11690/f1p0/794.path1
	2B	WheatGenomeB	mRNA	313652472	313654015	.	+	.	ID=c11690/f1p0/794.mrna1
	2B	WheatGenomeB	exon	313652472	313652997	100	+	.	ID=c11690/f1p0/794.mrna1.exon1
	2B	WheatGenomeB	exon	313653748	313654015	100	+	.	ID=c11690/f1p0/794.mrna1.exon2
	2B	WheatGenomeB	CDS	313652473	313652967	100	+	0	ID=c11690/f1p0/794.mrna1.cds1
	2B	WheatGenomeB	gene	228102953	228104311	.	-	.	ID=c11790/f1p0/1267.path1
	2B	WheatGenomeB	mRNA	228102953	228104311	.	-	.	ID=c11790/f1p0/1267.mrna1
	2B	WheatGenomeB	exon	228103813	228104311	98	-	.	ID=c11790/f1p0/1267.mrna1.exon1
	2B	WheatGenomeB	exon	228102953	228103717	99	-	.	ID=c11790/f1p0/1267.mrna1.exon2
	2B	WheatGenomeB	CDS	228103388	228103699	99	-	0	ID=c11790/f1p0/1267.mrna1.cds1
	2B	WheatGenomeB	gene	338341686	338348669	.	+	.	ID=c11829/f1p0/1246.path1
	2B	WheatGenomeB	mRNA	338341686	338348669	.	+	.	ID=c11829/f1p0/1246.mrna1
	2B	WheatGenomeB	exon	338341686	338341980	90	+	.	ID=c11829/f1p0/1246.mrna1.exon1
	2B	WheatGenomeB	exon	338342109	338342175	98	+	.	ID=c11829/f1p0/1246.mrna1.exon2
	2B	WheatGenomeB	exon	338342309	338342385	96	+	.	ID=c11829/f1p0/1246.mrna1.exon3
	2B	WheatGenomeB	exon	338342491	338342526	100	+	.	ID=c11829/f1p0/1246.mrna1.exon4
	2B	WheatGenomeB	exon	338342616	338342671	100	+	.	ID=c11829/f1p0/1246.mrna1.exon5
	2B	WheatGenomeB	exon	338342749	338342848	98	+	.	ID=c11829/f1p0/1246.mrna1.exon6
	2B	WheatGenomeB	exon	338342946	338343041	97	+	.	ID=c11829/f1p0/1246.mrna1.exon7
	2B	WheatGenomeB	exon	338343115	338343204	96	+	.	ID=c11829/f1p0/1246.mrna1.exon8
	2B	WheatGenomeB	exon	338343416	338343467	98	+	.	ID=c11829/f1p0/1246.mrna1.exon9
	2B	WheatGenomeB	exon	338344061	338344348	91	+	.	ID=c11829/f1p0/1246.mrna1.exon10
	2B	WheatGenomeB	exon	338348610	338348669	85	+	.	ID=c11829/f1p0/1246.mrna1.exon11
	2B	WheatGenomeB	CDS	338341687	338341828	94	+	0	ID=c11829/f1p0/1246.mrna1.cds1
	2B	WheatGenomeB	CDS	338341835	338341980	90	+	1	ID=c11829/f1p0/1246.mrna1.cds2
	2B	WheatGenomeB	CDS	338342109	338342175	98	+	0	ID=c11829/f1p0/1246.mrna1.cds3
	2B	WheatGenomeB	CDS	338342309	338342385	96	+	1	ID=c11829/f1p0/1246.mrna1.cds4
	2B	WheatGenomeB	CDS	338342491	338342526	100	+	0	ID=c11829/f1p0/1246.mrna1.cds5
	2B	WheatGenomeB	CDS	338342616	338342671	100	+	0	ID=c11829/f1p0/1246.mrna1.cds6
	2B	WheatGenomeB	CDS	338342749	338342848	97	+	2	ID=c11829/f1p0/1246.mrna1.cds7
	2B	WheatGenomeB	CDS	338342946	338343041	97	+	0	ID=c11829/f1p0/1246.mrna1.cds8
	2B	WheatGenomeB	CDS	338343115	338343204	96	+	0	ID=c11829/f1p0/1246.mrna1.cds9
	2B	WheatGenomeB	CDS	338343416	338343467	98	+	0	ID=c11829/f1p0/1246.mrna1.cds10
	2B	WheatGenomeB	CDS	338344061	338344116	98	+	1	ID=c11829/f1p0/1246.mrna1.cds11
	2B	WheatGenomeB	gene	29889387	29890599	.	+	.	ID=c11840/f1p1/1124.path1
	2B	WheatGenomeB	mRNA	29889387	29890599	.	+	.	ID=c11840/f1p1/1124.mrna1
	2B	WheatGenomeB	exon	29889387	29889509	100	+	.	ID=c11840/f1p1/1124.mrna1.exon1
	2B	WheatGenomeB	exon	29889599	29890599	100	+	.	ID=c11840/f1p1/1124.mrna1.exon2
	2B	WheatGenomeB	CDS	29889749	29890156	100	+	0	ID=c11840/f1p1/1124.mrna1.cds1
	2B	WheatGenomeB	gene	174461771	174462845	.	-	.	ID=c12420/f1p0/1076.path1
	2B	WheatGenomeB	mRNA	174461771	174462845	.	-	.	ID=c12420/f1p0/1076.mrna1
	2B	WheatGenomeB	exon	174461771	174462845	100	-	.	ID=c12420/f1p0/1076.mrna1.exon1
	2B	WheatGenomeB	CDS	174461773	174462303	100	-	0	ID=c12420/f1p0/1076.mrna1.cds1
	2B	WheatGenomeB	gene	314537598	314538929	.	-	.	ID=c12439/f1p0/1086.path1
	2B	WheatGenomeB	mRNA	314537598	314538929	.	-	.	ID=c12439/f1p0/1086.mrna1
	2B	WheatGenomeB	exon	314538880	314538929	90	-	.	ID=c12439/f1p0/1086.mrna1.exon1
	2B	WheatGenomeB	exon	314537598	314538630	90	-	.	ID=c12439/f1p0/1086.mrna1.exon2
	2B	WheatGenomeB	CDS	314538268	314538606	93	-	0	ID=c12439/f1p0/1086.mrna1.cds1
	2B	WheatGenomeB	CDS	314538210	314538266	100	-	0	ID=c12439/f1p0/1086.mrna1.cds2
	2B	WheatGenomeB	gene	117634959	118348427	.	-	.	ID=c14781/f1p0/1411.path1
	2B	WheatGenomeB	mRNA	117634959	118348427	.	-	.	ID=c14781/f1p0/1411.mrna1
	2B	WheatGenomeB	exon	118347760	118348427	85	-	.	ID=c14781/f1p0/1411.mrna1.exon1
	2B	WheatGenomeB	exon	117634959	117635698	97	-	.	ID=c14781/f1p0/1411.mrna1.exon2
	2B	WheatGenomeB	CDS	118347762	118347762	100	-	0	ID=c14781/f1p0/1411.mrna1.cds1
	2B	WheatGenomeB	CDS	118347760	118347760	100	-	1	ID=c14781/f1p0/1411.mrna1.cds2
	2B	WheatGenomeB	CDS	117635482	117635698	98	-	2	ID=c14781/f1p0/1411.mrna1.cds3
	2B	WheatGenomeB	gene	237728388	237729732	.	+	.	ID=c14959/f1p0/910.path1
	2B	WheatGenomeB	mRNA	237728388	237729732	.	+	.	ID=c14959/f1p0/910.mrna1
	2B	WheatGenomeB	exon	237728388	237728890	99	+	.	ID=c14959/f1p0/910.mrna1.exon1
	2B	WheatGenomeB	exon	237728956	237729087	100	+	.	ID=c14959/f1p0/910.mrna1.exon2
	2B	WheatGenomeB	exon	237729271	237729323	100	+	.	ID=c14959/f1p0/910.mrna1.exon3
	2B	WheatGenomeB	exon	237729509	237729732	100	+	.	ID=c14959/f1p0/910.mrna1.exon4
	2B	WheatGenomeB	CDS	237728624	237728890	100	+	0	ID=c14959/f1p0/910.mrna1.cds1
	2B	WheatGenomeB	CDS	237728956	237729015	100	+	0	ID=c14959/f1p0/910.mrna1.cds2
	2B	WheatGenomeB	gene	331826733	331828058	.	-	.	ID=c15942/f1p0/1326.path1
	2B	WheatGenomeB	mRNA	331826733	331828058	.	-	.	ID=c15942/f1p0/1326.mrna1
	2B	WheatGenomeB	exon	331826733	331828058	100	-	.	ID=c15942/f1p0/1326.mrna1.exon1
	2B	WheatGenomeB	CDS	331827206	331827976	100	-	0	ID=c15942/f1p0/1326.mrna1.cds1
	2B	WheatGenomeB	gene	248157603	248158634	.	-	.	ID=c16203/f1p1/1032.path1
	2B	WheatGenomeB	mRNA	248157603	248158634	.	-	.	ID=c16203/f1p1/1032.mrna1
	2B	WheatGenomeB	exon	248157603	248158634	99	-	.	ID=c16203/f1p1/1032.mrna1.exon1
	2B	WheatGenomeB	CDS	248158231	248158632	99	-	0	ID=c16203/f1p1/1032.mrna1.cds1
	2B	WheatGenomeB	gene	33339013	33340489	.	-	.	ID=c19119/f2p1/1477.path1
	2B	WheatGenomeB	mRNA	33339013	33340489	.	-	.	ID=c19119/f2p1/1477.mrna1
	2B	WheatGenomeB	exon	33339013	33340489	100	-	.	ID=c19119/f2p1/1477.mrna1.exon1
	2B	WheatGenomeB	CDS	33339092	33340489	100	-	0	ID=c19119/f2p1/1477.mrna1.cds1
	2B	WheatGenomeB	gene	184987399	184989020	.	+	.	ID=c20153/f1p0/904.path1
	2B	WheatGenomeB	mRNA	184987399	184989020	.	+	.	ID=c20153/f1p0/904.mrna1
	2B	WheatGenomeB	exon	184987399	184987909	100	+	.	ID=c20153/f1p0/904.mrna1.exon1
	2B	WheatGenomeB	exon	184988243	184988307	100	+	.	ID=c20153/f1p0/904.mrna1.exon2
	2B	WheatGenomeB	exon	184988693	184989020	100	+	.	ID=c20153/f1p0/904.mrna1.exon3
	2B	WheatGenomeB	CDS	184987668	184987909	100	+	0	ID=c20153/f1p0/904.mrna1.cds1
	2B	WheatGenomeB	CDS	184988243	184988276	100	+	2	ID=c20153/f1p0/904.mrna1.cds2
	2B	WheatGenomeB	gene	331806365	331807423	.	+	.	ID=c2975/f2p0/800.path1
	2B	WheatGenomeB	mRNA	331806365	331807423	.	+	.	ID=c2975/f2p0/800.mrna1
	2B	WheatGenomeB	exon	331806365	331806579	100	+	.	ID=c2975/f2p0/800.mrna1.exon1
	2B	WheatGenomeB	exon	331806703	331806778	100	+	.	ID=c2975/f2p0/800.mrna1.exon2
	2B	WheatGenomeB	exon	331806915	331807423	100	+	.	ID=c2975/f2p0/800.mrna1.exon3
	2B	WheatGenomeB	CDS	331806367	331806579	100	+	0	ID=c2975/f2p0/800.mrna1.cds1
	2B	WheatGenomeB	CDS	331806703	331806778	100	+	0	ID=c2975/f2p0/800.mrna1.cds2
	2B	WheatGenomeB	CDS	331806915	331807285	100	+	1	ID=c2975/f2p0/800.mrna1.cds3
	2B	WheatGenomeB	gene	203187866	203345911	.	+	.	ID=c6016/f1p17/995.path1
	2B	WheatGenomeB	mRNA	203187866	203345911	.	+	.	ID=c6016/f1p17/995.mrna1
	2B	WheatGenomeB	exon	203187866	203188022	76	+	.	ID=c6016/f1p17/995.mrna1.exon1
	2B	WheatGenomeB	exon	203344833	203345119	96	+	.	ID=c6016/f1p17/995.mrna1.exon2
	2B	WheatGenomeB	exon	203345234	203345532	98	+	.	ID=c6016/f1p17/995.mrna1.exon3
	2B	WheatGenomeB	exon	203345679	203345911	96	+	.	ID=c6016/f1p17/995.mrna1.exon4
	2B	WheatGenomeB	CDS	203344873	203345119	97	+	0	ID=c6016/f1p17/995.mrna1.cds1
	2B	WheatGenomeB	CDS	203345234	203345532	98	+	1	ID=c6016/f1p17/995.mrna1.cds2
	2B	WheatGenomeB	CDS	203345679	203345777	96	+	0	ID=c6016/f1p17/995.mrna1.cds3
	2B	WheatGenomeB	gene	331806375	331807501	.	+	.	ID=c7550/f2p0/868.path1
	2B	WheatGenomeB	mRNA	331806375	331807501	.	+	.	ID=c7550/f2p0/868.mrna1
	2B	WheatGenomeB	exon	331806375	331806579	100	+	.	ID=c7550/f2p0/868.mrna1.exon1
	2B	WheatGenomeB	exon	331806703	331806778	100	+	.	ID=c7550/f2p0/868.mrna1.exon2
	2B	WheatGenomeB	exon	331806915	331807501	100	+	.	ID=c7550/f2p0/868.mrna1.exon3
	2B	WheatGenomeB	CDS	331806376	331806579	100	+	0	ID=c7550/f2p0/868.mrna1.cds1
	2B	WheatGenomeB	CDS	331806703	331806778	100	+	0	ID=c7550/f2p0/868.mrna1.cds2
	2B	WheatGenomeB	CDS	331806915	331807285	100	+	1	ID=c7550/f2p0/868.mrna1.cds3
	2B	WheatGenomeB	gene	324081148	324082348	.	-	.	ID=c7916/f1p0/991.path1
	2B	WheatGenomeB	mRNA	324081148	324082348	.	-	.	ID=c7916/f1p0/991.mrna1
	2B	WheatGenomeB	exon	324081799	324082348	100	-	.	ID=c7916/f1p0/991.mrna1.exon1
	2B	WheatGenomeB	exon	324081148	324081588	100	-	.	ID=c7916/f1p0/991.mrna1.exon2
	2B	WheatGenomeB	CDS	324081799	324082107	100	-	0	ID=c7916/f1p0/991.mrna1.cds1
	2B	WheatGenomeB	CDS	324081559	324081588	100	-	0	ID=c7916/f1p0/991.mrna1.cds2
	2B	WheatGenomeB	gene	170143559	170146048	.	-	.	ID=c10381/f1p0/1032.path1
	2B	WheatGenomeB	mRNA	170143559	170146048	.	-	.	ID=c10381/f1p0/1032.mrna1
	2B	WheatGenomeB	exon	170145914	170146048	100	-	.	ID=c10381/f1p0/1032.mrna1.exon1
	2B	WheatGenomeB	exon	170145750	170145816	100	-	.	ID=c10381/f1p0/1032.mrna1.exon2
	2B	WheatGenomeB	exon	170145459	170145665	100	-	.	ID=c10381/f1p0/1032.mrna1.exon3
	2B	WheatGenomeB	exon	170144995	170145084	100	-	.	ID=c10381/f1p0/1032.mrna1.exon4
	2B	WheatGenomeB	exon	170144777	170144910	100	-	.	ID=c10381/f1p0/1032.mrna1.exon5
	2B	WheatGenomeB	exon	170144567	170144690	100	-	.	ID=c10381/f1p0/1032.mrna1.exon6
	2B	WheatGenomeB	exon	170143559	170143833	100	-	.	ID=c10381/f1p0/1032.mrna1.exon7
	2B	WheatGenomeB	CDS	170145459	170145578	100	-	0	ID=c10381/f1p0/1032.mrna1.cds1
	2B	WheatGenomeB	CDS	170144995	170145084	100	-	0	ID=c10381/f1p0/1032.mrna1.cds2
	2B	WheatGenomeB	CDS	170144905	170144910	100	-	0	ID=c10381/f1p0/1032.mrna1.cds3
	2B	WheatGenomeB	gene	137349169	137350465	.	-	.	ID=c14541/f1p0/983.path1
	2B	WheatGenomeB	mRNA	137349169	137350465	.	-	.	ID=c14541/f1p0/983.mrna1
	2B	WheatGenomeB	exon	137350290	137350465	100	-	.	ID=c14541/f1p0/983.mrna1.exon1
	2B	WheatGenomeB	exon	137349557	137350086	100	-	.	ID=c14541/f1p0/983.mrna1.exon2
	2B	WheatGenomeB	exon	137349169	137349445	100	-	.	ID=c14541/f1p0/983.mrna1.exon3
	2B	WheatGenomeB	CDS	137349763	137350014	100	-	0	ID=c14541/f1p0/983.mrna1.cds1
	2B	WheatGenomeB	gene	46746144	46748257	.	+	.	ID=c16150/f1p0/1003.path1
	2B	WheatGenomeB	mRNA	46746144	46748257	.	+	.	ID=c16150/f1p0/1003.mrna1
	2B	WheatGenomeB	exon	46746144	46746392	99	+	.	ID=c16150/f1p0/1003.mrna1.exon1
	2B	WheatGenomeB	exon	46746474	46746888	99	+	.	ID=c16150/f1p0/1003.mrna1.exon2
	2B	WheatGenomeB	exon	46747932	46748257	99	+	.	ID=c16150/f1p0/1003.mrna1.exon3
	2B	WheatGenomeB	CDS	46746144	46746392	99	+	0	ID=c16150/f1p0/1003.mrna1.cds1
	2B	WheatGenomeB	CDS	46746474	46746884	99	+	0	ID=c16150/f1p0/1003.mrna1.cds2
	2B	WheatGenomeB	gene	64820175	64821191	.	+	.	ID=c17926/f1p0/906.path1
	2B	WheatGenomeB	mRNA	64820175	64821191	.	+	.	ID=c17926/f1p0/906.mrna1
	2B	WheatGenomeB	exon	64820175	64820815	100	+	.	ID=c17926/f1p0/906.mrna1.exon1
	2B	WheatGenomeB	exon	64820927	64821191	100	+	.	ID=c17926/f1p0/906.mrna1.exon2
	2B	WheatGenomeB	CDS	64820280	64820815	100	+	0	ID=c17926/f1p0/906.mrna1.cds1
	2B	WheatGenomeB	CDS	64820927	64820942	100	+	2	ID=c17926/f1p0/906.mrna1.cds2
	2B	WheatGenomeB	gene	111791212	111800373	.	+	.	ID=c888/f70p26/1165.path1
	2B	WheatGenomeB	mRNA	111791212	111800373	.	+	.	ID=c888/f70p26/1165.mrna1
	2B	WheatGenomeB	exon	111791212	111791265	100	+	.	ID=c888/f70p26/1165.mrna1.exon1
	2B	WheatGenomeB	exon	111791992	111792441	98	+	.	ID=c888/f70p26/1165.mrna1.exon2
	2B	WheatGenomeB	exon	111792519	111792597	98	+	.	ID=c888/f70p26/1165.mrna1.exon3
	2B	WheatGenomeB	exon	111792744	111792866	99	+	.	ID=c888/f70p26/1165.mrna1.exon4
	2B	WheatGenomeB	exon	111794015	111794131	97	+	.	ID=c888/f70p26/1165.mrna1.exon5
	2B	WheatGenomeB	exon	111794233	111794557	92	+	.	ID=c888/f70p26/1165.mrna1.exon6
	2B	WheatGenomeB	exon	111800365	111800373	100	+	.	ID=c888/f70p26/1165.mrna1.exon7
	2B	WheatGenomeB	CDS	111792032	111792441	98	+	0	ID=c888/f70p26/1165.mrna1.cds1
	2B	WheatGenomeB	CDS	111792519	111792597	98	+	2	ID=c888/f70p26/1165.mrna1.cds2
	2B	WheatGenomeB	CDS	111792744	111792866	99	+	0	ID=c888/f70p26/1165.mrna1.cds3
	2B	WheatGenomeB	CDS	111794015	111794131	97	+	0	ID=c888/f70p26/1165.mrna1.cds4
	2B	WheatGenomeB	CDS	111794233	111794295	93	+	0	ID=c888/f70p26/1165.mrna1.cds5
	2B	WheatGenomeB	gene	228463967	228465368	.	+	.	ID=c3386/f1p0/1217.path1
	2B	WheatGenomeB	mRNA	228463967	228465368	.	+	.	ID=c3386/f1p0/1217.mrna1
	2B	WheatGenomeB	exon	228463967	228464659	100	+	.	ID=c3386/f1p0/1217.mrna1.exon1
	2B	WheatGenomeB	exon	228464751	228464834	100	+	.	ID=c3386/f1p0/1217.mrna1.exon2
	2B	WheatGenomeB	exon	228464929	228465368	100	+	.	ID=c3386/f1p0/1217.mrna1.exon3
	2B	WheatGenomeB	CDS	228464764	228464834	100	+	0	ID=c3386/f1p0/1217.mrna1.cds1
	2B	WheatGenomeB	CDS	228464929	228464971	100	+	2	ID=c3386/f1p0/1217.mrna1.cds2
	2B	WheatGenomeB	gene	7556739	7557675	.	-	.	ID=c5635/f1p0/937.path1
	2B	WheatGenomeB	mRNA	7556739	7557675	.	-	.	ID=c5635/f1p0/937.mrna1
	2B	WheatGenomeB	exon	7556739	7557675	99	-	.	ID=c5635/f1p0/937.mrna1.exon1
	2B	WheatGenomeB	CDS	7556972	7557625	99	-	0	ID=c5635/f1p0/937.mrna1.cds1
	2B	WheatGenomeB	gene	78166087	78168676	.	-	.	ID=c12522/f1p0/859.path1
	2B	WheatGenomeB	mRNA	78166087	78168676	.	-	.	ID=c12522/f1p0/859.mrna1
	2B	WheatGenomeB	exon	78168245	78168676	99	-	.	ID=c12522/f1p0/859.mrna1.exon1
	2B	WheatGenomeB	exon	78167906	78167992	96	-	.	ID=c12522/f1p0/859.mrna1.exon2
	2B	WheatGenomeB	exon	78167602	78167706	100	-	.	ID=c12522/f1p0/859.mrna1.exon3
	2B	WheatGenomeB	exon	78166087	78166321	99	-	.	ID=c12522/f1p0/859.mrna1.exon4
	2B	WheatGenomeB	CDS	78168245	78168674	99	-	0	ID=c12522/f1p0/859.mrna1.cds1
	2B	WheatGenomeB	CDS	78167976	78167992	100	-	1	ID=c12522/f1p0/859.mrna1.cds2
	2B	WheatGenomeB	gene	190238936	190245847	.	+	.	ID=c16885/f1p0/1086.path1
	2B	WheatGenomeB	mRNA	190238936	190245847	.	+	.	ID=c16885/f1p0/1086.mrna1
	2B	WheatGenomeB	exon	190238936	190239277	100	+	.	ID=c16885/f1p0/1086.mrna1.exon1
	2B	WheatGenomeB	exon	190239371	190239457	100	+	.	ID=c16885/f1p0/1086.mrna1.exon2
	2B	WheatGenomeB	exon	190240174	190240257	100	+	.	ID=c16885/f1p0/1086.mrna1.exon3
	2B	WheatGenomeB	exon	190241334	190241438	100	+	.	ID=c16885/f1p0/1086.mrna1.exon4
	2B	WheatGenomeB	exon	190242598	190242697	100	+	.	ID=c16885/f1p0/1086.mrna1.exon5
	2B	WheatGenomeB	exon	190242805	190242878	100	+	.	ID=c16885/f1p0/1086.mrna1.exon6
	2B	WheatGenomeB	exon	190244817	190244903	100	+	.	ID=c16885/f1p0/1086.mrna1.exon7
	2B	WheatGenomeB	exon	190245641	190245847	100	+	.	ID=c16885/f1p0/1086.mrna1.exon8
	2B	WheatGenomeB	CDS	190238936	190239277	100	+	0	ID=c16885/f1p0/1086.mrna1.cds1
	2B	WheatGenomeB	CDS	190239371	190239403	100	+	0	ID=c16885/f1p0/1086.mrna1.cds2
	2B	WheatGenomeB	gene	128436859	128441792	.	+	.	ID=c2571/f3p3/1737.path1
	2B	WheatGenomeB	mRNA	128436859	128441792	.	+	.	ID=c2571/f3p3/1737.mrna1
	2B	WheatGenomeB	exon	128436859	128437544	99	+	.	ID=c2571/f3p3/1737.mrna1.exon1
	2B	WheatGenomeB	exon	128437735	128437783	97	+	.	ID=c2571/f3p3/1737.mrna1.exon2
	2B	WheatGenomeB	exon	128438078	128438259	99	+	.	ID=c2571/f3p3/1737.mrna1.exon3
	2B	WheatGenomeB	exon	128438405	128438690	99	+	.	ID=c2571/f3p3/1737.mrna1.exon4
	2B	WheatGenomeB	exon	128438769	128438827	100	+	.	ID=c2571/f3p3/1737.mrna1.exon5
	2B	WheatGenomeB	exon	128440961	128441139	99	+	.	ID=c2571/f3p3/1737.mrna1.exon6
	2B	WheatGenomeB	exon	128441497	128441792	99	+	.	ID=c2571/f3p3/1737.mrna1.exon7
	2B	WheatGenomeB	CDS	128436859	128437164	99	+	0	ID=c2571/f3p3/1737.mrna1.cds1
	2B	WheatGenomeB	gene	5194993	5197699	.	+	.	ID=c2669/f4p4/1902.path1
	2B	WheatGenomeB	mRNA	5194993	5197699	.	+	.	ID=c2669/f4p4/1902.mrna1
	2B	WheatGenomeB	exon	5194993	5195148	100	+	.	ID=c2669/f4p4/1902.mrna1.exon1
	2B	WheatGenomeB	exon	5195279	5195443	100	+	.	ID=c2669/f4p4/1902.mrna1.exon2
	2B	WheatGenomeB	exon	5195531	5195796	100	+	.	ID=c2669/f4p4/1902.mrna1.exon3
	2B	WheatGenomeB	exon	5195964	5196113	100	+	.	ID=c2669/f4p4/1902.mrna1.exon4
	2B	WheatGenomeB	exon	5196225	5196480	100	+	.	ID=c2669/f4p4/1902.mrna1.exon5
	2B	WheatGenomeB	exon	5196580	5196805	100	+	.	ID=c2669/f4p4/1902.mrna1.exon6
	2B	WheatGenomeB	exon	5196900	5197050	100	+	.	ID=c2669/f4p4/1902.mrna1.exon7
	2B	WheatGenomeB	exon	5197168	5197699	100	+	.	ID=c2669/f4p4/1902.mrna1.exon8
	2B	WheatGenomeB	CDS	5196021	5196113	100	+	0	ID=c2669/f4p4/1902.mrna1.cds1
	2B	WheatGenomeB	CDS	5196225	5196480	100	+	0	ID=c2669/f4p4/1902.mrna1.cds2
	2B	WheatGenomeB	CDS	5196580	5196805	100	+	1	ID=c2669/f4p4/1902.mrna1.cds3
	2B	WheatGenomeB	CDS	5196900	5197050	100	+	2	ID=c2669/f4p4/1902.mrna1.cds4
	2B	WheatGenomeB	CDS	5197168	5197341	100	+	0	ID=c2669/f4p4/1902.mrna1.cds5
	2B	WheatGenomeB	gene	128436859	128441665	.	+	.	ID=c2829/f2p1/1610.path1
	2B	WheatGenomeB	mRNA	128436859	128441665	.	+	.	ID=c2829/f2p1/1610.mrna1
	2B	WheatGenomeB	exon	128436859	128437544	99	+	.	ID=c2829/f2p1/1610.mrna1.exon1
	2B	WheatGenomeB	exon	128437735	128437783	97	+	.	ID=c2829/f2p1/1610.mrna1.exon2
	2B	WheatGenomeB	exon	128438078	128438259	99	+	.	ID=c2829/f2p1/1610.mrna1.exon3
	2B	WheatGenomeB	exon	128438405	128438690	99	+	.	ID=c2829/f2p1/1610.mrna1.exon4
	2B	WheatGenomeB	exon	128438769	128438827	100	+	.	ID=c2829/f2p1/1610.mrna1.exon5
	2B	WheatGenomeB	exon	128440961	128441139	99	+	.	ID=c2829/f2p1/1610.mrna1.exon6
	2B	WheatGenomeB	exon	128441497	128441665	98	+	.	ID=c2829/f2p1/1610.mrna1.exon7
	2B	WheatGenomeB	CDS	128436859	128437164	99	+	0	ID=c2829/f2p1/1610.mrna1.cds1
	2B	WheatGenomeB	gene	5194993	5197659	.	+	.	ID=c3057/f3p4/1862.path1
	2B	WheatGenomeB	mRNA	5194993	5197659	.	+	.	ID=c3057/f3p4/1862.mrna1
	2B	WheatGenomeB	exon	5194993	5195148	100	+	.	ID=c3057/f3p4/1862.mrna1.exon1
	2B	WheatGenomeB	exon	5195279	5195443	100	+	.	ID=c3057/f3p4/1862.mrna1.exon2
	2B	WheatGenomeB	exon	5195531	5195796	100	+	.	ID=c3057/f3p4/1862.mrna1.exon3
	2B	WheatGenomeB	exon	5195964	5196113	100	+	.	ID=c3057/f3p4/1862.mrna1.exon4
	2B	WheatGenomeB	exon	5196225	5196480	100	+	.	ID=c3057/f3p4/1862.mrna1.exon5
	2B	WheatGenomeB	exon	5196580	5196805	100	+	.	ID=c3057/f3p4/1862.mrna1.exon6
	2B	WheatGenomeB	exon	5196900	5197050	100	+	.	ID=c3057/f3p4/1862.mrna1.exon7
	2B	WheatGenomeB	exon	5197168	5197659	100	+	.	ID=c3057/f3p4/1862.mrna1.exon8
	2B	WheatGenomeB	CDS	5196021	5196113	100	+	0	ID=c3057/f3p4/1862.mrna1.cds1
	2B	WheatGenomeB	CDS	5196225	5196480	100	+	0	ID=c3057/f3p4/1862.mrna1.cds2
	2B	WheatGenomeB	CDS	5196580	5196805	100	+	1	ID=c3057/f3p4/1862.mrna1.cds3
	2B	WheatGenomeB	CDS	5196900	5197050	100	+	2	ID=c3057/f3p4/1862.mrna1.cds4
	2B	WheatGenomeB	CDS	5197168	5197341	100	+	0	ID=c3057/f3p4/1862.mrna1.cds5
	2B	WheatGenomeB	gene	186952029	186958890	.	-	.	ID=c4359/f2p0/1594.path1
	2B	WheatGenomeB	mRNA	186952029	186958890	.	-	.	ID=c4359/f2p0/1594.mrna1
	2B	WheatGenomeB	exon	186958717	186958890	79	-	.	ID=c4359/f2p0/1594.mrna1.exon1
	2B	WheatGenomeB	exon	186958387	186958455	94	-	.	ID=c4359/f2p0/1594.mrna1.exon2
	2B	WheatGenomeB	exon	186954289	186954426	95	-	.	ID=c4359/f2p0/1594.mrna1.exon3
	2B	WheatGenomeB	exon	186954082	186954163	96	-	.	ID=c4359/f2p0/1594.mrna1.exon4
	2B	WheatGenomeB	exon	186953910	186953986	100	-	.	ID=c4359/f2p0/1594.mrna1.exon5
	2B	WheatGenomeB	exon	186953710	186953816	98	-	.	ID=c4359/f2p0/1594.mrna1.exon6
	2B	WheatGenomeB	exon	186953557	186953590	97	-	.	ID=c4359/f2p0/1594.mrna1.exon7
	2B	WheatGenomeB	exon	186953479	186953507	75	-	.	ID=c4359/f2p0/1594.mrna1.exon8
	2B	WheatGenomeB	exon	186953263	186953379	97	-	.	ID=c4359/f2p0/1594.mrna1.exon9
	2B	WheatGenomeB	exon	186953090	186953181	98	-	.	ID=c4359/f2p0/1594.mrna1.exon10
	2B	WheatGenomeB	exon	186952919	186952985	97	-	.	ID=c4359/f2p0/1594.mrna1.exon11
	2B	WheatGenomeB	exon	186952749	186952827	97	-	.	ID=c4359/f2p0/1594.mrna1.exon12
	2B	WheatGenomeB	exon	186952428	186952663	95	-	.	ID=c4359/f2p0/1594.mrna1.exon13
	2B	WheatGenomeB	exon	186952029	186952330	94	-	.	ID=c4359/f2p0/1594.mrna1.exon14
	2B	WheatGenomeB	CDS	186953263	186953328	98	-	0	ID=c4359/f2p0/1594.mrna1.cds1
	2B	WheatGenomeB	CDS	186953090	186953181	98	-	0	ID=c4359/f2p0/1594.mrna1.cds2
	2B	WheatGenomeB	CDS	186952919	186952985	96	-	2	ID=c4359/f2p0/1594.mrna1.cds3
	2B	WheatGenomeB	CDS	186952749	186952827	97	-	0	ID=c4359/f2p0/1594.mrna1.cds4
	2B	WheatGenomeB	CDS	186952648	186952663	93	-	2	ID=c4359/f2p0/1594.mrna1.cds5
	2B	WheatGenomeB	gene	83839356	84562865	.	+	.	ID=c4470/f1p7/1821.path1
	2B	WheatGenomeB	mRNA	83839356	84562865	.	+	.	ID=c4470/f1p7/1821.mrna1
	2B	WheatGenomeB	exon	83839356	83840040	87	+	.	ID=c4470/f1p7/1821.mrna1.exon1
	2B	WheatGenomeB	exon	84561651	84562211	100	+	.	ID=c4470/f1p7/1821.mrna1.exon2
	2B	WheatGenomeB	exon	84562298	84562865	100	+	.	ID=c4470/f1p7/1821.mrna1.exon3
	2B	WheatGenomeB	CDS	84561714	84562211	100	+	0	ID=c4470/f1p7/1821.mrna1.cds1
	2B	WheatGenomeB	CDS	84562298	84562660	100	+	0	ID=c4470/f1p7/1821.mrna1.cds2
	2B	WheatGenomeB	gene	276909755	276914823	.	+	.	ID=c4590/f2p0/1663.path1
	2B	WheatGenomeB	mRNA	276909755	276914823	.	+	.	ID=c4590/f2p0/1663.mrna1
	2B	WheatGenomeB	exon	276909755	276910539	91	+	.	ID=c4590/f2p0/1663.mrna1.exon1
	2B	WheatGenomeB	exon	276911154	276911331	97	+	.	ID=c4590/f2p0/1663.mrna1.exon2
	2B	WheatGenomeB	exon	276912515	276912691	96	+	.	ID=c4590/f2p0/1663.mrna1.exon3
	2B	WheatGenomeB	exon	276913308	276913413	92	+	.	ID=c4590/f2p0/1663.mrna1.exon4
	2B	WheatGenomeB	exon	276914292	276914635	83	+	.	ID=c4590/f2p0/1663.mrna1.exon5
	2B	WheatGenomeB	exon	276914790	276914823	91	+	.	ID=c4590/f2p0/1663.mrna1.exon6
	2B	WheatGenomeB	CDS	276909756	276909900	83	+	0	ID=c4590/f2p0/1663.mrna1.cds1
	2B	WheatGenomeB	CDS	276909904	276910106	96	+	1	ID=c4590/f2p0/1663.mrna1.cds2
	2B	WheatGenomeB	CDS	276910109	276910288	96	+	0	ID=c4590/f2p0/1663.mrna1.cds3
	2B	WheatGenomeB	gene	83838726	84562879	.	+	.	ID=c5196/f3p22/1717.path1
	2B	WheatGenomeB	mRNA	83838726	84562879	.	+	.	ID=c5196/f3p22/1717.mrna1
	2B	WheatGenomeB	exon	83838726	83839210	87	+	.	ID=c5196/f3p22/1717.mrna1.exon1
	2B	WheatGenomeB	exon	84560389	84560477	51	+	.	ID=c5196/f3p22/1717.mrna1.exon2
	2B	WheatGenomeB	exon	84561644	84562211	99	+	.	ID=c5196/f3p22/1717.mrna1.exon3
	2B	WheatGenomeB	exon	84562298	84562879	97	+	.	ID=c5196/f3p22/1717.mrna1.exon4
	2B	WheatGenomeB	CDS	83839177	83839210	78	+	0	ID=c5196/f3p22/1717.mrna1.cds1
	2B	WheatGenomeB	CDS	84560389	84560390	100	+	1	ID=c5196/f3p22/1717.mrna1.cds2
	2B	WheatGenomeB	CDS	84560394	84560405	81	+	0	ID=c5196/f3p22/1717.mrna1.cds3
	2B	WheatGenomeB	CDS	84560413	84560420	85	+	0	ID=c5196/f3p22/1717.mrna1.cds4
	2B	WheatGenomeB	CDS	84560423	84560434	63	+	2	ID=c5196/f3p22/1717.mrna1.cds5
	2B	WheatGenomeB	CDS	84560438	84560450	66	+	2	ID=c5196/f3p22/1717.mrna1.cds6
	2B	WheatGenomeB	gene	8900776	8905481	.	+	.	ID=c5451/f3p2/1635.path1
	2B	WheatGenomeB	mRNA	8900776	8905481	.	+	.	ID=c5451/f3p2/1635.mrna1
	2B	WheatGenomeB	exon	8900776	8901101	100	+	.	ID=c5451/f3p2/1635.mrna1.exon1
	2B	WheatGenomeB	exon	8901626	8901712	100	+	.	ID=c5451/f3p2/1635.mrna1.exon2
	2B	WheatGenomeB	exon	8901977	8902024	100	+	.	ID=c5451/f3p2/1635.mrna1.exon3
	2B	WheatGenomeB	exon	8902839	8902960	100	+	.	ID=c5451/f3p2/1635.mrna1.exon4
	2B	WheatGenomeB	exon	8904122	8904225	100	+	.	ID=c5451/f3p2/1635.mrna1.exon5
	2B	WheatGenomeB	exon	8904408	8905191	100	+	.	ID=c5451/f3p2/1635.mrna1.exon6
	2B	WheatGenomeB	exon	8905318	8905481	100	+	.	ID=c5451/f3p2/1635.mrna1.exon7
	2B	WheatGenomeB	CDS	8900777	8901101	100	+	0	ID=c5451/f3p2/1635.mrna1.cds1
	2B	WheatGenomeB	CDS	8901626	8901712	100	+	1	ID=c5451/f3p2/1635.mrna1.cds2
	2B	WheatGenomeB	CDS	8901977	8902008	100	+	1	ID=c5451/f3p2/1635.mrna1.cds3
	2B	WheatGenomeB	gene	125841376	125842774	.	-	.	ID=c6286/f1p0/1470.path1
	2B	WheatGenomeB	mRNA	125841376	125842774	.	-	.	ID=c6286/f1p0/1470.mrna1
	2B	WheatGenomeB	exon	125841376	125842774	91	-	.	ID=c6286/f1p0/1470.mrna1.exon1
	2B	WheatGenomeB	CDS	125842565	125842774	90	-	0	ID=c6286/f1p0/1470.mrna1.cds1
	2B	WheatGenomeB	gene	41825340	41826977	.	+	.	ID=c6917/f1p0/1642.path1
	2B	WheatGenomeB	mRNA	41825340	41826977	.	+	.	ID=c6917/f1p0/1642.mrna1
	2B	WheatGenomeB	exon	41825340	41826977	99	+	.	ID=c6917/f1p0/1642.mrna1.exon1
	2B	WheatGenomeB	CDS	41825342	41825810	99	+	0	ID=c6917/f1p0/1642.mrna1.cds1
	2B	WheatGenomeB	gene	128436859	128441320	.	+	.	ID=c7237/f2p3/1622.path1
	2B	WheatGenomeB	mRNA	128436859	128441320	.	+	.	ID=c7237/f2p3/1622.mrna1
	2B	WheatGenomeB	exon	128436859	128437544	99	+	.	ID=c7237/f2p3/1622.mrna1.exon1
	2B	WheatGenomeB	exon	128437735	128437783	97	+	.	ID=c7237/f2p3/1622.mrna1.exon2
	2B	WheatGenomeB	exon	128438078	128438259	99	+	.	ID=c7237/f2p3/1622.mrna1.exon3
	2B	WheatGenomeB	exon	128438405	128438690	99	+	.	ID=c7237/f2p3/1622.mrna1.exon4
	2B	WheatGenomeB	exon	128438769	128438827	100	+	.	ID=c7237/f2p3/1622.mrna1.exon5
	2B	WheatGenomeB	exon	128440961	128441320	99	+	.	ID=c7237/f2p3/1622.mrna1.exon6
	2B	WheatGenomeB	CDS	128436859	128437164	99	+	0	ID=c7237/f2p3/1622.mrna1.cds1
	2B	WheatGenomeB	gene	60697178	60698875	.	+	.	ID=c7453/f1p0/1713.path1
	2B	WheatGenomeB	mRNA	60697178	60698875	.	+	.	ID=c7453/f1p0/1713.mrna1
	2B	WheatGenomeB	exon	60697178	60698875	98	+	.	ID=c7453/f1p0/1713.mrna1.exon1
	2B	WheatGenomeB	CDS	60698487	60698653	100	+	0	ID=c7453/f1p0/1713.mrna1.cds1
	2B	WheatGenomeB	CDS	60698655	60698720	98	+	2	ID=c7453/f1p0/1713.mrna1.cds2
	2B	WheatGenomeB	gene	5195023	5197663	.	+	.	ID=c7457/f4p4/1671.path1
	2B	WheatGenomeB	mRNA	5195023	5197663	.	+	.	ID=c7457/f4p4/1671.mrna1
	2B	WheatGenomeB	exon	5195023	5195148	100	+	.	ID=c7457/f4p4/1671.mrna1.exon1
	2B	WheatGenomeB	exon	5195531	5195796	100	+	.	ID=c7457/f4p4/1671.mrna1.exon2
	2B	WheatGenomeB	exon	5195964	5196113	100	+	.	ID=c7457/f4p4/1671.mrna1.exon3
	2B	WheatGenomeB	exon	5196225	5196480	100	+	.	ID=c7457/f4p4/1671.mrna1.exon4
	2B	WheatGenomeB	exon	5196580	5196805	100	+	.	ID=c7457/f4p4/1671.mrna1.exon5
	2B	WheatGenomeB	exon	5196900	5197050	100	+	.	ID=c7457/f4p4/1671.mrna1.exon6
	2B	WheatGenomeB	exon	5197168	5197663	100	+	.	ID=c7457/f4p4/1671.mrna1.exon7
	2B	WheatGenomeB	CDS	5196021	5196113	100	+	0	ID=c7457/f4p4/1671.mrna1.cds1
	2B	WheatGenomeB	CDS	5196225	5196480	100	+	0	ID=c7457/f4p4/1671.mrna1.cds2
	2B	WheatGenomeB	CDS	5196580	5196805	100	+	1	ID=c7457/f4p4/1671.mrna1.cds3
	2B	WheatGenomeB	CDS	5196900	5197050	100	+	2	ID=c7457/f4p4/1671.mrna1.cds4
	2B	WheatGenomeB	CDS	5197168	5197341	100	+	0	ID=c7457/f4p4/1671.mrna1.cds5
	2B	WheatGenomeB	gene	3337224	3342456	.	+	.	ID=c7890/f2p0/1560.path1
	2B	WheatGenomeB	mRNA	3337224	3342456	.	+	.	ID=c7890/f2p0/1560.mrna1
	2B	WheatGenomeB	exon	3337224	3338258	100	+	.	ID=c7890/f2p0/1560.mrna1.exon1
	2B	WheatGenomeB	exon	3339963	3340132	100	+	.	ID=c7890/f2p0/1560.mrna1.exon2
	2B	WheatGenomeB	exon	3342105	3342456	100	+	.	ID=c7890/f2p0/1560.mrna1.exon3
	2B	WheatGenomeB	CDS	3337225	3337869	100	+	0	ID=c7890/f2p0/1560.mrna1.cds1
	2B	WheatGenomeB	gene	331826238	331828058	.	-	.	ID=c7987/f1p1/1821.path1
	2B	WheatGenomeB	mRNA	331826238	331828058	.	-	.	ID=c7987/f1p1/1821.mrna1
	2B	WheatGenomeB	exon	331826238	331828058	100	-	.	ID=c7987/f1p1/1821.mrna1.exon1
	2B	WheatGenomeB	CDS	331826415	331827317	100	-	0	ID=c7987/f1p1/1821.mrna1.cds1
	2B	WheatGenomeB	gene	203168923	203345891	.	+	.	ID=c8530/f1p0/1284.path1
	2B	WheatGenomeB	mRNA	203168923	203345891	.	+	.	ID=c8530/f1p0/1284.mrna1
	2B	WheatGenomeB	exon	203168923	203169375	85	+	.	ID=c8530/f1p0/1284.mrna1.exon1
	2B	WheatGenomeB	exon	203319368	203319382	80	+	.	ID=c8530/f1p0/1284.mrna1.exon2
	2B	WheatGenomeB	exon	203344820	203345119	100	+	.	ID=c8530/f1p0/1284.mrna1.exon3
	2B	WheatGenomeB	exon	203345234	203345532	100	+	.	ID=c8530/f1p0/1284.mrna1.exon4
	2B	WheatGenomeB	exon	203345679	203345891	100	+	.	ID=c8530/f1p0/1284.mrna1.exon5
	2B	WheatGenomeB	CDS	203344873	203345119	100	+	0	ID=c8530/f1p0/1284.mrna1.cds1
	2B	WheatGenomeB	CDS	203345234	203345532	100	+	1	ID=c8530/f1p0/1284.mrna1.cds2
	2B	WheatGenomeB	CDS	203345679	203345777	100	+	0	ID=c8530/f1p0/1284.mrna1.cds3
	2B	WheatGenomeB	gene	337214382	337353818	.	+	.	ID=c8775/f1p1/1965.path1
	2B	WheatGenomeB	mRNA	337214382	337353818	.	+	.	ID=c8775/f1p1/1965.mrna1
	2B	WheatGenomeB	exon	337214382	337214656	100	+	.	ID=c8775/f1p1/1965.mrna1.exon1
	2B	WheatGenomeB	exon	337214758	337214794	100	+	.	ID=c8775/f1p1/1965.mrna1.exon2
	2B	WheatGenomeB	exon	337215736	337215862	100	+	.	ID=c8775/f1p1/1965.mrna1.exon3
	2B	WheatGenomeB	exon	337215946	337216113	100	+	.	ID=c8775/f1p1/1965.mrna1.exon4
	2B	WheatGenomeB	exon	337216593	337216661	100	+	.	ID=c8775/f1p1/1965.mrna1.exon5
	2B	WheatGenomeB	exon	337216908	337217001	100	+	.	ID=c8775/f1p1/1965.mrna1.exon6
	2B	WheatGenomeB	exon	337217168	337217268	100	+	.	ID=c8775/f1p1/1965.mrna1.exon7
	2B	WheatGenomeB	exon	337217732	337217777	100	+	.	ID=c8775/f1p1/1965.mrna1.exon8
	2B	WheatGenomeB	exon	337217855	337217914	100	+	.	ID=c8775/f1p1/1965.mrna1.exon9
	2B	WheatGenomeB	exon	337217999	337218067	100	+	.	ID=c8775/f1p1/1965.mrna1.exon10
	2B	WheatGenomeB	exon	337218543	337218626	100	+	.	ID=c8775/f1p1/1965.mrna1.exon11
	2B	WheatGenomeB	exon	337218693	337218776	100	+	.	ID=c8775/f1p1/1965.mrna1.exon12
	2B	WheatGenomeB	exon	337218921	337219006	100	+	.	ID=c8775/f1p1/1965.mrna1.exon13
	2B	WheatGenomeB	exon	337219667	337219757	100	+	.	ID=c8775/f1p1/1965.mrna1.exon14
	2B	WheatGenomeB	exon	337219842	337219922	100	+	.	ID=c8775/f1p1/1965.mrna1.exon15
	2B	WheatGenomeB	exon	337220011	337220085	100	+	.	ID=c8775/f1p1/1965.mrna1.exon16
	2B	WheatGenomeB	exon	337353402	337353818	89	+	.	ID=c8775/f1p1/1965.mrna1.exon17
	2B	WheatGenomeB	CDS	337214384	337214656	100	+	0	ID=c8775/f1p1/1965.mrna1.cds1
	2B	WheatGenomeB	CDS	337214758	337214794	100	+	0	ID=c8775/f1p1/1965.mrna1.cds2
	2B	WheatGenomeB	CDS	337215736	337215862	100	+	1	ID=c8775/f1p1/1965.mrna1.cds3
	2B	WheatGenomeB	CDS	337215946	337216113	100	+	2	ID=c8775/f1p1/1965.mrna1.cds4
	2B	WheatGenomeB	CDS	337216593	337216661	100	+	2	ID=c8775/f1p1/1965.mrna1.cds5
	2B	WheatGenomeB	CDS	337216908	337217001	100	+	2	ID=c8775/f1p1/1965.mrna1.cds6
	2B	WheatGenomeB	CDS	337217168	337217268	100	+	0	ID=c8775/f1p1/1965.mrna1.cds7
	2B	WheatGenomeB	CDS	337217732	337217777	100	+	2	ID=c8775/f1p1/1965.mrna1.cds8
	2B	WheatGenomeB	CDS	337217855	337217914	100	+	0	ID=c8775/f1p1/1965.mrna1.cds9
	2B	WheatGenomeB	CDS	337217999	337218067	100	+	0	ID=c8775/f1p1/1965.mrna1.cds10
	2B	WheatGenomeB	CDS	337218543	337218626	100	+	0	ID=c8775/f1p1/1965.mrna1.cds11
	2B	WheatGenomeB	CDS	337218693	337218776	100	+	0	ID=c8775/f1p1/1965.mrna1.cds12
	2B	WheatGenomeB	CDS	337218921	337219006	100	+	0	ID=c8775/f1p1/1965.mrna1.cds13
	2B	WheatGenomeB	CDS	337219667	337219757	100	+	2	ID=c8775/f1p1/1965.mrna1.cds14
	2B	WheatGenomeB	CDS	337219842	337219922	100	+	0	ID=c8775/f1p1/1965.mrna1.cds15
	2B	WheatGenomeB	CDS	337220011	337220085	100	+	0	ID=c8775/f1p1/1965.mrna1.cds16
	2B	WheatGenomeB	CDS	337353402	337353536	89	+	0	ID=c8775/f1p1/1965.mrna1.cds17
	2B	WheatGenomeB	gene	211898782	211901782	.	+	.	ID=c9180/f2p1/1600.path1
	2B	WheatGenomeB	mRNA	211898782	211901782	.	+	.	ID=c9180/f2p1/1600.mrna1
	2B	WheatGenomeB	exon	211898782	211899274	100	+	.	ID=c9180/f2p1/1600.mrna1.exon1
	2B	WheatGenomeB	exon	211899735	211899810	100	+	.	ID=c9180/f2p1/1600.mrna1.exon2
	2B	WheatGenomeB	exon	211900366	211900452	100	+	.	ID=c9180/f2p1/1600.mrna1.exon3
	2B	WheatGenomeB	exon	211900755	211900902	100	+	.	ID=c9180/f2p1/1600.mrna1.exon4
	2B	WheatGenomeB	exon	211900986	211901782	99	+	.	ID=c9180/f2p1/1600.mrna1.exon5
	2B	WheatGenomeB	CDS	211898784	211899274	100	+	0	ID=c9180/f2p1/1600.mrna1.cds1
	2B	WheatGenomeB	CDS	211899735	211899765	100	+	2	ID=c9180/f2p1/1600.mrna1.cds2
	2B	WheatGenomeB	gene	101235472	101237510	.	+	.	ID=c9565/f1p0/2035.path1
	2B	WheatGenomeB	mRNA	101235472	101237510	.	+	.	ID=c9565/f1p0/2035.mrna1
	2B	WheatGenomeB	exon	101235472	101237510	99	+	.	ID=c9565/f1p0/2035.mrna1.exon1
	2B	WheatGenomeB	CDS	101236656	101236770	100	+	0	ID=c9565/f1p0/2035.mrna1.cds1
	2B	WheatGenomeB	CDS	101236772	101236800	100	+	1	ID=c9565/f1p0/2035.mrna1.cds2
	2B	WheatGenomeB	gene	335920350	335927225	.	-	.	ID=c11503/f6p9/1670.path1
	2B	WheatGenomeB	mRNA	335920350	335927225	.	-	.	ID=c11503/f6p9/1670.mrna1
	2B	WheatGenomeB	exon	335926355	335927225	91	-	.	ID=c11503/f6p9/1670.mrna1.exon1
	2B	WheatGenomeB	exon	335925505	335926271	91	-	.	ID=c11503/f6p9/1670.mrna1.exon2
	2B	WheatGenomeB	exon	335920350	335920363	92	-	.	ID=c11503/f6p9/1670.mrna1.exon3
	2B	WheatGenomeB	CDS	335927179	335927224	88	-	0	ID=c11503/f6p9/1670.mrna1.cds1
	2B	WheatGenomeB	CDS	335927115	335927174	91	-	1	ID=c11503/f6p9/1670.mrna1.cds2
	2B	WheatGenomeB	CDS	335926355	335927111	92	-	2	ID=c11503/f6p9/1670.mrna1.cds3
	2B	WheatGenomeB	CDS	335925624	335926271	93	-	0	ID=c11503/f6p9/1670.mrna1.cds4
	2B	WheatGenomeB	gene	31877850	31879403	.	-	.	ID=c11716/f2p1/1554.path1
	2B	WheatGenomeB	mRNA	31877850	31879403	.	-	.	ID=c11716/f2p1/1554.mrna1
	2B	WheatGenomeB	exon	31877850	31879403	100	-	.	ID=c11716/f2p1/1554.mrna1.exon1
	2B	WheatGenomeB	CDS	31877959	31879323	100	-	0	ID=c11716/f2p1/1554.mrna1.cds1
	2B	WheatGenomeB	gene	291752133	291760464	.	-	.	ID=c11919/f2p1/1732.path1
	2B	WheatGenomeB	mRNA	291752133	291760464	.	-	.	ID=c11919/f2p1/1732.mrna1
	2B	WheatGenomeB	exon	291760265	291760464	100	-	.	ID=c11919/f2p1/1732.mrna1.exon1
	2B	WheatGenomeB	exon	291756526	291756646	100	-	.	ID=c11919/f2p1/1732.mrna1.exon2
	2B	WheatGenomeB	exon	291755645	291755717	100	-	.	ID=c11919/f2p1/1732.mrna1.exon3
	2B	WheatGenomeB	exon	291755221	291755351	100	-	.	ID=c11919/f2p1/1732.mrna1.exon4
	2B	WheatGenomeB	exon	291754048	291754253	100	-	.	ID=c11919/f2p1/1732.mrna1.exon5
	2B	WheatGenomeB	exon	291753537	291753634	100	-	.	ID=c11919/f2p1/1732.mrna1.exon6
	2B	WheatGenomeB	exon	291752133	291753031	100	-	.	ID=c11919/f2p1/1732.mrna1.exon7
	2B	WheatGenomeB	CDS	291752531	291752785	100	-	0	ID=c11919/f2p1/1732.mrna1.cds1
	2B	WheatGenomeB	gene	128436859	128442476	.	+	.	ID=c12111/f2p2/1832.path1
	2B	WheatGenomeB	mRNA	128436859	128442476	.	+	.	ID=c12111/f2p2/1832.mrna1
	2B	WheatGenomeB	exon	128436859	128437544	99	+	.	ID=c12111/f2p2/1832.mrna1.exon1
	2B	WheatGenomeB	exon	128437735	128437783	97	+	.	ID=c12111/f2p2/1832.mrna1.exon2
	2B	WheatGenomeB	exon	128438078	128438259	99	+	.	ID=c12111/f2p2/1832.mrna1.exon3
	2B	WheatGenomeB	exon	128438405	128438690	99	+	.	ID=c12111/f2p2/1832.mrna1.exon4
	2B	WheatGenomeB	exon	128438769	128438827	100	+	.	ID=c12111/f2p2/1832.mrna1.exon5
	2B	WheatGenomeB	exon	128440961	128441139	99	+	.	ID=c12111/f2p2/1832.mrna1.exon6
	2B	WheatGenomeB	exon	128441497	128441600	99	+	.	ID=c12111/f2p2/1832.mrna1.exon7
	2B	WheatGenomeB	exon	128442189	128442476	99	+	.	ID=c12111/f2p2/1832.mrna1.exon8
	2B	WheatGenomeB	CDS	128436859	128437164	99	+	0	ID=c12111/f2p2/1832.mrna1.cds1
	2B	WheatGenomeB	gene	5194993	5197602	.	+	.	ID=c12874/f1p4/1640.path1
	2B	WheatGenomeB	mRNA	5194993	5197602	.	+	.	ID=c12874/f1p4/1640.mrna1
	2B	WheatGenomeB	exon	5194993	5195148	100	+	.	ID=c12874/f1p4/1640.mrna1.exon1
	2B	WheatGenomeB	exon	5195531	5195796	100	+	.	ID=c12874/f1p4/1640.mrna1.exon2
	2B	WheatGenomeB	exon	5195964	5196113	100	+	.	ID=c12874/f1p4/1640.mrna1.exon3
	2B	WheatGenomeB	exon	5196225	5196480	100	+	.	ID=c12874/f1p4/1640.mrna1.exon4
	2B	WheatGenomeB	exon	5196580	5196805	100	+	.	ID=c12874/f1p4/1640.mrna1.exon5
	2B	WheatGenomeB	exon	5196900	5197050	100	+	.	ID=c12874/f1p4/1640.mrna1.exon6
	2B	WheatGenomeB	exon	5197168	5197602	100	+	.	ID=c12874/f1p4/1640.mrna1.exon7
	2B	WheatGenomeB	CDS	5196021	5196113	100	+	0	ID=c12874/f1p4/1640.mrna1.cds1
	2B	WheatGenomeB	CDS	5196225	5196480	100	+	0	ID=c12874/f1p4/1640.mrna1.cds2
	2B	WheatGenomeB	CDS	5196580	5196805	100	+	1	ID=c12874/f1p4/1640.mrna1.cds3
	2B	WheatGenomeB	CDS	5196900	5197050	100	+	2	ID=c12874/f1p4/1640.mrna1.cds4
	2B	WheatGenomeB	CDS	5197168	5197341	100	+	0	ID=c12874/f1p4/1640.mrna1.cds5
	2B	WheatGenomeB	gene	131071047	131073071	.	+	.	ID=c12936/f2p0/2010.path1
	2B	WheatGenomeB	mRNA	131071047	131073071	.	+	.	ID=c12936/f2p0/2010.mrna1
	2B	WheatGenomeB	exon	131071047	131073071	98	+	.	ID=c12936/f2p0/2010.mrna1.exon1
	2B	WheatGenomeB	CDS	131071048	131071377	98	+	0	ID=c12936/f2p0/2010.mrna1.cds1
	2B	WheatGenomeB	gene	291752231	291760469	.	-	.	ID=c13475/f1p1/1635.path1
	2B	WheatGenomeB	mRNA	291752231	291760469	.	-	.	ID=c13475/f1p1/1635.mrna1
	2B	WheatGenomeB	exon	291760265	291760469	100	-	.	ID=c13475/f1p1/1635.mrna1.exon1
	2B	WheatGenomeB	exon	291756526	291756646	100	-	.	ID=c13475/f1p1/1635.mrna1.exon2
	2B	WheatGenomeB	exon	291755645	291755717	100	-	.	ID=c13475/f1p1/1635.mrna1.exon3
	2B	WheatGenomeB	exon	291755221	291755351	100	-	.	ID=c13475/f1p1/1635.mrna1.exon4
	2B	WheatGenomeB	exon	291754048	291754253	100	-	.	ID=c13475/f1p1/1635.mrna1.exon5
	2B	WheatGenomeB	exon	291753537	291753634	100	-	.	ID=c13475/f1p1/1635.mrna1.exon6
	2B	WheatGenomeB	exon	291752231	291753031	100	-	.	ID=c13475/f1p1/1635.mrna1.exon7
	2B	WheatGenomeB	CDS	291752531	291752785	100	-	0	ID=c13475/f1p1/1635.mrna1.cds1
	2B	WheatGenomeB	gene	305772413	305774745	.	-	.	ID=c14450/f3p6/1900.path1
	2B	WheatGenomeB	mRNA	305772413	305774745	.	-	.	ID=c14450/f3p6/1900.mrna1
	2B	WheatGenomeB	exon	305773451	305774745	93	-	.	ID=c14450/f3p6/1900.mrna1.exon1
	2B	WheatGenomeB	exon	305772413	305772971	94	-	.	ID=c14450/f3p6/1900.mrna1.exon2
	2B	WheatGenomeB	CDS	305774705	305774743	97	-	0	ID=c14450/f3p6/1900.mrna1.cds1
	2B	WheatGenomeB	CDS	305774648	305774703	91	-	0	ID=c14450/f3p6/1900.mrna1.cds2
	2B	WheatGenomeB	gene	56425932	56434971	.	+	.	ID=c14465/f2p0/1732.path1
	2B	WheatGenomeB	mRNA	56425932	56434971	.	+	.	ID=c14465/f2p0/1732.mrna1
	2B	WheatGenomeB	exon	56425932	56427617	99	+	.	ID=c14465/f2p0/1732.mrna1.exon1
	2B	WheatGenomeB	exon	56434964	56434971	100	+	.	ID=c14465/f2p0/1732.mrna1.exon2
	2B	WheatGenomeB	CDS	56426854	56427123	98	+	0	ID=c14465/f2p0/1732.mrna1.cds1
	2B	WheatGenomeB	gene	223451202	223892567	.	-	.	ID=c14557/f1p6/1622.path1
	2B	WheatGenomeB	mRNA	223451202	223892567	.	-	.	ID=c14557/f1p6/1622.mrna1
	2B	WheatGenomeB	exon	223892197	223892567	90	-	.	ID=c14557/f1p6/1622.mrna1.exon1
	2B	WheatGenomeB	exon	223451202	223452496	87	-	.	ID=c14557/f1p6/1622.mrna1.exon2
	2B	WheatGenomeB	CDS	223451412	223452110	100	-	0	ID=c14557/f1p6/1622.mrna1.cds1
	2B	WheatGenomeB	gene	323331000	323332806	.	+	.	ID=c14843/f1p0/1807.path1
	2B	WheatGenomeB	mRNA	323331000	323332806	.	+	.	ID=c14843/f1p0/1807.mrna1
	2B	WheatGenomeB	exon	323331000	323332806	100	+	.	ID=c14843/f1p0/1807.mrna1.exon1
	2B	WheatGenomeB	CDS	323331660	323331797	100	+	0	ID=c14843/f1p0/1807.mrna1.cds1
	2B	WheatGenomeB	gene	33338938	33340489	.	-	.	ID=c15007/f1p6/1548.path1
	2B	WheatGenomeB	mRNA	33338938	33340489	.	-	.	ID=c15007/f1p6/1548.mrna1
	2B	WheatGenomeB	exon	33338938	33340489	99	-	.	ID=c15007/f1p6/1548.mrna1.exon1
	2B	WheatGenomeB	CDS	33339092	33340489	100	-	0	ID=c15007/f1p6/1548.mrna1.cds1
	2B	WheatGenomeB	gene	19622426	19624240	.	+	.	ID=c15025/f1p0/1246.path1
	2B	WheatGenomeB	mRNA	19622426	19624240	.	+	.	ID=c15025/f1p0/1246.mrna1
	2B	WheatGenomeB	exon	19622426	19622608	100	+	.	ID=c15025/f1p0/1246.mrna1.exon1
	2B	WheatGenomeB	exon	19622690	19622873	100	+	.	ID=c15025/f1p0/1246.mrna1.exon2
	2B	WheatGenomeB	exon	19622953	19623223	100	+	.	ID=c15025/f1p0/1246.mrna1.exon3
	2B	WheatGenomeB	exon	19623346	19623574	100	+	.	ID=c15025/f1p0/1246.mrna1.exon4
	2B	WheatGenomeB	exon	19623683	19623806	100	+	.	ID=c15025/f1p0/1246.mrna1.exon5
	2B	WheatGenomeB	exon	19623986	19624240	100	+	.	ID=c15025/f1p0/1246.mrna1.exon6
	2B	WheatGenomeB	CDS	19622694	19622873	100	+	0	ID=c15025/f1p0/1246.mrna1.cds1
	2B	WheatGenomeB	CDS	19622953	19623223	100	+	0	ID=c15025/f1p0/1246.mrna1.cds2
	2B	WheatGenomeB	CDS	19623346	19623574	100	+	1	ID=c15025/f1p0/1246.mrna1.cds3
	2B	WheatGenomeB	CDS	19623683	19623806	100	+	2	ID=c15025/f1p0/1246.mrna1.cds4
	2B	WheatGenomeB	CDS	19623986	19624168	100	+	0	ID=c15025/f1p0/1246.mrna1.cds5
	2B	WheatGenomeB	gene	25701643	25707590	.	+	.	ID=c15152/f1p0/1157.path1
	2B	WheatGenomeB	mRNA	25701643	25707590	.	+	.	ID=c15152/f1p0/1157.mrna1
	2B	WheatGenomeB	exon	25701643	25701764	98	+	.	ID=c15152/f1p0/1157.mrna1.exon1
	2B	WheatGenomeB	exon	25702700	25702760	100	+	.	ID=c15152/f1p0/1157.mrna1.exon2
	2B	WheatGenomeB	exon	25703446	25703538	100	+	.	ID=c15152/f1p0/1157.mrna1.exon3
	2B	WheatGenomeB	exon	25703673	25703749	100	+	.	ID=c15152/f1p0/1157.mrna1.exon4
	2B	WheatGenomeB	exon	25703839	25703909	100	+	.	ID=c15152/f1p0/1157.mrna1.exon5
	2B	WheatGenomeB	exon	25704011	25704090	100	+	.	ID=c15152/f1p0/1157.mrna1.exon6
	2B	WheatGenomeB	exon	25704833	25705057	99	+	.	ID=c15152/f1p0/1157.mrna1.exon7
	2B	WheatGenomeB	exon	25706807	25706876	100	+	.	ID=c15152/f1p0/1157.mrna1.exon8
	2B	WheatGenomeB	exon	25707229	25707590	100	+	.	ID=c15152/f1p0/1157.mrna1.exon9
	2B	WheatGenomeB	CDS	25704896	25705017	100	+	0	ID=c15152/f1p0/1157.mrna1.cds1
	2B	WheatGenomeB	CDS	25705019	25705057	100	+	2	ID=c15152/f1p0/1157.mrna1.cds2
	2B	WheatGenomeB	CDS	25706807	25706861	100	+	2	ID=c15152/f1p0/1157.mrna1.cds3
	2B	WheatGenomeB	gene	190474506	190476409	.	+	.	ID=c15407/f3p1/1641.path1
	2B	WheatGenomeB	mRNA	190474506	190476409	.	+	.	ID=c15407/f3p1/1641.mrna1
	2B	WheatGenomeB	exon	190474506	190474585	100	+	.	ID=c15407/f3p1/1641.mrna1.exon1
	2B	WheatGenomeB	exon	190474849	190476409	100	+	.	ID=c15407/f3p1/1641.mrna1.exon2
	2B	WheatGenomeB	CDS	190475124	190475438	100	+	0	ID=c15407/f3p1/1641.mrna1.cds1
	2B	WheatGenomeB	gene	194940782	194942536	.	+	.	ID=c15649/f2p2/1656.path1
	2B	WheatGenomeB	mRNA	194940782	194942536	.	+	.	ID=c15649/f2p2/1656.mrna1
	2B	WheatGenomeB	exon	194940782	194942024	100	+	.	ID=c15649/f2p2/1656.mrna1.exon1
	2B	WheatGenomeB	exon	194942124	194942536	100	+	.	ID=c15649/f2p2/1656.mrna1.exon2
	2B	WheatGenomeB	CDS	194941233	194941670	100	+	0	ID=c15649/f2p2/1656.mrna1.cds1
	2B	WheatGenomeB	gene	280251017	280254531	.	-	.	ID=c15988/f1p0/1874.path1
	2B	WheatGenomeB	mRNA	280251017	280254531	.	-	.	ID=c15988/f1p0/1874.mrna1
	2B	WheatGenomeB	exon	280254433	280254531	100	-	.	ID=c15988/f1p0/1874.mrna1.exon1
	2B	WheatGenomeB	exon	280254282	280254344	100	-	.	ID=c15988/f1p0/1874.mrna1.exon2
	2B	WheatGenomeB	exon	280253668	280253809	100	-	.	ID=c15988/f1p0/1874.mrna1.exon3
	2B	WheatGenomeB	exon	280253491	280253588	100	-	.	ID=c15988/f1p0/1874.mrna1.exon4
	2B	WheatGenomeB	exon	280253246	280253393	99	-	.	ID=c15988/f1p0/1874.mrna1.exon5
	2B	WheatGenomeB	exon	280251017	280252337	99	-	.	ID=c15988/f1p0/1874.mrna1.exon6
	2B	WheatGenomeB	CDS	280254433	280254531	100	-	0	ID=c15988/f1p0/1874.mrna1.cds1
	2B	WheatGenomeB	CDS	280254282	280254344	100	-	0	ID=c15988/f1p0/1874.mrna1.cds2
	2B	WheatGenomeB	CDS	280253668	280253809	100	-	0	ID=c15988/f1p0/1874.mrna1.cds3
	2B	WheatGenomeB	CDS	280253491	280253588	100	-	1	ID=c15988/f1p0/1874.mrna1.cds4
	2B	WheatGenomeB	CDS	280253275	280253393	99	-	0	ID=c15988/f1p0/1874.mrna1.cds5
	2B	WheatGenomeB	gene	8900776	8904755	.	+	.	ID=c16315/f2p1/1629.path1
	2B	WheatGenomeB	mRNA	8900776	8904755	.	+	.	ID=c16315/f2p1/1629.mrna1
	2B	WheatGenomeB	exon	8900776	8901101	100	+	.	ID=c16315/f2p1/1629.mrna1.exon1
	2B	WheatGenomeB	exon	8901626	8901712	100	+	.	ID=c16315/f2p1/1629.mrna1.exon2
	2B	WheatGenomeB	exon	8901977	8902024	100	+	.	ID=c16315/f2p1/1629.mrna1.exon3
	2B	WheatGenomeB	exon	8902839	8902960	100	+	.	ID=c16315/f2p1/1629.mrna1.exon4
	2B	WheatGenomeB	exon	8903528	8904225	100	+	.	ID=c16315/f2p1/1629.mrna1.exon5
	2B	WheatGenomeB	exon	8904408	8904755	100	+	.	ID=c16315/f2p1/1629.mrna1.exon6
	2B	WheatGenomeB	CDS	8900777	8901101	100	+	0	ID=c16315/f2p1/1629.mrna1.cds1
	2B	WheatGenomeB	CDS	8901626	8901712	100	+	1	ID=c16315/f2p1/1629.mrna1.cds2
	2B	WheatGenomeB	CDS	8901977	8902008	100	+	1	ID=c16315/f2p1/1629.mrna1.cds3
	2B	WheatGenomeB	gene	8900744	8904635	.	+	.	ID=c16415/f2p2/1538.path1
	2B	WheatGenomeB	mRNA	8900744	8904635	.	+	.	ID=c16415/f2p2/1538.mrna1
	2B	WheatGenomeB	exon	8900744	8901101	100	+	.	ID=c16415/f2p2/1538.mrna1.exon1
	2B	WheatGenomeB	exon	8901626	8901712	100	+	.	ID=c16415/f2p2/1538.mrna1.exon2
	2B	WheatGenomeB	exon	8901977	8902024	100	+	.	ID=c16415/f2p2/1538.mrna1.exon3
	2B	WheatGenomeB	exon	8902839	8902960	100	+	.	ID=c16415/f2p2/1538.mrna1.exon4
	2B	WheatGenomeB	exon	8903531	8904225	100	+	.	ID=c16415/f2p2/1538.mrna1.exon5
	2B	WheatGenomeB	exon	8904408	8904635	100	+	.	ID=c16415/f2p2/1538.mrna1.exon6
	2B	WheatGenomeB	CDS	8900744	8901101	100	+	0	ID=c16415/f2p2/1538.mrna1.cds1
	2B	WheatGenomeB	CDS	8901626	8901712	100	+	1	ID=c16415/f2p2/1538.mrna1.cds2
	2B	WheatGenomeB	CDS	8901977	8902008	100	+	1	ID=c16415/f2p2/1538.mrna1.cds3
	2B	WheatGenomeB	gene	228102274	228104218	.	-	.	ID=c17616/f2p0/1760.path1
	2B	WheatGenomeB	mRNA	228102274	228104218	.	-	.	ID=c17616/f2p0/1760.mrna1
	2B	WheatGenomeB	exon	228103813	228104218	99	-	.	ID=c17616/f2p0/1760.mrna1.exon1
	2B	WheatGenomeB	exon	228103405	228103717	99	-	.	ID=c17616/f2p0/1760.mrna1.exon2
	2B	WheatGenomeB	exon	228102274	228103311	98	-	.	ID=c17616/f2p0/1760.mrna1.exon3
	2B	WheatGenomeB	CDS	228103405	228103699	99	-	0	ID=c17616/f2p0/1760.mrna1.cds1
	2B	WheatGenomeB	CDS	228103268	228103311	100	-	1	ID=c17616/f2p0/1760.mrna1.cds2
	2B	WheatGenomeB	gene	190474438	190476825	.	+	.	ID=c17629/f2p0/2040.path1
	2B	WheatGenomeB	mRNA	190474438	190476825	.	+	.	ID=c17629/f2p0/2040.mrna1
	2B	WheatGenomeB	exon	190474438	190474500	100	+	.	ID=c17629/f2p0/2040.mrna1.exon1
	2B	WheatGenomeB	exon	190474849	190476825	100	+	.	ID=c17629/f2p0/2040.mrna1.exon2
	2B	WheatGenomeB	CDS	190475124	190475438	100	+	0	ID=c17629/f2p0/2040.mrna1.cds1
	2B	WheatGenomeB	gene	105624166	105796804	.	-	.	ID=c17760/f1p3/1593.path1
	2B	WheatGenomeB	mRNA	105624166	105796804	.	-	.	ID=c17760/f1p3/1593.mrna1
	2B	WheatGenomeB	exon	105795866	105796804	88	-	.	ID=c17760/f1p3/1593.mrna1.exon1
	2B	WheatGenomeB	exon	105624166	105624817	100	-	.	ID=c17760/f1p3/1593.mrna1.exon2
	2B	WheatGenomeB	CDS	105624225	105624785	100	-	0	ID=c17760/f1p3/1593.mrna1.cds1
	2B	WheatGenomeB	gene	2514988	2517923	.	-	.	ID=c18662/f1p0/2075.path1
	2B	WheatGenomeB	mRNA	2514988	2517923	.	-	.	ID=c18662/f1p0/2075.mrna1
	2B	WheatGenomeB	exon	2517419	2517923	100	-	.	ID=c18662/f1p0/2075.mrna1.exon1
	2B	WheatGenomeB	exon	2517190	2517323	100	-	.	ID=c18662/f1p0/2075.mrna1.exon2
	2B	WheatGenomeB	exon	2516824	2516990	100	-	.	ID=c18662/f1p0/2075.mrna1.exon3
	2B	WheatGenomeB	exon	2516620	2516738	100	-	.	ID=c18662/f1p0/2075.mrna1.exon4
	2B	WheatGenomeB	exon	2516406	2516520	100	-	.	ID=c18662/f1p0/2075.mrna1.exon5
	2B	WheatGenomeB	exon	2516203	2516305	100	-	.	ID=c18662/f1p0/2075.mrna1.exon6
	2B	WheatGenomeB	exon	2515949	2516115	100	-	.	ID=c18662/f1p0/2075.mrna1.exon7
	2B	WheatGenomeB	exon	2515700	2515862	100	-	.	ID=c18662/f1p0/2075.mrna1.exon8
	2B	WheatGenomeB	exon	2514988	2515589	100	-	.	ID=c18662/f1p0/2075.mrna1.exon9
	2B	WheatGenomeB	CDS	2517425	2517922	100	-	0	ID=c18662/f1p0/2075.mrna1.cds1
	2B	WheatGenomeB	gene	47151090	47156991	.	+	.	ID=c18835/f1p0/1830.path1
	2B	WheatGenomeB	mRNA	47151090	47156991	.	+	.	ID=c18835/f1p0/1830.mrna1
	2B	WheatGenomeB	exon	47151090	47151329	100	+	.	ID=c18835/f1p0/1830.mrna1.exon1
	2B	WheatGenomeB	exon	47154050	47154124	100	+	.	ID=c18835/f1p0/1830.mrna1.exon2
	2B	WheatGenomeB	exon	47154241	47154347	100	+	.	ID=c18835/f1p0/1830.mrna1.exon3
	2B	WheatGenomeB	exon	47155087	47155908	100	+	.	ID=c18835/f1p0/1830.mrna1.exon4
	2B	WheatGenomeB	exon	47156001	47156153	100	+	.	ID=c18835/f1p0/1830.mrna1.exon5
	2B	WheatGenomeB	exon	47156559	47156991	100	+	.	ID=c18835/f1p0/1830.mrna1.exon6
	2B	WheatGenomeB	CDS	47154321	47154347	100	+	0	ID=c18835/f1p0/1830.mrna1.cds1
	2B	WheatGenomeB	CDS	47155087	47155908	100	+	0	ID=c18835/f1p0/1830.mrna1.cds2
	2B	WheatGenomeB	CDS	47156001	47156153	100	+	0	ID=c18835/f1p0/1830.mrna1.cds3
	2B	WheatGenomeB	CDS	47156559	47156942	100	+	0	ID=c18835/f1p0/1830.mrna1.cds4
	2B	WheatGenomeB	gene	128436859	128442473	.	+	.	ID=c19068/f1p1/1835.path1
	2B	WheatGenomeB	mRNA	128436859	128442473	.	+	.	ID=c19068/f1p1/1835.mrna1
	2B	WheatGenomeB	exon	128436859	128437544	99	+	.	ID=c19068/f1p1/1835.mrna1.exon1
	2B	WheatGenomeB	exon	128437735	128437783	97	+	.	ID=c19068/f1p1/1835.mrna1.exon2
	2B	WheatGenomeB	exon	128438078	128438259	99	+	.	ID=c19068/f1p1/1835.mrna1.exon3
	2B	WheatGenomeB	exon	128438393	128438690	99	+	.	ID=c19068/f1p1/1835.mrna1.exon4
	2B	WheatGenomeB	exon	128438769	128438827	100	+	.	ID=c19068/f1p1/1835.mrna1.exon5
	2B	WheatGenomeB	exon	128440961	128441139	99	+	.	ID=c19068/f1p1/1835.mrna1.exon6
	2B	WheatGenomeB	exon	128441497	128441600	99	+	.	ID=c19068/f1p1/1835.mrna1.exon7
	2B	WheatGenomeB	exon	128442196	128442473	99	+	.	ID=c19068/f1p1/1835.mrna1.exon8
	2B	WheatGenomeB	CDS	128436859	128437164	99	+	0	ID=c19068/f1p1/1835.mrna1.cds1
	2B	WheatGenomeB	gene	276909713	276914624	.	+	.	ID=c19126/f1p0/1612.path1
	2B	WheatGenomeB	mRNA	276909713	276914624	.	+	.	ID=c19126/f1p0/1612.mrna1
	2B	WheatGenomeB	exon	276909713	276910316	100	+	.	ID=c19126/f1p0/1612.mrna1.exon1
	2B	WheatGenomeB	exon	276910397	276910577	100	+	.	ID=c19126/f1p0/1612.mrna1.exon2
	2B	WheatGenomeB	exon	276911158	276911331	100	+	.	ID=c19126/f1p0/1612.mrna1.exon3
	2B	WheatGenomeB	exon	276912515	276912691	100	+	.	ID=c19126/f1p0/1612.mrna1.exon4
	2B	WheatGenomeB	exon	276913271	276913413	100	+	.	ID=c19126/f1p0/1612.mrna1.exon5
	2B	WheatGenomeB	exon	276914292	276914624	100	+	.	ID=c19126/f1p0/1612.mrna1.exon6
	2B	WheatGenomeB	CDS	276909905	276910288	100	+	0	ID=c19126/f1p0/1612.mrna1.cds1
	2B	WheatGenomeB	gene	335082907	335085077	.	+	.	ID=c20187/f2p0/2171.path1
	2B	WheatGenomeB	mRNA	335082907	335085077	.	+	.	ID=c20187/f2p0/2171.mrna1
	2B	WheatGenomeB	exon	335082907	335085077	100	+	.	ID=c20187/f2p0/2171.mrna1.exon1
	2B	WheatGenomeB	CDS	335084032	335084292	100	+	0	ID=c20187/f2p0/2171.mrna1.cds1
	2B	WheatGenomeB	gene	47849536	47853049	.	-	.	ID=c20561/f1p0/1458.path1
	2B	WheatGenomeB	mRNA	47849536	47853049	.	-	.	ID=c20561/f1p0/1458.mrna1
	2B	WheatGenomeB	exon	47852597	47853049	99	-	.	ID=c20561/f1p0/1458.mrna1.exon1
	2B	WheatGenomeB	exon	47851996	47852038	100	-	.	ID=c20561/f1p0/1458.mrna1.exon2
	2B	WheatGenomeB	exon	47851410	47851517	100	-	.	ID=c20561/f1p0/1458.mrna1.exon3
	2B	WheatGenomeB	exon	47851109	47851266	99	-	.	ID=c20561/f1p0/1458.mrna1.exon4
	2B	WheatGenomeB	exon	47850973	47851032	100	-	.	ID=c20561/f1p0/1458.mrna1.exon5
	2B	WheatGenomeB	exon	47850674	47850783	100	-	.	ID=c20561/f1p0/1458.mrna1.exon6
	2B	WheatGenomeB	exon	47850355	47850506	100	-	.	ID=c20561/f1p0/1458.mrna1.exon7
	2B	WheatGenomeB	exon	47849536	47849912	99	-	.	ID=c20561/f1p0/1458.mrna1.exon8
	2B	WheatGenomeB	CDS	47853029	47853048	100	-	0	ID=c20561/f1p0/1458.mrna1.cds1
	2B	WheatGenomeB	CDS	47852992	47853027	100	-	2	ID=c20561/f1p0/1458.mrna1.cds2
	2B	WheatGenomeB	CDS	47852801	47852990	100	-	2	ID=c20561/f1p0/1458.mrna1.cds3
	2B	WheatGenomeB	gene	332180710	332182514	.	-	.	ID=c21233/f1p0/1806.path1
	2B	WheatGenomeB	mRNA	332180710	332182514	.	-	.	ID=c21233/f1p0/1806.mrna1
	2B	WheatGenomeB	exon	332180710	332182514	100	-	.	ID=c21233/f1p0/1806.mrna1.exon1
	2B	WheatGenomeB	CDS	332180980	332182185	100	-	0	ID=c21233/f1p0/1806.mrna1.cds1
	2B	WheatGenomeB	gene	113323636	113613058	.	+	.	ID=c23026/f1p0/1573.path1
	2B	WheatGenomeB	mRNA	113323636	113613058	.	+	.	ID=c23026/f1p0/1573.mrna1
	2B	WheatGenomeB	exon	113323636	113323927	83	+	.	ID=c23026/f1p0/1573.mrna1.exon1
	2B	WheatGenomeB	exon	113603333	113603881	100	+	.	ID=c23026/f1p0/1573.mrna1.exon2
	2B	WheatGenomeB	exon	113611559	113611626	100	+	.	ID=c23026/f1p0/1573.mrna1.exon3
	2B	WheatGenomeB	exon	113611712	113611891	100	+	.	ID=c23026/f1p0/1573.mrna1.exon4
	2B	WheatGenomeB	exon	113612576	113613058	100	+	.	ID=c23026/f1p0/1573.mrna1.exon5
	2B	WheatGenomeB	CDS	113603374	113603881	100	+	0	ID=c23026/f1p0/1573.mrna1.cds1
	2B	WheatGenomeB	CDS	113611559	113611626	100	+	1	ID=c23026/f1p0/1573.mrna1.cds2
	2B	WheatGenomeB	CDS	113611712	113611891	100	+	0	ID=c23026/f1p0/1573.mrna1.cds3
	2B	WheatGenomeB	CDS	113612576	113612752	100	+	0	ID=c23026/f1p0/1573.mrna1.cds4
	2B	WheatGenomeB	gene	249069155	249071793	.	-	.	ID=c23168/f1p0/1436.path1
	2B	WheatGenomeB	mRNA	249069155	249071793	.	-	.	ID=c23168/f1p0/1436.mrna1
	2B	WheatGenomeB	exon	249071475	249071793	99	-	.	ID=c23168/f1p0/1436.mrna1.exon1
	2B	WheatGenomeB	exon	249070213	249070698	99	-	.	ID=c23168/f1p0/1436.mrna1.exon2
	2B	WheatGenomeB	exon	249069789	249069942	99	-	.	ID=c23168/f1p0/1436.mrna1.exon3
	2B	WheatGenomeB	exon	249069155	249069631	99	-	.	ID=c23168/f1p0/1436.mrna1.exon4
	2B	WheatGenomeB	CDS	249071475	249071791	99	-	0	ID=c23168/f1p0/1436.mrna1.cds1
	2B	WheatGenomeB	CDS	249070674	249070698	100	-	2	ID=c23168/f1p0/1436.mrna1.cds2
	2B	WheatGenomeB	gene	160184257	160561390	.	+	.	ID=c23198/f1p59/1988.path1
	2B	WheatGenomeB	mRNA	160184257	160561390	.	+	.	ID=c23198/f1p59/1988.mrna1
	2B	WheatGenomeB	exon	160184257	160184557	86	+	.	ID=c23198/f1p59/1988.mrna1.exon1
	2B	WheatGenomeB	exon	160556435	160556695	95	+	.	ID=c23198/f1p59/1988.mrna1.exon2
	2B	WheatGenomeB	exon	160556785	160556902	97	+	.	ID=c23198/f1p59/1988.mrna1.exon3
	2B	WheatGenomeB	exon	160557211	160557292	100	+	.	ID=c23198/f1p59/1988.mrna1.exon4
	2B	WheatGenomeB	exon	160557411	160557498	98	+	.	ID=c23198/f1p59/1988.mrna1.exon5
	2B	WheatGenomeB	exon	160557601	160557759	100	+	.	ID=c23198/f1p59/1988.mrna1.exon6
	2B	WheatGenomeB	exon	160558176	160558349	100	+	.	ID=c23198/f1p59/1988.mrna1.exon7
	2B	WheatGenomeB	exon	160558583	160558714	99	+	.	ID=c23198/f1p59/1988.mrna1.exon8
	2B	WheatGenomeB	exon	160559407	160559472	98	+	.	ID=c23198/f1p59/1988.mrna1.exon9
	2B	WheatGenomeB	exon	160559688	160559752	98	+	.	ID=c23198/f1p59/1988.mrna1.exon10
	2B	WheatGenomeB	exon	160559858	160559949	100	+	.	ID=c23198/f1p59/1988.mrna1.exon11
	2B	WheatGenomeB	exon	160560099	160560255	97	+	.	ID=c23198/f1p59/1988.mrna1.exon12
	2B	WheatGenomeB	exon	160561088	160561390	95	+	.	ID=c23198/f1p59/1988.mrna1.exon13
	2B	WheatGenomeB	CDS	160556510	160556695	100	+	0	ID=c23198/f1p59/1988.mrna1.cds1
	2B	WheatGenomeB	CDS	160556785	160556902	97	+	0	ID=c23198/f1p59/1988.mrna1.cds2
	2B	WheatGenomeB	CDS	160557211	160557292	100	+	1	ID=c23198/f1p59/1988.mrna1.cds3
	2B	WheatGenomeB	CDS	160557411	160557498	98	+	2	ID=c23198/f1p59/1988.mrna1.cds4
	2B	WheatGenomeB	CDS	160557601	160557759	100	+	0	ID=c23198/f1p59/1988.mrna1.cds5
	2B	WheatGenomeB	CDS	160558176	160558349	100	+	0	ID=c23198/f1p59/1988.mrna1.cds6
	2B	WheatGenomeB	CDS	160558583	160558714	99	+	0	ID=c23198/f1p59/1988.mrna1.cds7
	2B	WheatGenomeB	CDS	160559407	160559472	98	+	0	ID=c23198/f1p59/1988.mrna1.cds8
	2B	WheatGenomeB	CDS	160559688	160559689	100	+	0	ID=c23198/f1p59/1988.mrna1.cds9
	2B	WheatGenomeB	CDS	160559691	160559703	100	+	2	ID=c23198/f1p59/1988.mrna1.cds10
	2B	WheatGenomeB	gene	325373773	325375479	.	+	.	ID=c1426/f37p12/1625.path1
	2B	WheatGenomeB	mRNA	325373773	325375479	.	+	.	ID=c1426/f37p12/1625.mrna1
	2B	WheatGenomeB	exon	325373773	325374300	100	+	.	ID=c1426/f37p12/1625.mrna1.exon1
	2B	WheatGenomeB	exon	325374383	325375479	100	+	.	ID=c1426/f37p12/1625.mrna1.exon2
	2B	WheatGenomeB	CDS	325373773	325374300	100	+	0	ID=c1426/f37p12/1625.mrna1.cds1
	2B	WheatGenomeB	CDS	325374383	325375336	100	+	0	ID=c1426/f37p12/1625.mrna1.cds2
	2B	WheatGenomeB	gene	114194788	114198284	.	-	.	ID=c2868/f3p0/1590.path1
	2B	WheatGenomeB	mRNA	114194788	114198284	.	-	.	ID=c2868/f3p0/1590.mrna1
	2B	WheatGenomeB	exon	114197988	114198284	100	-	.	ID=c2868/f3p0/1590.mrna1.exon1
	2B	WheatGenomeB	exon	114197757	114197893	100	-	.	ID=c2868/f3p0/1590.mrna1.exon2
	2B	WheatGenomeB	exon	114197156	114197219	100	-	.	ID=c2868/f3p0/1590.mrna1.exon3
	2B	WheatGenomeB	exon	114196763	114197085	100	-	.	ID=c2868/f3p0/1590.mrna1.exon4
	2B	WheatGenomeB	exon	114196330	114196528	100	-	.	ID=c2868/f3p0/1590.mrna1.exon5
	2B	WheatGenomeB	exon	114195554	114195617	100	-	.	ID=c2868/f3p0/1590.mrna1.exon6
	2B	WheatGenomeB	exon	114195281	114195397	100	-	.	ID=c2868/f3p0/1590.mrna1.exon7
	2B	WheatGenomeB	exon	114194788	114195176	100	-	.	ID=c2868/f3p0/1590.mrna1.exon8
	2B	WheatGenomeB	CDS	114197988	114198284	100	-	0	ID=c2868/f3p0/1590.mrna1.cds1
	2B	WheatGenomeB	CDS	114197861	114197893	100	-	0	ID=c2868/f3p0/1590.mrna1.cds2
	2B	WheatGenomeB	gene	219508299	220356339	.	-	.	ID=c5218/f2p3/1670.path1
	2B	WheatGenomeB	mRNA	219508299	220356339	.	-	.	ID=c5218/f2p3/1670.mrna1
	2B	WheatGenomeB	exon	220355909	220356339	90	-	.	ID=c5218/f2p3/1670.mrna1.exon1
	2B	WheatGenomeB	exon	220053512	220053576	86	-	.	ID=c5218/f2p3/1670.mrna1.exon2
	2B	WheatGenomeB	exon	219707602	219707636	86	-	.	ID=c5218/f2p3/1670.mrna1.exon3
	2B	WheatGenomeB	exon	219510138	219510229	98	-	.	ID=c5218/f2p3/1670.mrna1.exon4
	2B	WheatGenomeB	exon	219509949	219509995	100	-	.	ID=c5218/f2p3/1670.mrna1.exon5
	2B	WheatGenomeB	exon	219509766	219509843	97	-	.	ID=c5218/f2p3/1670.mrna1.exon6
	2B	WheatGenomeB	exon	219509538	219509662	99	-	.	ID=c5218/f2p3/1670.mrna1.exon7
	2B	WheatGenomeB	exon	219509320	219509386	97	-	.	ID=c5218/f2p3/1670.mrna1.exon8
	2B	WheatGenomeB	exon	219509176	219509238	96	-	.	ID=c5218/f2p3/1670.mrna1.exon9
	2B	WheatGenomeB	exon	219508785	219509060	98	-	.	ID=c5218/f2p3/1670.mrna1.exon10
	2B	WheatGenomeB	exon	219508299	219508689	94	-	.	ID=c5218/f2p3/1670.mrna1.exon11
	2B	WheatGenomeB	CDS	219510138	219510222	98	-	0	ID=c5218/f2p3/1670.mrna1.cds1
	2B	WheatGenomeB	CDS	219509949	219509995	100	-	1	ID=c5218/f2p3/1670.mrna1.cds2
	2B	WheatGenomeB	CDS	219509766	219509843	97	-	0	ID=c5218/f2p3/1670.mrna1.cds3
	2B	WheatGenomeB	CDS	219509538	219509662	99	-	0	ID=c5218/f2p3/1670.mrna1.cds4
	2B	WheatGenomeB	CDS	219509320	219509386	96	-	2	ID=c5218/f2p3/1670.mrna1.cds5
	2B	WheatGenomeB	CDS	219509176	219509238	96	-	0	ID=c5218/f2p3/1670.mrna1.cds6
	2B	WheatGenomeB	CDS	219508785	219509060	98	-	0	ID=c5218/f2p3/1670.mrna1.cds7
	2B	WheatGenomeB	CDS	219508501	219508689	99	-	0	ID=c5218/f2p3/1670.mrna1.cds8
	2B	WheatGenomeB	gene	308377238	308384569	.	+	.	ID=c6130/f1p5/1753.path1
	2B	WheatGenomeB	mRNA	308377238	308384569	.	+	.	ID=c6130/f1p5/1753.mrna1
	2B	WheatGenomeB	exon	308377238	308377397	98	+	.	ID=c6130/f1p5/1753.mrna1.exon1
	2B	WheatGenomeB	exon	308378048	308378473	97	+	.	ID=c6130/f1p5/1753.mrna1.exon2
	2B	WheatGenomeB	exon	308379212	308379543	97	+	.	ID=c6130/f1p5/1753.mrna1.exon3
	2B	WheatGenomeB	exon	308380080	308380154	100	+	.	ID=c6130/f1p5/1753.mrna1.exon4
	2B	WheatGenomeB	exon	308380300	308380402	99	+	.	ID=c6130/f1p5/1753.mrna1.exon5
	2B	WheatGenomeB	exon	308381192	308381280	97	+	.	ID=c6130/f1p5/1753.mrna1.exon6
	2B	WheatGenomeB	exon	308382197	308382308	99	+	.	ID=c6130/f1p5/1753.mrna1.exon7
	2B	WheatGenomeB	exon	308382950	308383003	100	+	.	ID=c6130/f1p5/1753.mrna1.exon8
	2B	WheatGenomeB	exon	308383115	308383163	100	+	.	ID=c6130/f1p5/1753.mrna1.exon9
	2B	WheatGenomeB	exon	308383906	308384009	100	+	.	ID=c6130/f1p5/1753.mrna1.exon10
	2B	WheatGenomeB	exon	308384102	308384217	100	+	.	ID=c6130/f1p5/1753.mrna1.exon11
	2B	WheatGenomeB	exon	308384436	308384569	98	+	.	ID=c6130/f1p5/1753.mrna1.exon12
	2B	WheatGenomeB	CDS	308378063	308378473	97	+	0	ID=c6130/f1p5/1753.mrna1.cds1
	2B	WheatGenomeB	CDS	308379212	308379543	97	+	0	ID=c6130/f1p5/1753.mrna1.cds2
	2B	WheatGenomeB	CDS	308380080	308380154	100	+	2	ID=c6130/f1p5/1753.mrna1.cds3
	2B	WheatGenomeB	CDS	308380300	308380402	99	+	2	ID=c6130/f1p5/1753.mrna1.cds4
	2B	WheatGenomeB	CDS	308381192	308381280	97	+	0	ID=c6130/f1p5/1753.mrna1.cds5
	2B	WheatGenomeB	CDS	308382197	308382308	99	+	2	ID=c6130/f1p5/1753.mrna1.cds6
	2B	WheatGenomeB	CDS	308382950	308383003	100	+	0	ID=c6130/f1p5/1753.mrna1.cds7
	2B	WheatGenomeB	CDS	308383115	308383163	100	+	0	ID=c6130/f1p5/1753.mrna1.cds8
	2B	WheatGenomeB	CDS	308383906	308384009	100	+	1	ID=c6130/f1p5/1753.mrna1.cds9
	2B	WheatGenomeB	CDS	308384102	308384217	100	+	0	ID=c6130/f1p5/1753.mrna1.cds10
	2B	WheatGenomeB	CDS	308384436	308384459	100	+	2	ID=c6130/f1p5/1753.mrna1.cds11
	2B	WheatGenomeB	CDS	308384461	308384569	99	+	2	ID=c6130/f1p5/1753.mrna1.cds12
	2B	WheatGenomeB	gene	315532624	315535669	.	+	.	ID=c6369/f2p0/1944.path1
	2B	WheatGenomeB	mRNA	315532624	315535669	.	+	.	ID=c6369/f2p0/1944.mrna1
	2B	WheatGenomeB	exon	315532624	315532803	100	+	.	ID=c6369/f2p0/1944.mrna1.exon1
	2B	WheatGenomeB	exon	315533274	315533890	100	+	.	ID=c6369/f2p0/1944.mrna1.exon2
	2B	WheatGenomeB	exon	315533994	315534213	100	+	.	ID=c6369/f2p0/1944.mrna1.exon3
	2B	WheatGenomeB	exon	315534350	315534426	100	+	.	ID=c6369/f2p0/1944.mrna1.exon4
	2B	WheatGenomeB	exon	315534546	315534603	100	+	.	ID=c6369/f2p0/1944.mrna1.exon5
	2B	WheatGenomeB	exon	315534731	315535014	100	+	.	ID=c6369/f2p0/1944.mrna1.exon6
	2B	WheatGenomeB	exon	315535162	315535669	100	+	.	ID=c6369/f2p0/1944.mrna1.exon7
	2B	WheatGenomeB	CDS	315532794	315532803	100	+	0	ID=c6369/f2p0/1944.mrna1.cds1
	2B	WheatGenomeB	CDS	315533274	315533890	100	+	1	ID=c6369/f2p0/1944.mrna1.cds2
	2B	WheatGenomeB	CDS	315533994	315534213	100	+	0	ID=c6369/f2p0/1944.mrna1.cds3
	2B	WheatGenomeB	CDS	315534350	315534426	100	+	1	ID=c6369/f2p0/1944.mrna1.cds4
	2B	WheatGenomeB	CDS	315534546	315534603	100	+	0	ID=c6369/f2p0/1944.mrna1.cds5
	2B	WheatGenomeB	CDS	315534731	315534810	100	+	1	ID=c6369/f2p0/1944.mrna1.cds6
	2B	WheatGenomeB	gene	223451283	223892567	.	-	.	ID=c9759/f1p4/1541.path1
	2B	WheatGenomeB	mRNA	223451283	223892567	.	-	.	ID=c9759/f1p4/1541.mrna1
	2B	WheatGenomeB	exon	223892196	223892567	90	-	.	ID=c9759/f1p4/1541.mrna1.exon1
	2B	WheatGenomeB	exon	223452260	223452531	100	-	.	ID=c9759/f1p4/1541.mrna1.exon2
	2B	WheatGenomeB	exon	223451283	223452173	100	-	.	ID=c9759/f1p4/1541.mrna1.exon3
	2B	WheatGenomeB	CDS	223452260	223452484	100	-	0	ID=c9759/f1p4/1541.mrna1.cds1
	2B	WheatGenomeB	CDS	223451412	223452173	100	-	0	ID=c9759/f1p4/1541.mrna1.cds2
	2B	WheatGenomeB	gene	63847763	63852388	.	-	.	ID=c10219/f1p1/1494.path1
	2B	WheatGenomeB	mRNA	63847763	63852388	.	-	.	ID=c10219/f1p1/1494.mrna1
	2B	WheatGenomeB	exon	63852370	63852388	100	-	.	ID=c10219/f1p1/1494.mrna1.exon1
	2B	WheatGenomeB	exon	63851780	63852104	99	-	.	ID=c10219/f1p1/1494.mrna1.exon2
	2B	WheatGenomeB	exon	63851529	63851698	99	-	.	ID=c10219/f1p1/1494.mrna1.exon3
	2B	WheatGenomeB	exon	63848727	63848939	100	-	.	ID=c10219/f1p1/1494.mrna1.exon4
	2B	WheatGenomeB	exon	63848238	63848620	99	-	.	ID=c10219/f1p1/1494.mrna1.exon5
	2B	WheatGenomeB	exon	63847763	63848145	100	-	.	ID=c10219/f1p1/1494.mrna1.exon6
	2B	WheatGenomeB	CDS	63848727	63848789	100	-	0	ID=c10219/f1p1/1494.mrna1.cds1
	2B	WheatGenomeB	CDS	63848238	63848620	99	-	0	ID=c10219/f1p1/1494.mrna1.cds2
	2B	WheatGenomeB	CDS	63848113	63848145	100	-	0	ID=c10219/f1p1/1494.mrna1.cds3
	2B	WheatGenomeB	gene	344084559	344275819	.	+	.	ID=c11685/f3p0/1846.path1
	2B	WheatGenomeB	mRNA	344084559	344275819	.	+	.	ID=c11685/f3p0/1846.mrna1
	2B	WheatGenomeB	exon	344084559	344084886	100	+	.	ID=c11685/f3p0/1846.mrna1.exon1
	2B	WheatGenomeB	exon	344085021	344085065	100	+	.	ID=c11685/f3p0/1846.mrna1.exon2
	2B	WheatGenomeB	exon	344085170	344085210	100	+	.	ID=c11685/f3p0/1846.mrna1.exon3
	2B	WheatGenomeB	exon	344085297	344085378	100	+	.	ID=c11685/f3p0/1846.mrna1.exon4
	2B	WheatGenomeB	exon	344086769	344086813	100	+	.	ID=c11685/f3p0/1846.mrna1.exon5
	2B	WheatGenomeB	exon	344086904	344086960	98	+	.	ID=c11685/f3p0/1846.mrna1.exon6
	2B	WheatGenomeB	exon	344087061	344087120	100	+	.	ID=c11685/f3p0/1846.mrna1.exon7
	2B	WheatGenomeB	exon	344272086	344272213	100	+	.	ID=c11685/f3p0/1846.mrna1.exon8
	2B	WheatGenomeB	exon	344272849	344273113	100	+	.	ID=c11685/f3p0/1846.mrna1.exon9
	2B	WheatGenomeB	exon	344273188	344273254	100	+	.	ID=c11685/f3p0/1846.mrna1.exon10
	2B	WheatGenomeB	exon	344273404	344273474	100	+	.	ID=c11685/f3p0/1846.mrna1.exon11
	2B	WheatGenomeB	exon	344273591	344273680	100	+	.	ID=c11685/f3p0/1846.mrna1.exon12
	2B	WheatGenomeB	exon	344274116	344274224	100	+	.	ID=c11685/f3p0/1846.mrna1.exon13
	2B	WheatGenomeB	exon	344274701	344274792	100	+	.	ID=c11685/f3p0/1846.mrna1.exon14
	2B	WheatGenomeB	exon	344275300	344275405	100	+	.	ID=c11685/f3p0/1846.mrna1.exon15
	2B	WheatGenomeB	exon	344275561	344275819	100	+	.	ID=c11685/f3p0/1846.mrna1.exon16
	2B	WheatGenomeB	CDS	344084560	344084886	100	+	0	ID=c11685/f3p0/1846.mrna1.cds1
	2B	WheatGenomeB	CDS	344085021	344085065	100	+	0	ID=c11685/f3p0/1846.mrna1.cds2
	2B	WheatGenomeB	CDS	344085170	344085210	100	+	0	ID=c11685/f3p0/1846.mrna1.cds3
	2B	WheatGenomeB	CDS	344085297	344085378	100	+	2	ID=c11685/f3p0/1846.mrna1.cds4
	2B	WheatGenomeB	CDS	344086769	344086813	100	+	0	ID=c11685/f3p0/1846.mrna1.cds5
	2B	WheatGenomeB	CDS	344086904	344086923	95	+	0	ID=c11685/f3p0/1846.mrna1.cds6
	2B	WheatGenomeB	gene	291549585	291687486	.	-	.	ID=c19885/f1p3/1749.path1
	2B	WheatGenomeB	mRNA	291549585	291687486	.	-	.	ID=c19885/f1p3/1749.mrna1
	2B	WheatGenomeB	exon	291687458	291687486	96	-	.	ID=c19885/f1p3/1749.mrna1.exon1
	2B	WheatGenomeB	exon	291551489	291551716	97	-	.	ID=c19885/f1p3/1749.mrna1.exon2
	2B	WheatGenomeB	exon	291551094	291551372	100	-	.	ID=c19885/f1p3/1749.mrna1.exon3
	2B	WheatGenomeB	exon	291550717	291550986	100	-	.	ID=c19885/f1p3/1749.mrna1.exon4
	2B	WheatGenomeB	exon	291550032	291550622	100	-	.	ID=c19885/f1p3/1749.mrna1.exon5
	2B	WheatGenomeB	exon	291549585	291549931	100	-	.	ID=c19885/f1p3/1749.mrna1.exon6
	2B	WheatGenomeB	CDS	291551489	291551578	100	-	0	ID=c19885/f1p3/1749.mrna1.cds1
	2B	WheatGenomeB	CDS	291551094	291551372	100	-	0	ID=c19885/f1p3/1749.mrna1.cds2
	2B	WheatGenomeB	CDS	291550717	291550986	100	-	0	ID=c19885/f1p3/1749.mrna1.cds3
	2B	WheatGenomeB	CDS	291550032	291550622	100	-	0	ID=c19885/f1p3/1749.mrna1.cds4
	2B	WheatGenomeB	CDS	291549788	291549931	100	-	0	ID=c19885/f1p3/1749.mrna1.cds5
	2B	WheatGenomeB	gene	42861251	42870434	.	+	.	ID=c23672/f1p0/1169.path1
	2B	WheatGenomeB	mRNA	42861251	42870434	.	+	.	ID=c23672/f1p0/1169.mrna1
	2B	WheatGenomeB	exon	42861251	42861254	100	+	.	ID=c23672/f1p0/1169.mrna1.exon1
	2B	WheatGenomeB	exon	42869294	42870434	99	+	.	ID=c23672/f1p0/1169.mrna1.exon2
	2B	WheatGenomeB	CDS	42861251	42861254	100	+	0	ID=c23672/f1p0/1169.mrna1.cds1
	2B	WheatGenomeB	CDS	42869294	42869552	99	+	1	ID=c23672/f1p0/1169.mrna1.cds2
	2B	WheatGenomeB	gene	33339013	33340489	.	-	.	ID=c1523/f37p8/1477.path1
	2B	WheatGenomeB	mRNA	33339013	33340489	.	-	.	ID=c1523/f37p8/1477.mrna1
	2B	WheatGenomeB	exon	33339013	33340489	98	-	.	ID=c1523/f37p8/1477.mrna1.exon1
	2B	WheatGenomeB	CDS	33339092	33340489	98	-	0	ID=c1523/f37p8/1477.mrna1.cds1
	2B	WheatGenomeB	gene	285480073	285483600	.	+	.	ID=c2263/f10p2/1668.path1
	2B	WheatGenomeB	mRNA	285480073	285483600	.	+	.	ID=c2263/f10p2/1668.mrna1
	2B	WheatGenomeB	exon	285480073	285480183	89	+	.	ID=c2263/f10p2/1668.mrna1.exon1
	2B	WheatGenomeB	exon	285480262	285480875	99	+	.	ID=c2263/f10p2/1668.mrna1.exon2
	2B	WheatGenomeB	exon	285481021	285481041	100	+	.	ID=c2263/f10p2/1668.mrna1.exon3
	2B	WheatGenomeB	exon	285481099	285481158	100	+	.	ID=c2263/f10p2/1668.mrna1.exon4
	2B	WheatGenomeB	exon	285481578	285481724	97	+	.	ID=c2263/f10p2/1668.mrna1.exon5
	2B	WheatGenomeB	exon	285482073	285482165	100	+	.	ID=c2263/f10p2/1668.mrna1.exon6
	2B	WheatGenomeB	exon	285482262	285482319	98	+	.	ID=c2263/f10p2/1668.mrna1.exon7
	2B	WheatGenomeB	exon	285483035	285483600	98	+	.	ID=c2263/f10p2/1668.mrna1.exon8
	2B	WheatGenomeB	CDS	285480073	285480082	88	+	0	ID=c2263/f10p2/1668.mrna1.cds1
	2B	WheatGenomeB	CDS	285480087	285480094	100	+	1	ID=c2263/f10p2/1668.mrna1.cds2
	2B	WheatGenomeB	CDS	285480099	285480183	97	+	0	ID=c2263/f10p2/1668.mrna1.cds3
	2B	WheatGenomeB	CDS	285480262	285480443	98	+	1	ID=c2263/f10p2/1668.mrna1.cds4
	2B	WheatGenomeB	gene	302841748	302847260	.	+	.	ID=c2749/f6p8/1663.path1
	2B	WheatGenomeB	mRNA	302841748	302847260	.	+	.	ID=c2749/f6p8/1663.mrna1
	2B	WheatGenomeB	exon	302841748	302842139	100	+	.	ID=c2749/f6p8/1663.mrna1.exon1
	2B	WheatGenomeB	exon	302842311	302842396	100	+	.	ID=c2749/f6p8/1663.mrna1.exon2
	2B	WheatGenomeB	exon	302842516	302842525	100	+	.	ID=c2749/f6p8/1663.mrna1.exon3
	2B	WheatGenomeB	exon	302843148	302843210	100	+	.	ID=c2749/f6p8/1663.mrna1.exon4
	2B	WheatGenomeB	exon	302843333	302843446	100	+	.	ID=c2749/f6p8/1663.mrna1.exon5
	2B	WheatGenomeB	exon	302843870	302843931	100	+	.	ID=c2749/f6p8/1663.mrna1.exon6
	2B	WheatGenomeB	exon	302844554	302844608	100	+	.	ID=c2749/f6p8/1663.mrna1.exon7
	2B	WheatGenomeB	exon	302844850	302845051	100	+	.	ID=c2749/f6p8/1663.mrna1.exon8
	2B	WheatGenomeB	exon	302845372	302845478	100	+	.	ID=c2749/f6p8/1663.mrna1.exon9
	2B	WheatGenomeB	exon	302846147	302846202	100	+	.	ID=c2749/f6p8/1663.mrna1.exon10
	2B	WheatGenomeB	exon	302846587	302846679	100	+	.	ID=c2749/f6p8/1663.mrna1.exon11
	2B	WheatGenomeB	exon	302846838	302847260	100	+	.	ID=c2749/f6p8/1663.mrna1.exon12
	2B	WheatGenomeB	CDS	302841749	302842139	100	+	0	ID=c2749/f6p8/1663.mrna1.cds1
	2B	WheatGenomeB	CDS	302842311	302842396	100	+	1	ID=c2749/f6p8/1663.mrna1.cds2
	2B	WheatGenomeB	CDS	302842516	302842525	100	+	0	ID=c2749/f6p8/1663.mrna1.cds3
	2B	WheatGenomeB	CDS	302843148	302843210	100	+	1	ID=c2749/f6p8/1663.mrna1.cds4
	2B	WheatGenomeB	CDS	302843333	302843446	100	+	1	ID=c2749/f6p8/1663.mrna1.cds5
	2B	WheatGenomeB	CDS	302843870	302843931	100	+	1	ID=c2749/f6p8/1663.mrna1.cds6
	2B	WheatGenomeB	CDS	302844554	302844608	100	+	0	ID=c2749/f6p8/1663.mrna1.cds7
	2B	WheatGenomeB	CDS	302844850	302845051	100	+	1	ID=c2749/f6p8/1663.mrna1.cds8
	2B	WheatGenomeB	CDS	302845372	302845478	100	+	2	ID=c2749/f6p8/1663.mrna1.cds9
	2B	WheatGenomeB	CDS	302846147	302846202	100	+	1	ID=c2749/f6p8/1663.mrna1.cds10
	2B	WheatGenomeB	CDS	302846587	302846679	100	+	0	ID=c2749/f6p8/1663.mrna1.cds11
	2B	WheatGenomeB	CDS	302846838	302846945	100	+	0	ID=c2749/f6p8/1663.mrna1.cds12
	2B	WheatGenomeB	gene	31877894	31879403	.	-	.	ID=c2828/f3p0/1506.path1
	2B	WheatGenomeB	mRNA	31877894	31879403	.	-	.	ID=c2828/f3p0/1506.mrna1
	2B	WheatGenomeB	exon	31877894	31879403	99	-	.	ID=c2828/f3p0/1506.mrna1.exon1
	2B	WheatGenomeB	CDS	31879097	31879323	100	-	0	ID=c2828/f3p0/1506.mrna1.cds1
	2B	WheatGenomeB	CDS	31879065	31879095	100	-	2	ID=c2828/f3p0/1506.mrna1.cds2
	2B	WheatGenomeB	CDS	31879015	31879063	100	-	0	ID=c2828/f3p0/1506.mrna1.cds3
	2B	WheatGenomeB	CDS	31878872	31879013	100	-	1	ID=c2828/f3p0/1506.mrna1.cds4
	2B	WheatGenomeB	CDS	31878678	31878870	100	-	2	ID=c2828/f3p0/1506.mrna1.cds5
	2B	WheatGenomeB	gene	280312587	280315912	.	+	.	ID=c2983/f3p4/1485.path1
	2B	WheatGenomeB	mRNA	280312587	280315912	.	+	.	ID=c2983/f3p4/1485.mrna1
	2B	WheatGenomeB	exon	280312587	280312755	100	+	.	ID=c2983/f3p4/1485.mrna1.exon1
	2B	WheatGenomeB	exon	280313925	280314195	100	+	.	ID=c2983/f3p4/1485.mrna1.exon2
	2B	WheatGenomeB	exon	280314764	280314933	100	+	.	ID=c2983/f3p4/1485.mrna1.exon3
	2B	WheatGenomeB	exon	280315038	280315912	100	+	.	ID=c2983/f3p4/1485.mrna1.exon4
	2B	WheatGenomeB	CDS	280312589	280312755	100	+	0	ID=c2983/f3p4/1485.mrna1.cds1
	2B	WheatGenomeB	CDS	280313925	280314195	100	+	2	ID=c2983/f3p4/1485.mrna1.cds2
	2B	WheatGenomeB	CDS	280314764	280314933	100	+	0	ID=c2983/f3p4/1485.mrna1.cds3
	2B	WheatGenomeB	CDS	280315038	280315731	100	+	2	ID=c2983/f3p4/1485.mrna1.cds4
	2B	WheatGenomeB	gene	56033519	56038443	.	-	.	ID=c3564/f2p1/1578.path1
	2B	WheatGenomeB	mRNA	56033519	56038443	.	-	.	ID=c3564/f2p1/1578.mrna1
	2B	WheatGenomeB	exon	56038001	56038443	100	-	.	ID=c3564/f2p1/1578.mrna1.exon1
	2B	WheatGenomeB	exon	56037857	56037902	100	-	.	ID=c3564/f2p1/1578.mrna1.exon2
	2B	WheatGenomeB	exon	56037633	56037760	100	-	.	ID=c3564/f2p1/1578.mrna1.exon3
	2B	WheatGenomeB	exon	56037199	56037308	100	-	.	ID=c3564/f2p1/1578.mrna1.exon4
	2B	WheatGenomeB	exon	56036734	56036908	100	-	.	ID=c3564/f2p1/1578.mrna1.exon5
	2B	WheatGenomeB	exon	56035967	56036131	100	-	.	ID=c3564/f2p1/1578.mrna1.exon6
	2B	WheatGenomeB	exon	56035667	56035860	100	-	.	ID=c3564/f2p1/1578.mrna1.exon7
	2B	WheatGenomeB	exon	56035515	56035564	100	-	.	ID=c3564/f2p1/1578.mrna1.exon8
	2B	WheatGenomeB	exon	56035265	56035371	100	-	.	ID=c3564/f2p1/1578.mrna1.exon9
	2B	WheatGenomeB	exon	56033519	56033678	100	-	.	ID=c3564/f2p1/1578.mrna1.exon10
	2B	WheatGenomeB	CDS	56038001	56038443	100	-	0	ID=c3564/f2p1/1578.mrna1.cds1
	2B	WheatGenomeB	CDS	56037890	56037902	100	-	2	ID=c3564/f2p1/1578.mrna1.cds2
	2B	WheatGenomeB	gene	243892879	243898068	.	-	.	ID=c3736/f1p0/1964.path1
	2B	WheatGenomeB	mRNA	243892879	243898068	.	-	.	ID=c3736/f1p0/1964.mrna1
	2B	WheatGenomeB	exon	243897709	243898068	99	-	.	ID=c3736/f1p0/1964.mrna1.exon1
	2B	WheatGenomeB	exon	243895790	243895878	100	-	.	ID=c3736/f1p0/1964.mrna1.exon2
	2B	WheatGenomeB	exon	243895382	243895698	100	-	.	ID=c3736/f1p0/1964.mrna1.exon3
	2B	WheatGenomeB	exon	243894809	243895070	100	-	.	ID=c3736/f1p0/1964.mrna1.exon4
	2B	WheatGenomeB	exon	243894190	243894327	100	-	.	ID=c3736/f1p0/1964.mrna1.exon5
	2B	WheatGenomeB	exon	243893874	243894078	100	-	.	ID=c3736/f1p0/1964.mrna1.exon6
	2B	WheatGenomeB	exon	243893420	243893562	100	-	.	ID=c3736/f1p0/1964.mrna1.exon7
	2B	WheatGenomeB	exon	243892879	243893329	100	-	.	ID=c3736/f1p0/1964.mrna1.exon8
	2B	WheatGenomeB	CDS	243895382	243895597	100	-	0	ID=c3736/f1p0/1964.mrna1.cds1
	2B	WheatGenomeB	CDS	243894809	243895070	100	-	0	ID=c3736/f1p0/1964.mrna1.cds2
	2B	WheatGenomeB	CDS	243894190	243894327	100	-	1	ID=c3736/f1p0/1964.mrna1.cds3
	2B	WheatGenomeB	CDS	243893874	243894078	100	-	1	ID=c3736/f1p0/1964.mrna1.cds4
	2B	WheatGenomeB	CDS	243893420	243893562	100	-	2	ID=c3736/f1p0/1964.mrna1.cds5
	2B	WheatGenomeB	CDS	243893070	243893329	100	-	1	ID=c3736/f1p0/1964.mrna1.cds6
	2B	WheatGenomeB	gene	343147987	343151048	.	+	.	ID=c4438/f2p0/1877.path1
	2B	WheatGenomeB	mRNA	343147987	343151048	.	+	.	ID=c4438/f2p0/1877.mrna1
	2B	WheatGenomeB	exon	343147987	343149137	99	+	.	ID=c4438/f2p0/1877.mrna1.exon1
	2B	WheatGenomeB	exon	343149233	343149327	100	+	.	ID=c4438/f2p0/1877.mrna1.exon2
	2B	WheatGenomeB	exon	343149410	343149493	100	+	.	ID=c4438/f2p0/1877.mrna1.exon3
	2B	WheatGenomeB	exon	343150316	343150353	100	+	.	ID=c4438/f2p0/1877.mrna1.exon4
	2B	WheatGenomeB	exon	343150440	343150628	100	+	.	ID=c4438/f2p0/1877.mrna1.exon5
	2B	WheatGenomeB	exon	343150734	343151048	100	+	.	ID=c4438/f2p0/1877.mrna1.exon6
	2B	WheatGenomeB	CDS	343149041	343149137	100	+	0	ID=c4438/f2p0/1877.mrna1.cds1
	2B	WheatGenomeB	CDS	343149233	343149327	100	+	1	ID=c4438/f2p0/1877.mrna1.cds2
	2B	WheatGenomeB	CDS	343149410	343149493	100	+	0	ID=c4438/f2p0/1877.mrna1.cds3
	2B	WheatGenomeB	CDS	343150316	343150353	100	+	0	ID=c4438/f2p0/1877.mrna1.cds4
	2B	WheatGenomeB	CDS	343150440	343150628	100	+	2	ID=c4438/f2p0/1877.mrna1.cds5
	2B	WheatGenomeB	CDS	343150734	343150785	100	+	2	ID=c4438/f2p0/1877.mrna1.cds6
	2B	WheatGenomeB	gene	262211491	262215555	.	-	.	ID=c6497/f2p1/1641.path1
	2B	WheatGenomeB	mRNA	262211491	262215555	.	-	.	ID=c6497/f2p1/1641.mrna1
	2B	WheatGenomeB	exon	262215012	262215555	100	-	.	ID=c6497/f2p1/1641.mrna1.exon1
	2B	WheatGenomeB	exon	262214777	262214902	100	-	.	ID=c6497/f2p1/1641.mrna1.exon2
	2B	WheatGenomeB	exon	262213873	262214159	100	-	.	ID=c6497/f2p1/1641.mrna1.exon3
	2B	WheatGenomeB	exon	262213357	262213740	100	-	.	ID=c6497/f2p1/1641.mrna1.exon4
	2B	WheatGenomeB	exon	262211491	262211790	100	-	.	ID=c6497/f2p1/1641.mrna1.exon5
	2B	WheatGenomeB	CDS	262213357	262213695	100	-	0	ID=c6497/f2p1/1641.mrna1.cds1
	2B	WheatGenomeB	gene	62710168	62712591	.	+	.	ID=c7029/f1p1/1416.path1
	2B	WheatGenomeB	mRNA	62710168	62712591	.	+	.	ID=c7029/f1p1/1416.mrna1
	2B	WheatGenomeB	exon	62710168	62710465	96	+	.	ID=c7029/f1p1/1416.mrna1.exon1
	2B	WheatGenomeB	exon	62710577	62710990	99	+	.	ID=c7029/f1p1/1416.mrna1.exon2
	2B	WheatGenomeB	exon	62711857	62712255	99	+	.	ID=c7029/f1p1/1416.mrna1.exon3
	2B	WheatGenomeB	exon	62712373	62712591	100	+	.	ID=c7029/f1p1/1416.mrna1.exon4
	2B	WheatGenomeB	CDS	62710415	62710465	100	+	0	ID=c7029/f1p1/1416.mrna1.cds1
	2B	WheatGenomeB	CDS	62710577	62710990	99	+	0	ID=c7029/f1p1/1416.mrna1.cds2
	2B	WheatGenomeB	CDS	62711857	62711907	100	+	0	ID=c7029/f1p1/1416.mrna1.cds3
	2B	WheatGenomeB	gene	342132195	342138325	.	+	.	ID=c7080/f1p1/1217.path1
	2B	WheatGenomeB	mRNA	342132195	342138325	.	+	.	ID=c7080/f1p1/1217.mrna1
	2B	WheatGenomeB	exon	342132195	342132198	100	+	.	ID=c7080/f1p1/1217.mrna1.exon1
	2B	WheatGenomeB	exon	342136337	342136856	85	+	.	ID=c7080/f1p1/1217.mrna1.exon2
	2B	WheatGenomeB	exon	342137270	342137337	95	+	.	ID=c7080/f1p1/1217.mrna1.exon3
	2B	WheatGenomeB	exon	342137453	342137596	93	+	.	ID=c7080/f1p1/1217.mrna1.exon4
	2B	WheatGenomeB	exon	342137694	342137849	96	+	.	ID=c7080/f1p1/1217.mrna1.exon5
	2B	WheatGenomeB	exon	342137990	342138325	95	+	.	ID=c7080/f1p1/1217.mrna1.exon6
	2B	WheatGenomeB	CDS	342132196	342132198	100	+	0	ID=c7080/f1p1/1217.mrna1.cds1
	2B	WheatGenomeB	CDS	342136337	342136354	88	+	0	ID=c7080/f1p1/1217.mrna1.cds2
	2B	WheatGenomeB	CDS	342136356	342136366	70	+	0	ID=c7080/f1p1/1217.mrna1.cds3
	2B	WheatGenomeB	CDS	342136369	342136376	71	+	2	ID=c7080/f1p1/1217.mrna1.cds4
	2B	WheatGenomeB	CDS	342136403	342136566	92	+	1	ID=c7080/f1p1/1217.mrna1.cds5
	2B	WheatGenomeB	CDS	342136569	342136658	98	+	0	ID=c7080/f1p1/1217.mrna1.cds6
	2B	WheatGenomeB	gene	235914135	235917063	.	+	.	ID=c9078/f2p0/1823.path1
	2B	WheatGenomeB	mRNA	235914135	235917063	.	+	.	ID=c9078/f2p0/1823.mrna1
	2B	WheatGenomeB	exon	235914135	235915285	99	+	.	ID=c9078/f2p0/1823.mrna1.exon1
	2B	WheatGenomeB	exon	235916073	235916213	100	+	.	ID=c9078/f2p0/1823.mrna1.exon2
	2B	WheatGenomeB	exon	235916532	235917063	100	+	.	ID=c9078/f2p0/1823.mrna1.exon3
	2B	WheatGenomeB	CDS	235915051	235915285	100	+	0	ID=c9078/f2p0/1823.mrna1.cds1
	2B	WheatGenomeB	CDS	235916073	235916213	100	+	1	ID=c9078/f2p0/1823.mrna1.cds2
	2B	WheatGenomeB	CDS	235916532	235916833	100	+	1	ID=c9078/f2p0/1823.mrna1.cds3
	2B	WheatGenomeB	gene	160482009	160561366	.	+	.	ID=c14826/f1p50/1816.path1
	2B	WheatGenomeB	mRNA	160482009	160561366	.	+	.	ID=c14826/f1p50/1816.mrna1
	2B	WheatGenomeB	exon	160482009	160482124	81	+	.	ID=c14826/f1p50/1816.mrna1.exon1
	2B	WheatGenomeB	exon	160556418	160556695	99	+	.	ID=c14826/f1p50/1816.mrna1.exon2
	2B	WheatGenomeB	exon	160556785	160556902	100	+	.	ID=c14826/f1p50/1816.mrna1.exon3
	2B	WheatGenomeB	exon	160557211	160557292	100	+	.	ID=c14826/f1p50/1816.mrna1.exon4
	2B	WheatGenomeB	exon	160557411	160557498	100	+	.	ID=c14826/f1p50/1816.mrna1.exon5
	2B	WheatGenomeB	exon	160557601	160557759	100	+	.	ID=c14826/f1p50/1816.mrna1.exon6
	2B	WheatGenomeB	exon	160558176	160558349	100	+	.	ID=c14826/f1p50/1816.mrna1.exon7
	2B	WheatGenomeB	exon	160558583	160558714	100	+	.	ID=c14826/f1p50/1816.mrna1.exon8
	2B	WheatGenomeB	exon	160559407	160559472	100	+	.	ID=c14826/f1p50/1816.mrna1.exon9
	2B	WheatGenomeB	exon	160559688	160559752	100	+	.	ID=c14826/f1p50/1816.mrna1.exon10
	2B	WheatGenomeB	exon	160559858	160559949	100	+	.	ID=c14826/f1p50/1816.mrna1.exon11
	2B	WheatGenomeB	exon	160560099	160560255	99	+	.	ID=c14826/f1p50/1816.mrna1.exon12
	2B	WheatGenomeB	exon	160561088	160561366	96	+	.	ID=c14826/f1p50/1816.mrna1.exon13
	2B	WheatGenomeB	CDS	160482010	160482124	80	+	0	ID=c14826/f1p50/1816.mrna1.cds1
	2B	WheatGenomeB	CDS	160556418	160556695	100	+	2	ID=c14826/f1p50/1816.mrna1.cds2
	2B	WheatGenomeB	CDS	160556785	160556822	100	+	1	ID=c14826/f1p50/1816.mrna1.cds3
	2B	WheatGenomeB	gene	285480109	285483582	.	+	.	ID=c15364/f2p0/2039.path1
	2B	WheatGenomeB	mRNA	285480109	285483582	.	+	.	ID=c15364/f2p0/2039.mrna1
	2B	WheatGenomeB	exon	285480109	285480183	98	+	.	ID=c15364/f2p0/2039.mrna1.exon1
	2B	WheatGenomeB	exon	285480262	285480875	99	+	.	ID=c15364/f2p0/2039.mrna1.exon2
	2B	WheatGenomeB	exon	285481021	285481041	100	+	.	ID=c15364/f2p0/2039.mrna1.exon3
	2B	WheatGenomeB	exon	285481099	285481724	99	+	.	ID=c15364/f2p0/2039.mrna1.exon4
	2B	WheatGenomeB	exon	285482073	285482165	100	+	.	ID=c15364/f2p0/2039.mrna1.exon5
	2B	WheatGenomeB	exon	285482262	285482319	98	+	.	ID=c15364/f2p0/2039.mrna1.exon6
	2B	WheatGenomeB	exon	285483035	285483582	98	+	.	ID=c15364/f2p0/2039.mrna1.exon7
	2B	WheatGenomeB	CDS	285480109	285480183	98	+	0	ID=c15364/f2p0/2039.mrna1.cds1
	2B	WheatGenomeB	CDS	285480262	285480666	99	+	0	ID=c15364/f2p0/2039.mrna1.cds2
	2B	WheatGenomeB	gene	33339029	33340489	.	-	.	ID=c16625/f1p5/1469.path1
	2B	WheatGenomeB	mRNA	33339029	33340489	.	-	.	ID=c16625/f1p5/1469.mrna1
	2B	WheatGenomeB	exon	33339029	33340489	97	-	.	ID=c16625/f1p5/1469.mrna1.exon1
	2B	WheatGenomeB	CDS	33339311	33340489	97	-	0	ID=c16625/f1p5/1469.mrna1.cds1
	2B	WheatGenomeB	CDS	33339096	33339304	97	-	0	ID=c16625/f1p5/1469.mrna1.cds2
	2B	WheatGenomeB	gene	198576318	198579439	.	+	.	ID=c19089/f1p0/1931.path1
	2B	WheatGenomeB	mRNA	198576318	198579439	.	+	.	ID=c19089/f1p0/1931.mrna1
	2B	WheatGenomeB	exon	198576318	198576830	99	+	.	ID=c19089/f1p0/1931.mrna1.exon1
	2B	WheatGenomeB	exon	198577007	198577672	99	+	.	ID=c19089/f1p0/1931.mrna1.exon2
	2B	WheatGenomeB	exon	198577982	198578055	98	+	.	ID=c19089/f1p0/1931.mrna1.exon3
	2B	WheatGenomeB	exon	198578152	198578270	100	+	.	ID=c19089/f1p0/1931.mrna1.exon4
	2B	WheatGenomeB	exon	198578774	198578874	100	+	.	ID=c19089/f1p0/1931.mrna1.exon5
	2B	WheatGenomeB	exon	198578973	198579439	99	+	.	ID=c19089/f1p0/1931.mrna1.exon6
	2B	WheatGenomeB	CDS	198576319	198576344	100	+	0	ID=c19089/f1p0/1931.mrna1.cds1
	2B	WheatGenomeB	CDS	198576346	198576493	100	+	2	ID=c19089/f1p0/1931.mrna1.cds2
	2B	WheatGenomeB	gene	280312587	280316017	.	+	.	ID=c19947/f3p4/1590.path1
	2B	WheatGenomeB	mRNA	280312587	280316017	.	+	.	ID=c19947/f3p4/1590.mrna1
	2B	WheatGenomeB	exon	280312587	280312755	100	+	.	ID=c19947/f3p4/1590.mrna1.exon1
	2B	WheatGenomeB	exon	280313925	280314195	100	+	.	ID=c19947/f3p4/1590.mrna1.exon2
	2B	WheatGenomeB	exon	280314764	280314933	100	+	.	ID=c19947/f3p4/1590.mrna1.exon3
	2B	WheatGenomeB	exon	280315038	280316017	100	+	.	ID=c19947/f3p4/1590.mrna1.exon4
	2B	WheatGenomeB	CDS	280312589	280312755	100	+	0	ID=c19947/f3p4/1590.mrna1.cds1
	2B	WheatGenomeB	CDS	280313925	280314195	100	+	2	ID=c19947/f3p4/1590.mrna1.cds2
	2B	WheatGenomeB	CDS	280314764	280314933	100	+	0	ID=c19947/f3p4/1590.mrna1.cds3
	2B	WheatGenomeB	CDS	280315038	280315731	100	+	2	ID=c19947/f3p4/1590.mrna1.cds4
	2B	WheatGenomeB	gene	302841748	302847221	.	+	.	ID=c21798/f2p7/1624.path1
	2B	WheatGenomeB	mRNA	302841748	302847221	.	+	.	ID=c21798/f2p7/1624.mrna1
	2B	WheatGenomeB	exon	302841748	302842139	100	+	.	ID=c21798/f2p7/1624.mrna1.exon1
	2B	WheatGenomeB	exon	302842311	302842396	100	+	.	ID=c21798/f2p7/1624.mrna1.exon2
	2B	WheatGenomeB	exon	302842516	302842525	100	+	.	ID=c21798/f2p7/1624.mrna1.exon3
	2B	WheatGenomeB	exon	302843148	302843210	100	+	.	ID=c21798/f2p7/1624.mrna1.exon4
	2B	WheatGenomeB	exon	302843333	302843446	100	+	.	ID=c21798/f2p7/1624.mrna1.exon5
	2B	WheatGenomeB	exon	302843870	302843931	100	+	.	ID=c21798/f2p7/1624.mrna1.exon6
	2B	WheatGenomeB	exon	302844554	302844608	100	+	.	ID=c21798/f2p7/1624.mrna1.exon7
	2B	WheatGenomeB	exon	302844850	302845051	100	+	.	ID=c21798/f2p7/1624.mrna1.exon8
	2B	WheatGenomeB	exon	302845372	302845478	100	+	.	ID=c21798/f2p7/1624.mrna1.exon9
	2B	WheatGenomeB	exon	302846147	302846202	100	+	.	ID=c21798/f2p7/1624.mrna1.exon10
	2B	WheatGenomeB	exon	302846587	302846679	100	+	.	ID=c21798/f2p7/1624.mrna1.exon11
	2B	WheatGenomeB	exon	302846838	302847221	100	+	.	ID=c21798/f2p7/1624.mrna1.exon12
	2B	WheatGenomeB	CDS	302841749	302842139	100	+	0	ID=c21798/f2p7/1624.mrna1.cds1
	2B	WheatGenomeB	CDS	302842311	302842396	100	+	1	ID=c21798/f2p7/1624.mrna1.cds2
	2B	WheatGenomeB	CDS	302842516	302842525	100	+	0	ID=c21798/f2p7/1624.mrna1.cds3
	2B	WheatGenomeB	CDS	302843148	302843210	100	+	1	ID=c21798/f2p7/1624.mrna1.cds4
	2B	WheatGenomeB	CDS	302843333	302843446	100	+	1	ID=c21798/f2p7/1624.mrna1.cds5
	2B	WheatGenomeB	CDS	302843870	302843931	100	+	1	ID=c21798/f2p7/1624.mrna1.cds6
	2B	WheatGenomeB	CDS	302844554	302844608	100	+	0	ID=c21798/f2p7/1624.mrna1.cds7
	2B	WheatGenomeB	CDS	302844850	302845051	100	+	1	ID=c21798/f2p7/1624.mrna1.cds8
	2B	WheatGenomeB	CDS	302845372	302845478	100	+	2	ID=c21798/f2p7/1624.mrna1.cds9
	2B	WheatGenomeB	CDS	302846147	302846202	100	+	1	ID=c21798/f2p7/1624.mrna1.cds10
	2B	WheatGenomeB	CDS	302846587	302846679	100	+	0	ID=c21798/f2p7/1624.mrna1.cds11
	2B	WheatGenomeB	CDS	302846838	302846945	100	+	0	ID=c21798/f2p7/1624.mrna1.cds12
	2B	WheatGenomeB	gene	315422323	316363407	.	+	.	ID=c264/f2p11/3314.path1
	2B	WheatGenomeB	mRNA	315422323	316363407	.	+	.	ID=c264/f2p11/3314.mrna1
	2B	WheatGenomeB	exon	315422323	315423349	89	+	.	ID=c264/f2p11/3314.mrna1.exon1
	2B	WheatGenomeB	exon	316358835	316359104	81	+	.	ID=c264/f2p11/3314.mrna1.exon2
	2B	WheatGenomeB	exon	316359249	316359257	100	+	.	ID=c264/f2p11/3314.mrna1.exon3
	2B	WheatGenomeB	exon	316361259	316362118	96	+	.	ID=c264/f2p11/3314.mrna1.exon4
	2B	WheatGenomeB	exon	316362215	316362712	97	+	.	ID=c264/f2p11/3314.mrna1.exon5
	2B	WheatGenomeB	exon	316362795	316363407	93	+	.	ID=c264/f2p11/3314.mrna1.exon6
	2B	WheatGenomeB	CDS	316358921	316359037	96	+	0	ID=c264/f2p11/3314.mrna1.cds1
	2B	WheatGenomeB	CDS	316359047	316359048	100	+	0	ID=c264/f2p11/3314.mrna1.cds2
	2B	WheatGenomeB	CDS	316359052	316359104	100	+	2	ID=c264/f2p11/3314.mrna1.cds3
	2B	WheatGenomeB	CDS	316359249	316359257	100	+	1	ID=c264/f2p11/3314.mrna1.cds4
	2B	WheatGenomeB	CDS	316361259	316362118	96	+	1	ID=c264/f2p11/3314.mrna1.cds5
	2B	WheatGenomeB	CDS	316362215	316362360	98	+	0	ID=c264/f2p11/3314.mrna1.cds6
	2B	WheatGenomeB	CDS	316362362	316362712	98	+	2	ID=c264/f2p11/3314.mrna1.cds7
	2B	WheatGenomeB	CDS	316362795	316362876	96	+	2	ID=c264/f2p11/3314.mrna1.cds8
	2B	WheatGenomeB	gene	50915168	50918916	.	-	.	ID=c365/f2p1/3367.path1
	2B	WheatGenomeB	mRNA	50915168	50918916	.	-	.	ID=c365/f2p1/3367.mrna1
	2B	WheatGenomeB	exon	50916216	50918916	99	-	.	ID=c365/f2p1/3367.mrna1.exon1
	2B	WheatGenomeB	exon	50915168	50915842	99	-	.	ID=c365/f2p1/3367.mrna1.exon2
	2B	WheatGenomeB	CDS	50917766	50918916	100	-	0	ID=c365/f2p1/3367.mrna1.cds1
	2B	WheatGenomeB	CDS	50917758	50917764	100	-	2	ID=c365/f2p1/3367.mrna1.cds2
	2B	WheatGenomeB	gene	240841452	240845330	.	-	.	ID=c490/f1p1/2820.path1
	2B	WheatGenomeB	mRNA	240841452	240845330	.	-	.	ID=c490/f1p1/2820.mrna1
	2B	WheatGenomeB	exon	240845168	240845330	99	-	.	ID=c490/f1p1/2820.mrna1.exon1
	2B	WheatGenomeB	exon	240844252	240845078	99	-	.	ID=c490/f1p1/2820.mrna1.exon2
	2B	WheatGenomeB	exon	240844015	240844144	99	-	.	ID=c490/f1p1/2820.mrna1.exon3
	2B	WheatGenomeB	exon	240843698	240843935	99	-	.	ID=c490/f1p1/2820.mrna1.exon4
	2B	WheatGenomeB	exon	240843297	240843594	99	-	.	ID=c490/f1p1/2820.mrna1.exon5
	2B	WheatGenomeB	exon	240842472	240843211	99	-	.	ID=c490/f1p1/2820.mrna1.exon6
	2B	WheatGenomeB	exon	240842289	240842387	98	-	.	ID=c490/f1p1/2820.mrna1.exon7
	2B	WheatGenomeB	exon	240841781	240841856	100	-	.	ID=c490/f1p1/2820.mrna1.exon8
	2B	WheatGenomeB	exon	240841452	240841700	99	-	.	ID=c490/f1p1/2820.mrna1.exon9
	2B	WheatGenomeB	CDS	240843698	240843772	98	-	0	ID=c490/f1p1/2820.mrna1.cds1
	2B	WheatGenomeB	CDS	240843297	240843594	99	-	0	ID=c490/f1p1/2820.mrna1.cds2
	2B	WheatGenomeB	CDS	240842831	240843211	98	-	1	ID=c490/f1p1/2820.mrna1.cds3
	2B	WheatGenomeB	CDS	240842810	240842829	100	-	1	ID=c490/f1p1/2820.mrna1.cds4
	2B	WheatGenomeB	gene	3337222	3342420	.	+	.	ID=c549/f1p2/3227.path1
	2B	WheatGenomeB	mRNA	3337222	3342420	.	+	.	ID=c549/f1p2/3227.mrna1
	2B	WheatGenomeB	exon	3337222	3340132	100	+	.	ID=c549/f1p2/3227.mrna1.exon1
	2B	WheatGenomeB	exon	3342105	3342420	100	+	.	ID=c549/f1p2/3227.mrna1.exon2
	2B	WheatGenomeB	CDS	3337222	3337869	100	+	0	ID=c549/f1p2/3227.mrna1.cds1
	5B	WheatGenomeB	gene	265947090	265950413	.	+	.	ID=c3608/f1p1/1459.path1
	5B	WheatGenomeB	mRNA	265947090	265950413	.	+	.	ID=c3608/f1p1/1459.mrna1
	5B	WheatGenomeB	exon	265947090	265948220	95	+	.	ID=c3608/f1p1/1459.mrna1.exon1
	5B	WheatGenomeB	exon	265949334	265949433	92	+	.	ID=c3608/f1p1/1459.mrna1.exon2
	5B	WheatGenomeB	exon	265950185	265950413	92	+	.	ID=c3608/f1p1/1459.mrna1.exon3
	5B	WheatGenomeB	CDS	265947092	265947654	95	+	0	ID=c3608/f1p1/1459.mrna1.cds1
	5B	WheatGenomeB	gene	96109934	96115297	.	+	.	ID=c4632/f1p0/1324.path1
	5B	WheatGenomeB	mRNA	96109934	96115297	.	+	.	ID=c4632/f1p0/1324.mrna1
	5B	WheatGenomeB	exon	96109934	96110598	99	+	.	ID=c4632/f1p0/1324.mrna1.exon1
	5B	WheatGenomeB	exon	96113354	96113624	100	+	.	ID=c4632/f1p0/1324.mrna1.exon2
	5B	WheatGenomeB	exon	96114377	96114428	100	+	.	ID=c4632/f1p0/1324.mrna1.exon3
	5B	WheatGenomeB	exon	96114963	96115297	100	+	.	ID=c4632/f1p0/1324.mrna1.exon4
	5B	WheatGenomeB	CDS	96109935	96110473	99	+	0	ID=c4632/f1p0/1324.mrna1.cds1
	5B	WheatGenomeB	gene	205364487	205365371	.	-	.	ID=c5341/f2p0/885.path1
	5B	WheatGenomeB	mRNA	205364487	205365371	.	-	.	ID=c5341/f2p0/885.mrna1
	5B	WheatGenomeB	exon	205364487	205365371	100	-	.	ID=c5341/f2p0/885.mrna1.exon1
	5B	WheatGenomeB	CDS	205364699	205365370	100	-	0	ID=c5341/f2p0/885.mrna1.cds1
	5B	WheatGenomeB	gene	144991183	144991970	.	+	.	ID=c5841/f1p0/788.path1
	5B	WheatGenomeB	mRNA	144991183	144991970	.	+	.	ID=c5841/f1p0/788.mrna1
	5B	WheatGenomeB	exon	144991183	144991970	100	+	.	ID=c5841/f1p0/788.mrna1.exon1
	5B	WheatGenomeB	CDS	144991183	144991500	100	+	0	ID=c5841/f1p0/788.mrna1.cds1
	5B	WheatGenomeB	gene	208329163	208330497	.	-	.	ID=c5853/f1p0/841.path1
	5B	WheatGenomeB	mRNA	208329163	208330497	.	-	.	ID=c5853/f1p0/841.mrna1
	5B	WheatGenomeB	exon	208330203	208330497	100	-	.	ID=c5853/f1p0/841.mrna1.exon1
	5B	WheatGenomeB	exon	208329163	208329703	100	-	.	ID=c5853/f1p0/841.mrna1.exon2
	5B	WheatGenomeB	CDS	208330203	208330497	100	-	0	ID=c5853/f1p0/841.mrna1.cds1
	5B	WheatGenomeB	CDS	208329639	208329703	100	-	1	ID=c5853/f1p0/841.mrna1.cds2
	5B	WheatGenomeB	gene	67226091	67227109	.	-	.	ID=c8467/f9p7/938.path1
	5B	WheatGenomeB	mRNA	67226091	67227109	.	-	.	ID=c8467/f9p7/938.mrna1
	5B	WheatGenomeB	exon	67227034	67227109	100	-	.	ID=c8467/f9p7/938.mrna1.exon1
	5B	WheatGenomeB	exon	67226091	67226952	100	-	.	ID=c8467/f9p7/938.mrna1.exon2
	5B	WheatGenomeB	CDS	67227034	67227109	100	-	0	ID=c8467/f9p7/938.mrna1.cds1
	5B	WheatGenomeB	CDS	67226258	67226952	100	-	1	ID=c8467/f9p7/938.mrna1.cds2
	5B	WheatGenomeB	gene	2718908	2721514	.	-	.	ID=c10137/f4p0/1002.path1
	5B	WheatGenomeB	mRNA	2718908	2721514	.	-	.	ID=c10137/f4p0/1002.mrna1
	5B	WheatGenomeB	exon	2721362	2721514	100	-	.	ID=c10137/f4p0/1002.mrna1.exon1
	5B	WheatGenomeB	exon	2720537	2720637	97	-	.	ID=c10137/f4p0/1002.mrna1.exon2
	5B	WheatGenomeB	exon	2720252	2720451	99	-	.	ID=c10137/f4p0/1002.mrna1.exon3
	5B	WheatGenomeB	exon	2718908	2719453	95	-	.	ID=c10137/f4p0/1002.mrna1.exon4
	5B	WheatGenomeB	CDS	2720537	2720626	96	-	0	ID=c10137/f4p0/1002.mrna1.cds1
	5B	WheatGenomeB	CDS	2720252	2720451	98	-	0	ID=c10137/f4p0/1002.mrna1.cds2
	5B	WheatGenomeB	CDS	2719117	2719453	95	-	2	ID=c10137/f4p0/1002.mrna1.cds3
	5B	WheatGenomeB	gene	113317809	113325417	.	+	.	ID=c11305/f1p0/850.path1
	5B	WheatGenomeB	mRNA	113317809	113325417	.	+	.	ID=c11305/f1p0/850.mrna1
	5B	WheatGenomeB	exon	113317809	113318616	95	+	.	ID=c11305/f1p0/850.mrna1.exon1
	5B	WheatGenomeB	exon	113325405	113325417	92	+	.	ID=c11305/f1p0/850.mrna1.exon2
	5B	WheatGenomeB	CDS	113318012	113318029	100	+	0	ID=c11305/f1p0/850.mrna1.cds1
	5B	WheatGenomeB	CDS	113318034	113318039	100	+	0	ID=c11305/f1p0/850.mrna1.cds2
	5B	WheatGenomeB	gene	178211100	178212041	.	-	.	ID=c11759/f1p0/941.path1
	5B	WheatGenomeB	mRNA	178211100	178212041	.	-	.	ID=c11759/f1p0/941.mrna1
	5B	WheatGenomeB	exon	178211100	178212041	99	-	.	ID=c11759/f1p0/941.mrna1.exon1
	5B	WheatGenomeB	CDS	178211101	178211304	100	-	0	ID=c11759/f1p0/941.mrna1.cds1
	5B	WheatGenomeB	gene	267455205	267630629	.	-	.	ID=c12986/f1p1/1359.path1
	5B	WheatGenomeB	mRNA	267455205	267630629	.	-	.	ID=c12986/f1p1/1359.mrna1
	5B	WheatGenomeB	exon	267630564	267630629	100	-	.	ID=c12986/f1p1/1359.mrna1.exon1
	5B	WheatGenomeB	exon	267629913	267630094	100	-	.	ID=c12986/f1p1/1359.mrna1.exon2
	5B	WheatGenomeB	exon	267629562	267629817	99	-	.	ID=c12986/f1p1/1359.mrna1.exon3
	5B	WheatGenomeB	exon	267629207	267629441	99	-	.	ID=c12986/f1p1/1359.mrna1.exon4
	5B	WheatGenomeB	exon	267628986	267629136	100	-	.	ID=c12986/f1p1/1359.mrna1.exon5
	5B	WheatGenomeB	exon	267628685	267628867	100	-	.	ID=c12986/f1p1/1359.mrna1.exon6
	5B	WheatGenomeB	exon	267455477	267455558	75	-	.	ID=c12986/f1p1/1359.mrna1.exon7
	5B	WheatGenomeB	exon	267455205	267455392	82	-	.	ID=c12986/f1p1/1359.mrna1.exon8
	5B	WheatGenomeB	CDS	267629913	267630041	100	-	0	ID=c12986/f1p1/1359.mrna1.cds1
	5B	WheatGenomeB	CDS	267629562	267629817	99	-	0	ID=c12986/f1p1/1359.mrna1.cds2
	5B	WheatGenomeB	CDS	267629207	267629441	99	-	1	ID=c12986/f1p1/1359.mrna1.cds3
	5B	WheatGenomeB	CDS	267628986	267629136	100	-	2	ID=c12986/f1p1/1359.mrna1.cds4
	5B	WheatGenomeB	CDS	267628685	267628867	100	-	0	ID=c12986/f1p1/1359.mrna1.cds5
	5B	WheatGenomeB	CDS	267455478	267455558	75	-	0	ID=c12986/f1p1/1359.mrna1.cds6
	5B	WheatGenomeB	gene	129903788	129906980	.	-	.	ID=c13001/f1p52/1048.path1
	5B	WheatGenomeB	mRNA	129903788	129906980	.	-	.	ID=c13001/f1p52/1048.mrna1
	5B	WheatGenomeB	exon	129906748	129906980	76	-	.	ID=c13001/f1p52/1048.mrna1.exon1
	5B	WheatGenomeB	exon	129904515	129904709	100	-	.	ID=c13001/f1p52/1048.mrna1.exon2
	5B	WheatGenomeB	exon	129903788	129904389	98	-	.	ID=c13001/f1p52/1048.mrna1.exon3
	5B	WheatGenomeB	CDS	129904515	129904661	100	-	0	ID=c13001/f1p52/1048.mrna1.cds1
	5B	WheatGenomeB	CDS	129904009	129904389	97	-	0	ID=c13001/f1p52/1048.mrna1.cds2
	5B	WheatGenomeB	gene	80932951	80936113	.	-	.	ID=c13377/f1p0/846.path1
	5B	WheatGenomeB	mRNA	80932951	80936113	.	-	.	ID=c13377/f1p0/846.mrna1
	5B	WheatGenomeB	exon	80935821	80936113	100	-	.	ID=c13377/f1p0/846.mrna1.exon1
	5B	WheatGenomeB	exon	80935597	80935732	100	-	.	ID=c13377/f1p0/846.mrna1.exon2
	5B	WheatGenomeB	exon	80933877	80933990	100	-	.	ID=c13377/f1p0/846.mrna1.exon3
	5B	WheatGenomeB	exon	80932951	80933253	100	-	.	ID=c13377/f1p0/846.mrna1.exon4
	5B	WheatGenomeB	CDS	80933877	80933902	100	-	0	ID=c13377/f1p0/846.mrna1.cds1
	5B	WheatGenomeB	CDS	80933124	80933253	100	-	2	ID=c13377/f1p0/846.mrna1.cds2
	5B	WheatGenomeB	gene	80933003	80936111	.	-	.	ID=c14615/f1p1/925.path1
	5B	WheatGenomeB	mRNA	80933003	80936111	.	-	.	ID=c14615/f1p1/925.mrna1
	5B	WheatGenomeB	exon	80935597	80936111	100	-	.	ID=c14615/f1p1/925.mrna1.exon1
	5B	WheatGenomeB	exon	80933877	80933990	100	-	.	ID=c14615/f1p1/925.mrna1.exon2
	5B	WheatGenomeB	exon	80933003	80933298	100	-	.	ID=c14615/f1p1/925.mrna1.exon3
	5B	WheatGenomeB	CDS	80935597	80935745	100	-	0	ID=c14615/f1p1/925.mrna1.cds1
	5B	WheatGenomeB	CDS	80933960	80933990	100	-	2	ID=c14615/f1p1/925.mrna1.cds2
	5B	WheatGenomeB	gene	267455205	267630633	.	-	.	ID=c14856/f1p1/1422.path1
	5B	WheatGenomeB	mRNA	267455205	267630633	.	-	.	ID=c14856/f1p1/1422.mrna1
	5B	WheatGenomeB	exon	267630553	267630633	100	-	.	ID=c14856/f1p1/1422.mrna1.exon1
	5B	WheatGenomeB	exon	267629913	267630094	100	-	.	ID=c14856/f1p1/1422.mrna1.exon2
	5B	WheatGenomeB	exon	267629562	267629817	99	-	.	ID=c14856/f1p1/1422.mrna1.exon3
	5B	WheatGenomeB	exon	267629207	267629441	98	-	.	ID=c14856/f1p1/1422.mrna1.exon4
	5B	WheatGenomeB	exon	267628986	267629136	100	-	.	ID=c14856/f1p1/1422.mrna1.exon5
	5B	WheatGenomeB	exon	267628685	267628867	100	-	.	ID=c14856/f1p1/1422.mrna1.exon6
	5B	WheatGenomeB	exon	267628046	267628100	100	-	.	ID=c14856/f1p1/1422.mrna1.exon7
	5B	WheatGenomeB	exon	267455477	267455558	75	-	.	ID=c14856/f1p1/1422.mrna1.exon8
	5B	WheatGenomeB	exon	267455205	267455392	82	-	.	ID=c14856/f1p1/1422.mrna1.exon9
	5B	WheatGenomeB	CDS	267629913	267630041	100	-	0	ID=c14856/f1p1/1422.mrna1.cds1
	5B	WheatGenomeB	CDS	267629562	267629817	99	-	0	ID=c14856/f1p1/1422.mrna1.cds2
	5B	WheatGenomeB	CDS	267629296	267629441	99	-	1	ID=c14856/f1p1/1422.mrna1.cds3
	5B	WheatGenomeB	CDS	267629207	267629293	100	-	0	ID=c14856/f1p1/1422.mrna1.cds4
	5B	WheatGenomeB	CDS	267629083	267629136	100	-	0	ID=c14856/f1p1/1422.mrna1.cds5
	5B	WheatGenomeB	gene	205364574	205365365	.	-	.	ID=c16758/f1p0/800.path1
	5B	WheatGenomeB	mRNA	205364574	205365365	.	-	.	ID=c16758/f1p0/800.mrna1
	5B	WheatGenomeB	exon	205364574	205365365	99	-	.	ID=c16758/f1p0/800.mrna1.exon1
	5B	WheatGenomeB	CDS	205365264	205365364	99	-	0	ID=c16758/f1p0/800.mrna1.cds1
	5B	WheatGenomeB	gene	267455205	267630633	.	-	.	ID=c16838/f1p1/1406.path1
	5B	WheatGenomeB	mRNA	267455205	267630633	.	-	.	ID=c16838/f1p1/1406.mrna1
	5B	WheatGenomeB	exon	267630564	267630633	100	-	.	ID=c16838/f1p1/1406.mrna1.exon1
	5B	WheatGenomeB	exon	267629913	267630094	100	-	.	ID=c16838/f1p1/1406.mrna1.exon2
	5B	WheatGenomeB	exon	267629562	267629817	99	-	.	ID=c16838/f1p1/1406.mrna1.exon3
	5B	WheatGenomeB	exon	267629207	267629441	99	-	.	ID=c16838/f1p1/1406.mrna1.exon4
	5B	WheatGenomeB	exon	267628986	267629136	100	-	.	ID=c16838/f1p1/1406.mrna1.exon5
	5B	WheatGenomeB	exon	267628685	267628867	100	-	.	ID=c16838/f1p1/1406.mrna1.exon6
	5B	WheatGenomeB	exon	267628046	267628100	100	-	.	ID=c16838/f1p1/1406.mrna1.exon7
	5B	WheatGenomeB	exon	267455477	267455558	75	-	.	ID=c16838/f1p1/1406.mrna1.exon8
	5B	WheatGenomeB	exon	267455205	267455392	82	-	.	ID=c16838/f1p1/1406.mrna1.exon9
	5B	WheatGenomeB	CDS	267629913	267630041	100	-	0	ID=c16838/f1p1/1406.mrna1.cds1
	5B	WheatGenomeB	CDS	267629562	267629817	99	-	0	ID=c16838/f1p1/1406.mrna1.cds2
	5B	WheatGenomeB	CDS	267629207	267629441	99	-	1	ID=c16838/f1p1/1406.mrna1.cds3
	5B	WheatGenomeB	CDS	267628986	267629136	100	-	2	ID=c16838/f1p1/1406.mrna1.cds4
	5B	WheatGenomeB	CDS	267628685	267628867	100	-	0	ID=c16838/f1p1/1406.mrna1.cds5
	5B	WheatGenomeB	CDS	267628046	267628100	100	-	0	ID=c16838/f1p1/1406.mrna1.cds6
	5B	WheatGenomeB	CDS	267455477	267455558	75	-	1	ID=c16838/f1p1/1406.mrna1.cds7
	5B	WheatGenomeB	CDS	267455298	267455392	81	-	2	ID=c16838/f1p1/1406.mrna1.cds8
	5B	WheatGenomeB	CDS	267455244	267455296	80	-	1	ID=c16838/f1p1/1406.mrna1.cds9
	5B	WheatGenomeB	gene	265438827	265440007	.	-	.	ID=c16983/f1p0/1184.path1
	5B	WheatGenomeB	mRNA	265438827	265440007	.	-	.	ID=c16983/f1p0/1184.mrna1
	5B	WheatGenomeB	exon	265438827	265440007	99	-	.	ID=c16983/f1p0/1184.mrna1.exon1
	5B	WheatGenomeB	CDS	265439403	265439548	99	-	0	ID=c16983/f1p0/1184.mrna1.cds1
	5B	WheatGenomeB	gene	214164280	214165589	.	-	.	ID=c16993/f1p0/956.path1
	5B	WheatGenomeB	mRNA	214164280	214165589	.	-	.	ID=c16993/f1p0/956.mrna1
	5B	WheatGenomeB	exon	214165294	214165589	100	-	.	ID=c16993/f1p0/956.mrna1.exon1
	5B	WheatGenomeB	exon	214164280	214164939	100	-	.	ID=c16993/f1p0/956.mrna1.exon2
	5B	WheatGenomeB	CDS	214165294	214165588	100	-	0	ID=c16993/f1p0/956.mrna1.cds1
	5B	WheatGenomeB	CDS	214164530	214164939	100	-	1	ID=c16993/f1p0/956.mrna1.cds2
	5B	WheatGenomeB	gene	15687915	15688722	.	-	.	ID=c17118/f1p0/808.path1
	5B	WheatGenomeB	mRNA	15687915	15688722	.	-	.	ID=c17118/f1p0/808.mrna1
	5B	WheatGenomeB	exon	15687915	15688722	100	-	.	ID=c17118/f1p0/808.mrna1.exon1
	5B	WheatGenomeB	CDS	15688298	15688396	100	-	0	ID=c17118/f1p0/808.mrna1.cds1
	5B	WheatGenomeB	gene	165538352	165548891	.	-	.	ID=c17152/f1p0/1213.path1
	5B	WheatGenomeB	mRNA	165538352	165548891	.	-	.	ID=c17152/f1p0/1213.mrna1
	5B	WheatGenomeB	exon	165548884	165548891	100	-	.	ID=c17152/f1p0/1213.mrna1.exon1
	5B	WheatGenomeB	exon	165541780	165542076	93	-	.	ID=c17152/f1p0/1213.mrna1.exon2
	5B	WheatGenomeB	exon	165540186	165540399	98	-	.	ID=c17152/f1p0/1213.mrna1.exon3
	5B	WheatGenomeB	exon	165539592	165539833	97	-	.	ID=c17152/f1p0/1213.mrna1.exon4
	5B	WheatGenomeB	exon	165538685	165538891	94	-	.	ID=c17152/f1p0/1213.mrna1.exon5
	5B	WheatGenomeB	exon	165538352	165538588	97	-	.	ID=c17152/f1p0/1213.mrna1.exon6
	5B	WheatGenomeB	CDS	165541921	165541938	100	-	0	ID=c17152/f1p0/1213.mrna1.cds1
	5B	WheatGenomeB	CDS	165541897	165541919	95	-	0	ID=c17152/f1p0/1213.mrna1.cds2
	5B	WheatGenomeB	CDS	165541792	165541895	100	-	2	ID=c17152/f1p0/1213.mrna1.cds3
	5B	WheatGenomeB	CDS	165541780	165541790	100	-	1	ID=c17152/f1p0/1213.mrna1.cds4
	5B	WheatGenomeB	CDS	165540345	165540399	100	-	0	ID=c17152/f1p0/1213.mrna1.cds5
	5B	WheatGenomeB	CDS	165540321	165540343	100	-	1	ID=c17152/f1p0/1213.mrna1.cds6
	5B	WheatGenomeB	gene	150949846	150952326	.	-	.	ID=c17226/f1p0/976.path1
	5B	WheatGenomeB	mRNA	150949846	150952326	.	-	.	ID=c17226/f1p0/976.mrna1
	5B	WheatGenomeB	exon	150952202	150952326	100	-	.	ID=c17226/f1p0/976.mrna1.exon1
	5B	WheatGenomeB	exon	150949846	150950696	100	-	.	ID=c17226/f1p0/976.mrna1.exon2
	5B	WheatGenomeB	CDS	150950044	150950622	100	-	0	ID=c17226/f1p0/976.mrna1.cds1
	5B	WheatGenomeB	gene	265438725	265440007	.	-	.	ID=c19263/f1p0/1285.path1
	5B	WheatGenomeB	mRNA	265438725	265440007	.	-	.	ID=c19263/f1p0/1285.mrna1
	5B	WheatGenomeB	exon	265438725	265440007	99	-	.	ID=c19263/f1p0/1285.mrna1.exon1
	5B	WheatGenomeB	CDS	265439060	265439548	100	-	0	ID=c19263/f1p0/1285.mrna1.cds1
	5B	WheatGenomeB	gene	243051956	243053035	.	+	.	ID=c3133/f9p0/804.path1
	5B	WheatGenomeB	mRNA	243051956	243053035	.	+	.	ID=c3133/f9p0/804.mrna1
	5B	WheatGenomeB	exon	243051956	243052423	100	+	.	ID=c3133/f9p0/804.mrna1.exon1
	5B	WheatGenomeB	exon	243052700	243053035	100	+	.	ID=c3133/f9p0/804.mrna1.exon2
	5B	WheatGenomeB	CDS	243052165	243052423	100	+	0	ID=c3133/f9p0/804.mrna1.cds1
	5B	WheatGenomeB	CDS	243052700	243052899	100	+	1	ID=c3133/f9p0/804.mrna1.cds2
	5B	WheatGenomeB	gene	259950803	259952075	.	-	.	ID=c8441/f1p0/1189.path1
	5B	WheatGenomeB	mRNA	259950803	259952075	.	-	.	ID=c8441/f1p0/1189.mrna1
	5B	WheatGenomeB	exon	259951765	259952075	100	-	.	ID=c8441/f1p0/1189.mrna1.exon1
	5B	WheatGenomeB	exon	259950803	259951679	99	-	.	ID=c8441/f1p0/1189.mrna1.exon2
	5B	WheatGenomeB	CDS	259951767	259952075	100	-	0	ID=c8441/f1p0/1189.mrna1.cds1
	5B	WheatGenomeB	gene	212351957	212352856	.	+	.	ID=c16869/f2p0/804.path1
	5B	WheatGenomeB	mRNA	212351957	212352856	.	+	.	ID=c16869/f2p0/804.mrna1
	5B	WheatGenomeB	exon	212351957	212352359	100	+	.	ID=c16869/f2p0/804.mrna1.exon1
	5B	WheatGenomeB	exon	212352456	212352856	100	+	.	ID=c16869/f2p0/804.mrna1.exon2
	5B	WheatGenomeB	CDS	212352089	212352359	100	+	0	ID=c16869/f2p0/804.mrna1.cds1
	5B	WheatGenomeB	CDS	212352456	212352487	100	+	1	ID=c16869/f2p0/804.mrna1.cds2
	5B	WheatGenomeB	gene	224154261	224155931	.	+	.	ID=c18081/f1p1/945.path1
	5B	WheatGenomeB	mRNA	224154261	224155931	.	+	.	ID=c18081/f1p1/945.mrna1
	5B	WheatGenomeB	exon	224154261	224154504	93	+	.	ID=c18081/f1p1/945.mrna1.exon1
	5B	WheatGenomeB	exon	224154954	224155027	98	+	.	ID=c18081/f1p1/945.mrna1.exon2
	5B	WheatGenomeB	exon	224155209	224155838	90	+	.	ID=c18081/f1p1/945.mrna1.exon3
	5B	WheatGenomeB	exon	224155897	224155931	97	+	.	ID=c18081/f1p1/945.mrna1.exon4
	5B	WheatGenomeB	CDS	224154261	224154328	98	+	0	ID=c18081/f1p1/945.mrna1.cds1
	5B	WheatGenomeB	CDS	224154341	224154504	98	+	2	ID=c18081/f1p1/945.mrna1.cds2
	5B	WheatGenomeB	CDS	224154954	224155027	98	+	1	ID=c18081/f1p1/945.mrna1.cds3
	5B	WheatGenomeB	CDS	224155209	224155532	95	+	0	ID=c18081/f1p1/945.mrna1.cds4
	5B	WheatGenomeB	gene	67226155	67227083	.	-	.	ID=c2561/f8p7/848.path1
	5B	WheatGenomeB	mRNA	67226155	67227083	.	-	.	ID=c2561/f8p7/848.mrna1
	5B	WheatGenomeB	exon	67227034	67227083	100	-	.	ID=c2561/f8p7/848.mrna1.exon1
	5B	WheatGenomeB	exon	67226155	67226952	100	-	.	ID=c2561/f8p7/848.mrna1.exon2
	5B	WheatGenomeB	CDS	67227034	67227082	100	-	0	ID=c2561/f8p7/848.mrna1.cds1
	5B	WheatGenomeB	CDS	67226258	67226952	100	-	1	ID=c2561/f8p7/848.mrna1.cds2
	5B	WheatGenomeB	gene	192438786	192441083	.	+	.	ID=c3668/f1p1/1164.path1
	5B	WheatGenomeB	mRNA	192438786	192441083	.	+	.	ID=c3668/f1p1/1164.mrna1
	5B	WheatGenomeB	exon	192438786	192439091	100	+	.	ID=c3668/f1p1/1164.mrna1.exon1
	5B	WheatGenomeB	exon	192439881	192439992	100	+	.	ID=c3668/f1p1/1164.mrna1.exon2
	5B	WheatGenomeB	exon	192440136	192440207	100	+	.	ID=c3668/f1p1/1164.mrna1.exon3
	5B	WheatGenomeB	exon	192440318	192440532	100	+	.	ID=c3668/f1p1/1164.mrna1.exon4
	5B	WheatGenomeB	exon	192440625	192441083	100	+	.	ID=c3668/f1p1/1164.mrna1.exon5
	5B	WheatGenomeB	CDS	192438787	192439091	100	+	0	ID=c3668/f1p1/1164.mrna1.cds1
	5B	WheatGenomeB	CDS	192439881	192439992	100	+	2	ID=c3668/f1p1/1164.mrna1.cds2
	5B	WheatGenomeB	CDS	192440136	192440207	100	+	0	ID=c3668/f1p1/1164.mrna1.cds3
	5B	WheatGenomeB	CDS	192440318	192440532	100	+	0	ID=c3668/f1p1/1164.mrna1.cds4
	5B	WheatGenomeB	CDS	192440625	192440730	100	+	2	ID=c3668/f1p1/1164.mrna1.cds5
	5B	WheatGenomeB	gene	67226113	67227079	.	-	.	ID=c4796/f2p4/967.path1
	5B	WheatGenomeB	mRNA	67226113	67227079	.	-	.	ID=c4796/f2p4/967.mrna1
	5B	WheatGenomeB	exon	67226113	67227079	100	-	.	ID=c4796/f2p4/967.mrna1.exon1
	5B	WheatGenomeB	CDS	67226258	67226938	100	-	0	ID=c4796/f2p4/967.mrna1.cds1
	5B	WheatGenomeB	gene	192438826	192440984	.	+	.	ID=c6181/f1p1/1025.path1
	5B	WheatGenomeB	mRNA	192438826	192440984	.	+	.	ID=c6181/f1p1/1025.mrna1
	5B	WheatGenomeB	exon	192438826	192439091	100	+	.	ID=c6181/f1p1/1025.mrna1.exon1
	5B	WheatGenomeB	exon	192439881	192439992	100	+	.	ID=c6181/f1p1/1025.mrna1.exon2
	5B	WheatGenomeB	exon	192440136	192440207	100	+	.	ID=c6181/f1p1/1025.mrna1.exon3
	5B	WheatGenomeB	exon	192440318	192440532	100	+	.	ID=c6181/f1p1/1025.mrna1.exon4
	5B	WheatGenomeB	exon	192440625	192440984	100	+	.	ID=c6181/f1p1/1025.mrna1.exon5
	5B	WheatGenomeB	CDS	192438826	192439091	100	+	0	ID=c6181/f1p1/1025.mrna1.cds1
	5B	WheatGenomeB	CDS	192439881	192439992	100	+	2	ID=c6181/f1p1/1025.mrna1.cds2
	5B	WheatGenomeB	CDS	192440136	192440207	100	+	0	ID=c6181/f1p1/1025.mrna1.cds3
	5B	WheatGenomeB	CDS	192440318	192440532	100	+	0	ID=c6181/f1p1/1025.mrna1.cds4
	5B	WheatGenomeB	CDS	192440625	192440730	100	+	2	ID=c6181/f1p1/1025.mrna1.cds5
	5B	WheatGenomeB	gene	7466642	7470895	.	+	.	ID=c6465/f1p0/1358.path1
	5B	WheatGenomeB	mRNA	7466642	7470895	.	+	.	ID=c6465/f1p0/1358.mrna1
	5B	WheatGenomeB	exon	7466642	7466802	100	+	.	ID=c6465/f1p0/1358.mrna1.exon1
	5B	WheatGenomeB	exon	7466881	7466905	100	+	.	ID=c6465/f1p0/1358.mrna1.exon2
	5B	WheatGenomeB	exon	7467031	7467156	100	+	.	ID=c6465/f1p0/1358.mrna1.exon3
	5B	WheatGenomeB	exon	7467524	7467580	100	+	.	ID=c6465/f1p0/1358.mrna1.exon4
	5B	WheatGenomeB	exon	7467675	7467738	100	+	.	ID=c6465/f1p0/1358.mrna1.exon5
	5B	WheatGenomeB	exon	7467857	7468130	100	+	.	ID=c6465/f1p0/1358.mrna1.exon6
	5B	WheatGenomeB	exon	7468219	7468600	100	+	.	ID=c6465/f1p0/1358.mrna1.exon7
	5B	WheatGenomeB	exon	7470627	7470895	100	+	.	ID=c6465/f1p0/1358.mrna1.exon8
	5B	WheatGenomeB	CDS	7467050	7467156	100	+	0	ID=c6465/f1p0/1358.mrna1.cds1
	5B	WheatGenomeB	CDS	7467524	7467580	100	+	2	ID=c6465/f1p0/1358.mrna1.cds2
	5B	WheatGenomeB	CDS	7467675	7467738	100	+	2	ID=c6465/f1p0/1358.mrna1.cds3
	5B	WheatGenomeB	CDS	7467857	7468130	100	+	0	ID=c6465/f1p0/1358.mrna1.cds4
	5B	WheatGenomeB	CDS	7468219	7468229	100	+	1	ID=c6465/f1p0/1358.mrna1.cds5
	5B	WheatGenomeB	gene	192438826	192440930	.	+	.	ID=c7668/f1p1/971.path1
	5B	WheatGenomeB	mRNA	192438826	192440930	.	+	.	ID=c7668/f1p1/971.mrna1
	5B	WheatGenomeB	exon	192438826	192439091	100	+	.	ID=c7668/f1p1/971.mrna1.exon1
	5B	WheatGenomeB	exon	192439881	192439992	100	+	.	ID=c7668/f1p1/971.mrna1.exon2
	5B	WheatGenomeB	exon	192440136	192440207	100	+	.	ID=c7668/f1p1/971.mrna1.exon3
	5B	WheatGenomeB	exon	192440318	192440532	100	+	.	ID=c7668/f1p1/971.mrna1.exon4
	5B	WheatGenomeB	exon	192440625	192440930	100	+	.	ID=c7668/f1p1/971.mrna1.exon5
	5B	WheatGenomeB	CDS	192438826	192439091	100	+	0	ID=c7668/f1p1/971.mrna1.cds1
	5B	WheatGenomeB	CDS	192439881	192439992	100	+	2	ID=c7668/f1p1/971.mrna1.cds2
	5B	WheatGenomeB	CDS	192440136	192440207	100	+	0	ID=c7668/f1p1/971.mrna1.cds3
	5B	WheatGenomeB	CDS	192440318	192440532	100	+	0	ID=c7668/f1p1/971.mrna1.cds4
	5B	WheatGenomeB	CDS	192440625	192440730	100	+	2	ID=c7668/f1p1/971.mrna1.cds5
	5B	WheatGenomeB	gene	144754529	144755726	.	+	.	ID=c8347/f1p1/1198.path1
	5B	WheatGenomeB	mRNA	144754529	144755726	.	+	.	ID=c8347/f1p1/1198.mrna1
	5B	WheatGenomeB	exon	144754529	144755726	99	+	.	ID=c8347/f1p1/1198.mrna1.exon1
	5B	WheatGenomeB	CDS	144754531	144755064	99	+	0	ID=c8347/f1p1/1198.mrna1.cds1
	5B	WheatGenomeB	gene	241443112	241443890	.	+	.	ID=c9015/f3p0/784.path1
	5B	WheatGenomeB	mRNA	241443112	241443890	.	+	.	ID=c9015/f3p0/784.mrna1
	5B	WheatGenomeB	exon	241443112	241443890	99	+	.	ID=c9015/f3p0/784.mrna1.exon1
	5B	WheatGenomeB	CDS	241443114	241443582	98	+	0	ID=c9015/f3p0/784.mrna1.cds1
	5B	WheatGenomeB	gene	183281076	183457640	.	-	.	ID=c12693/f1p0/770.path2
	5B	WheatGenomeB	mRNA	183281076	183457640	.	-	.	ID=c12693/f1p0/770.mrna2
	5B	WheatGenomeB	exon	183456932	183457640	99	-	.	ID=c12693/f1p0/770.mrna2.exon1
	5B	WheatGenomeB	exon	183281076	183281104	89	-	.	ID=c12693/f1p0/770.mrna2.exon2
	5B	WheatGenomeB	CDS	183456934	183457466	99	-	2	ID=c12693/f1p0/770.mrna2.cds1
	5B	WheatGenomeB	CDS	183281076	183281104	89	-	0	ID=c12693/f1p0/770.mrna2.cds2
	5B	WheatGenomeB	gene	144391793	144393891	.	+	.	ID=c14918/f1p0/1034.path1
	5B	WheatGenomeB	mRNA	144391793	144393891	.	+	.	ID=c14918/f1p0/1034.mrna1
	5B	WheatGenomeB	exon	144391793	144391941	100	+	.	ID=c14918/f1p0/1034.mrna1.exon1
	5B	WheatGenomeB	exon	144392010	144392112	100	+	.	ID=c14918/f1p0/1034.mrna1.exon2
	5B	WheatGenomeB	exon	144393116	144393891	100	+	.	ID=c14918/f1p0/1034.mrna1.exon3
	5B	WheatGenomeB	CDS	144391794	144391941	100	+	0	ID=c14918/f1p0/1034.mrna1.cds1
	5B	WheatGenomeB	CDS	144392010	144392112	100	+	1	ID=c14918/f1p0/1034.mrna1.cds2
	5B	WheatGenomeB	CDS	144393116	144393611	100	+	2	ID=c14918/f1p0/1034.mrna1.cds3
	5B	WheatGenomeB	gene	183113656	183114432	.	+	.	ID=c15111/f1p0/777.path1
	5B	WheatGenomeB	mRNA	183113656	183114432	.	+	.	ID=c15111/f1p0/777.mrna1
	5B	WheatGenomeB	exon	183113656	183114432	100	+	.	ID=c15111/f1p0/777.mrna1.exon1
	5B	WheatGenomeB	CDS	183113656	183114093	100	+	0	ID=c15111/f1p0/777.mrna1.cds1
	5B	WheatGenomeB	gene	109280482	109426620	.	-	.	ID=c16043/f1p0/941.path1
	5B	WheatGenomeB	mRNA	109280482	109426620	.	-	.	ID=c16043/f1p0/941.mrna1
	5B	WheatGenomeB	exon	109426436	109426620	77	-	.	ID=c16043/f1p0/941.mrna1.exon1
	5B	WheatGenomeB	exon	109281993	109282197	97	-	.	ID=c16043/f1p0/941.mrna1.exon2
	5B	WheatGenomeB	exon	109281116	109281206	97	-	.	ID=c16043/f1p0/941.mrna1.exon3
	5B	WheatGenomeB	exon	109280826	109281009	97	-	.	ID=c16043/f1p0/941.mrna1.exon4
	5B	WheatGenomeB	exon	109280482	109280738	95	-	.	ID=c16043/f1p0/941.mrna1.exon5
	5B	WheatGenomeB	CDS	109281993	109282112	98	-	0	ID=c16043/f1p0/941.mrna1.cds1
	5B	WheatGenomeB	CDS	109281116	109281206	97	-	0	ID=c16043/f1p0/941.mrna1.cds2
	5B	WheatGenomeB	CDS	109280826	109281009	97	-	1	ID=c16043/f1p0/941.mrna1.cds3
	5B	WheatGenomeB	CDS	109280666	109280738	97	-	2	ID=c16043/f1p0/941.mrna1.cds4
	5B	WheatGenomeB	gene	79020093	79022185	.	-	.	ID=c17471/f1p0/824.path1
	5B	WheatGenomeB	mRNA	79020093	79022185	.	-	.	ID=c17471/f1p0/824.mrna1
	5B	WheatGenomeB	exon	79021666	79022185	93	-	.	ID=c17471/f1p0/824.mrna1.exon1
	5B	WheatGenomeB	exon	79021357	79021607	93	-	.	ID=c17471/f1p0/824.mrna1.exon2
	5B	WheatGenomeB	exon	79020093	79020154	93	-	.	ID=c17471/f1p0/824.mrna1.exon3
	5B	WheatGenomeB	CDS	79022140	79022183	90	-	0	ID=c17471/f1p0/824.mrna1.cds1
	5B	WheatGenomeB	CDS	79022052	79022135	93	-	0	ID=c17471/f1p0/824.mrna1.cds2
	5B	WheatGenomeB	CDS	79021666	79022045	96	-	0	ID=c17471/f1p0/824.mrna1.cds3
	5B	WheatGenomeB	CDS	79021452	79021607	94	-	2	ID=c17471/f1p0/824.mrna1.cds4
	5B	WheatGenomeB	CDS	79021357	79021450	92	-	2	ID=c17471/f1p0/824.mrna1.cds5
	5B	WheatGenomeB	CDS	79020152	79020154	100	-	0	ID=c17471/f1p0/824.mrna1.cds6
	5B	WheatGenomeB	gene	139703982	139748127	.	-	.	ID=c2755/f2p3/1715.path1
	5B	WheatGenomeB	mRNA	139703982	139748127	.	-	.	ID=c2755/f2p3/1715.mrna1
	5B	WheatGenomeB	exon	139747542	139748127	85	-	.	ID=c2755/f2p3/1715.mrna1.exon1
	5B	WheatGenomeB	exon	139713790	139713874	97	-	.	ID=c2755/f2p3/1715.mrna1.exon2
	5B	WheatGenomeB	exon	139713626	139713706	98	-	.	ID=c2755/f2p3/1715.mrna1.exon3
	5B	WheatGenomeB	exon	139706730	139706808	98	-	.	ID=c2755/f2p3/1715.mrna1.exon4
	5B	WheatGenomeB	exon	139706555	139706624	98	-	.	ID=c2755/f2p3/1715.mrna1.exon5
	5B	WheatGenomeB	exon	139705863	139705984	98	-	.	ID=c2755/f2p3/1715.mrna1.exon6
	5B	WheatGenomeB	exon	139705557	139705696	98	-	.	ID=c2755/f2p3/1715.mrna1.exon7
	5B	WheatGenomeB	exon	139705267	139705459	98	-	.	ID=c2755/f2p3/1715.mrna1.exon8
	5B	WheatGenomeB	exon	139705046	139705172	98	-	.	ID=c2755/f2p3/1715.mrna1.exon9
	5B	WheatGenomeB	exon	139703982	139704222	95	-	.	ID=c2755/f2p3/1715.mrna1.exon10
	5B	WheatGenomeB	CDS	139705863	139705963	98	-	0	ID=c2755/f2p3/1715.mrna1.cds1
	5B	WheatGenomeB	CDS	139705557	139705696	98	-	2	ID=c2755/f2p3/1715.mrna1.cds2
	5B	WheatGenomeB	CDS	139705267	139705459	98	-	1	ID=c2755/f2p3/1715.mrna1.cds3
	5B	WheatGenomeB	CDS	139705046	139705172	98	-	2	ID=c2755/f2p3/1715.mrna1.cds4
	5B	WheatGenomeB	CDS	139704220	139704222	100	-	0	ID=c2755/f2p3/1715.mrna1.cds5
	5B	WheatGenomeB	gene	49131444	49133366	.	-	.	ID=c2853/f2p1/1588.path1
	5B	WheatGenomeB	mRNA	49131444	49133366	.	-	.	ID=c2853/f2p1/1588.mrna1
	5B	WheatGenomeB	exon	49132922	49133366	77	-	.	ID=c2853/f2p1/1588.mrna1.exon1
	5B	WheatGenomeB	exon	49132135	49132828	94	-	.	ID=c2853/f2p1/1588.mrna1.exon2
	5B	WheatGenomeB	exon	49131975	49132040	100	-	.	ID=c2853/f2p1/1588.mrna1.exon3
	5B	WheatGenomeB	exon	49131444	49131847	89	-	.	ID=c2853/f2p1/1588.mrna1.exon4
	5B	WheatGenomeB	CDS	49132922	49132983	93	-	0	ID=c2853/f2p1/1588.mrna1.cds1
	5B	WheatGenomeB	CDS	49132135	49132828	94	-	2	ID=c2853/f2p1/1588.mrna1.cds2
	5B	WheatGenomeB	CDS	49131975	49132040	100	-	0	ID=c2853/f2p1/1588.mrna1.cds3
	5B	WheatGenomeB	CDS	49131691	49131847	98	-	0	ID=c2853/f2p1/1588.mrna1.cds4
	5B	WheatGenomeB	CDS	49131639	49131670	90	-	1	ID=c2853/f2p1/1588.mrna1.cds5
	5B	WheatGenomeB	gene	8386793	8389313	.	-	.	ID=c2912/f9p1/1659.path1
	5B	WheatGenomeB	mRNA	8386793	8389313	.	-	.	ID=c2912/f9p1/1659.mrna1
	5B	WheatGenomeB	exon	8387894	8389313	95	-	.	ID=c2912/f9p1/1659.mrna1.exon1
	5B	WheatGenomeB	exon	8386793	8387033	93	-	.	ID=c2912/f9p1/1659.mrna1.exon2
	5B	WheatGenomeB	CDS	8389181	8389313	96	-	0	ID=c2912/f9p1/1659.mrna1.cds1
	5B	WheatGenomeB	CDS	8389067	8389176	92	-	1	ID=c2912/f9p1/1659.mrna1.cds2
	5B	WheatGenomeB	gene	74989291	74991680	.	-	.	ID=c3688/f1p0/2071.path1
	5B	WheatGenomeB	mRNA	74989291	74991680	.	-	.	ID=c3688/f1p0/2071.mrna1
	5B	WheatGenomeB	exon	74991175	74991680	100	-	.	ID=c3688/f1p0/2071.mrna1.exon1
	5B	WheatGenomeB	exon	74990974	74991052	100	-	.	ID=c3688/f1p0/2071.mrna1.exon2
	5B	WheatGenomeB	exon	74989905	74990861	100	-	.	ID=c3688/f1p0/2071.mrna1.exon3
	5B	WheatGenomeB	exon	74989291	74989819	100	-	.	ID=c3688/f1p0/2071.mrna1.exon4
	5B	WheatGenomeB	CDS	74989302	74989679	100	-	0	ID=c3688/f1p0/2071.mrna1.cds1
	5B	WheatGenomeB	gene	67225528	67227079	.	-	.	ID=c3734/f4p3/1584.path1
	5B	WheatGenomeB	mRNA	67225528	67227079	.	-	.	ID=c3734/f4p3/1584.mrna1
	5B	WheatGenomeB	exon	67227034	67227079	100	-	.	ID=c3734/f4p3/1584.mrna1.exon1
	5B	WheatGenomeB	exon	67225528	67226952	100	-	.	ID=c3734/f4p3/1584.mrna1.exon2
	5B	WheatGenomeB	CDS	67227034	67227079	100	-	0	ID=c3734/f4p3/1584.mrna1.cds1
	5B	WheatGenomeB	CDS	67226258	67226952	100	-	1	ID=c3734/f4p3/1584.mrna1.cds2
	5B	WheatGenomeB	gene	49131351	49133462	.	-	.	ID=c4114/f3p2/1636.path1
	5B	WheatGenomeB	mRNA	49131351	49133462	.	-	.	ID=c4114/f3p2/1636.mrna1
	5B	WheatGenomeB	exon	49133205	49133462	76	-	.	ID=c4114/f3p2/1636.mrna1.exon1
	5B	WheatGenomeB	exon	49132922	49133016	92	-	.	ID=c4114/f3p2/1636.mrna1.exon2
	5B	WheatGenomeB	exon	49132135	49132828	94	-	.	ID=c4114/f3p2/1636.mrna1.exon3
	5B	WheatGenomeB	exon	49131975	49132040	100	-	.	ID=c4114/f3p2/1636.mrna1.exon4
	5B	WheatGenomeB	exon	49131351	49131847	88	-	.	ID=c4114/f3p2/1636.mrna1.exon5
	5B	WheatGenomeB	CDS	49132922	49132983	93	-	0	ID=c4114/f3p2/1636.mrna1.cds1
	5B	WheatGenomeB	CDS	49132135	49132828	94	-	2	ID=c4114/f3p2/1636.mrna1.cds2
	5B	WheatGenomeB	CDS	49131975	49132040	100	-	0	ID=c4114/f3p2/1636.mrna1.cds3
	5B	WheatGenomeB	CDS	49131691	49131847	98	-	0	ID=c4114/f3p2/1636.mrna1.cds4
	5B	WheatGenomeB	CDS	49131639	49131670	90	-	1	ID=c4114/f3p2/1636.mrna1.cds5
	5B	WheatGenomeB	gene	237019783	237659869	.	-	.	ID=c5104/f7p4/1771.path1
	5B	WheatGenomeB	mRNA	237019783	237659869	.	-	.	ID=c5104/f7p4/1771.mrna1
	5B	WheatGenomeB	exon	237658550	237659869	90	-	.	ID=c5104/f7p4/1771.mrna1.exon1
	5B	WheatGenomeB	exon	237020097	237020463	94	-	.	ID=c5104/f7p4/1771.mrna1.exon2
	5B	WheatGenomeB	exon	237019783	237019838	91	-	.	ID=c5104/f7p4/1771.mrna1.exon3
	5B	WheatGenomeB	CDS	237658550	237659779	93	-	0	ID=c5104/f7p4/1771.mrna1.cds1
	5B	WheatGenomeB	CDS	237020221	237020463	94	-	0	ID=c5104/f7p4/1771.mrna1.cds2
	5B	WheatGenomeB	gene	237456724	237458160	.	+	.	ID=c5104/f7p4/1771.path2
	5B	WheatGenomeB	mRNA	237456724	237458160	.	+	.	ID=c5104/f7p4/1771.mrna2
	5B	WheatGenomeB	exon	237456724	237458160	92	+	.	ID=c5104/f7p4/1771.mrna2.exon1
	5B	WheatGenomeB	CDS	237456725	237456748	75	+	0	ID=c5104/f7p4/1771.mrna2.cds1
	5B	WheatGenomeB	gene	212690684	212692315	.	-	.	ID=c5551/f2p0/1653.path1
	5B	WheatGenomeB	mRNA	212690684	212692315	.	-	.	ID=c5551/f2p0/1653.mrna1
	5B	WheatGenomeB	exon	212690684	212692315	96	-	.	ID=c5551/f2p0/1653.mrna1.exon1
	5B	WheatGenomeB	CDS	212691002	212691729	98	-	0	ID=c5551/f2p0/1653.mrna1.cds1
	5B	WheatGenomeB	CDS	212690925	212691000	93	-	2	ID=c5551/f2p0/1653.mrna1.cds2
	5B	WheatGenomeB	gene	264401256	264402922	.	+	.	ID=c5758/f1p0/1671.path1
	5B	WheatGenomeB	mRNA	264401256	264402922	.	+	.	ID=c5758/f1p0/1671.mrna1
	5B	WheatGenomeB	exon	264401256	264402922	99	+	.	ID=c5758/f1p0/1671.mrna1.exon1
	5B	WheatGenomeB	CDS	264401967	264402237	100	+	0	ID=c5758/f1p0/1671.mrna1.cds1
	5B	WheatGenomeB	CDS	264402239	264402354	100	+	1	ID=c5758/f1p0/1671.mrna1.cds2
	5B	WheatGenomeB	gene	222387838	222389456	.	+	.	ID=c5920/f1p0/1619.path1
	5B	WheatGenomeB	mRNA	222387838	222389456	.	+	.	ID=c5920/f1p0/1619.mrna1
	5B	WheatGenomeB	exon	222387838	222389456	100	+	.	ID=c5920/f1p0/1619.mrna1.exon1
	5B	WheatGenomeB	CDS	222388910	222389209	100	+	0	ID=c5920/f1p0/1619.mrna1.cds1
	5B	WheatGenomeB	gene	203935852	203938009	.	+	.	ID=c6664/f2p1/1731.path1
	5B	WheatGenomeB	mRNA	203935852	203938009	.	+	.	ID=c6664/f2p1/1731.mrna1
	5B	WheatGenomeB	exon	203935852	203936742	99	+	.	ID=c6664/f2p1/1731.mrna1.exon1
	5B	WheatGenomeB	exon	203937170	203938009	99	+	.	ID=c6664/f2p1/1731.mrna1.exon2
	5B	WheatGenomeB	CDS	203936450	203936619	100	+	0	ID=c6664/f2p1/1731.mrna1.cds1
	5B	WheatGenomeB	CDS	203936621	203936742	100	+	2	ID=c6664/f2p1/1731.mrna1.cds2
	5B	WheatGenomeB	CDS	203937170	203937174	100	+	1	ID=c6664/f2p1/1731.mrna1.cds3
	5B	WheatGenomeB	gene	267455205	267630620	.	-	.	ID=c6743/f2p2/1707.path1
	5B	WheatGenomeB	mRNA	267455205	267630620	.	-	.	ID=c6743/f2p2/1707.mrna1
	5B	WheatGenomeB	exon	267630564	267630620	100	-	.	ID=c6743/f2p2/1707.mrna1.exon1
	5B	WheatGenomeB	exon	267630200	267630405	100	-	.	ID=c6743/f2p2/1707.mrna1.exon2
	5B	WheatGenomeB	exon	267629913	267630094	100	-	.	ID=c6743/f2p2/1707.mrna1.exon3
	5B	WheatGenomeB	exon	267629562	267629817	99	-	.	ID=c6743/f2p2/1707.mrna1.exon4
	5B	WheatGenomeB	exon	267629207	267629441	99	-	.	ID=c6743/f2p2/1707.mrna1.exon5
	5B	WheatGenomeB	exon	267628986	267629136	100	-	.	ID=c6743/f2p2/1707.mrna1.exon6
	5B	WheatGenomeB	exon	267628685	267628867	100	-	.	ID=c6743/f2p2/1707.mrna1.exon7
	5B	WheatGenomeB	exon	267628046	267628100	100	-	.	ID=c6743/f2p2/1707.mrna1.exon8
	5B	WheatGenomeB	exon	267455477	267455558	75	-	.	ID=c6743/f2p2/1707.mrna1.exon9
	5B	WheatGenomeB	exon	267455205	267455392	82	-	.	ID=c6743/f2p2/1707.mrna1.exon10
	5B	WheatGenomeB	CDS	267629913	267630041	100	-	0	ID=c6743/f2p2/1707.mrna1.cds1
	5B	WheatGenomeB	CDS	267629562	267629817	99	-	0	ID=c6743/f2p2/1707.mrna1.cds2
	5B	WheatGenomeB	CDS	267629207	267629441	99	-	1	ID=c6743/f2p2/1707.mrna1.cds3
	5B	WheatGenomeB	CDS	267628986	267629136	100	-	2	ID=c6743/f2p2/1707.mrna1.cds4
	5B	WheatGenomeB	CDS	267628685	267628867	100	-	0	ID=c6743/f2p2/1707.mrna1.cds5
	5B	WheatGenomeB	CDS	267628046	267628100	100	-	0	ID=c6743/f2p2/1707.mrna1.cds6
	5B	WheatGenomeB	CDS	267455477	267455558	75	-	1	ID=c6743/f2p2/1707.mrna1.cds7
	5B	WheatGenomeB	CDS	267455298	267455392	81	-	2	ID=c6743/f2p2/1707.mrna1.cds8
	5B	WheatGenomeB	CDS	267455244	267455296	80	-	1	ID=c6743/f2p2/1707.mrna1.cds9
	5B	WheatGenomeB	gene	95603916	95606006	.	+	.	ID=c6962/f2p0/1726.path1
	5B	WheatGenomeB	mRNA	95603916	95606006	.	+	.	ID=c6962/f2p0/1726.mrna1
	5B	WheatGenomeB	exon	95603916	95604342	100	+	.	ID=c6962/f2p0/1726.mrna1.exon1
	5B	WheatGenomeB	exon	95604507	95605429	99	+	.	ID=c6962/f2p0/1726.mrna1.exon2
	5B	WheatGenomeB	exon	95605631	95606006	100	+	.	ID=c6962/f2p0/1726.mrna1.exon3
	5B	WheatGenomeB	CDS	95603917	95604342	100	+	0	ID=c6962/f2p0/1726.mrna1.cds1
	5B	WheatGenomeB	CDS	95604507	95604530	100	+	0	ID=c6962/f2p0/1726.mrna1.cds2
	5B	WheatGenomeB	gene	226215340	226216956	.	+	.	ID=c7208/f1p4/1617.path1
	5B	WheatGenomeB	mRNA	226215340	226216956	.	+	.	ID=c7208/f1p4/1617.mrna1
	5B	WheatGenomeB	exon	226215340	226216956	100	+	.	ID=c7208/f1p4/1617.mrna1.exon1
	5B	WheatGenomeB	CDS	226216179	226216724	100	+	0	ID=c7208/f1p4/1617.mrna1.cds1
	5B	WheatGenomeB	gene	258026952	258030346	.	-	.	ID=c7786/f3p0/1730.path1
	5B	WheatGenomeB	mRNA	258026952	258030346	.	-	.	ID=c7786/f3p0/1730.mrna1
	5B	WheatGenomeB	exon	258030009	258030346	100	-	.	ID=c7786/f3p0/1730.mrna1.exon1
	5B	WheatGenomeB	exon	258029464	258029574	100	-	.	ID=c7786/f3p0/1730.mrna1.exon2
	5B	WheatGenomeB	exon	258028178	258028683	100	-	.	ID=c7786/f3p0/1730.mrna1.exon3
	5B	WheatGenomeB	exon	258026952	258027726	99	-	.	ID=c7786/f3p0/1730.mrna1.exon4
	5B	WheatGenomeB	CDS	258030009	258030344	100	-	0	ID=c7786/f3p0/1730.mrna1.cds1
	5B	WheatGenomeB	CDS	258029464	258029574	100	-	0	ID=c7786/f3p0/1730.mrna1.cds2
	5B	WheatGenomeB	CDS	258028178	258028683	100	-	0	ID=c7786/f3p0/1730.mrna1.cds3
	5B	WheatGenomeB	CDS	258027537	258027726	99	-	2	ID=c7786/f3p0/1730.mrna1.cds4
	5B	WheatGenomeB	gene	111746654	112140524	.	+	.	ID=c7922/f3p10/1530.path2
	5B	WheatGenomeB	mRNA	111746654	112140524	.	+	.	ID=c7922/f3p10/1530.mrna2
	5B	WheatGenomeB	exon	111746654	111746836	75	+	.	ID=c7922/f3p10/1530.mrna2.exon1
	5B	WheatGenomeB	exon	112139243	112140524	100	+	.	ID=c7922/f3p10/1530.mrna2.exon2
	5B	WheatGenomeB	CDS	112139272	112140126	100	+	0	ID=c7922/f3p10/1530.mrna2.cds1
	5B	WheatGenomeB	gene	211350324	211355080	.	+	.	ID=c9261/f2p1/1730.path1
	5B	WheatGenomeB	mRNA	211350324	211355080	.	+	.	ID=c9261/f2p1/1730.mrna1
	5B	WheatGenomeB	exon	211350324	211350673	100	+	.	ID=c9261/f2p1/1730.mrna1.exon1
	5B	WheatGenomeB	exon	211350855	211350976	100	+	.	ID=c9261/f2p1/1730.mrna1.exon2
	5B	WheatGenomeB	exon	211352165	211352232	100	+	.	ID=c9261/f2p1/1730.mrna1.exon3
	5B	WheatGenomeB	exon	211352343	211352606	100	+	.	ID=c9261/f2p1/1730.mrna1.exon4
	5B	WheatGenomeB	exon	211352699	211352783	100	+	.	ID=c9261/f2p1/1730.mrna1.exon5
	5B	WheatGenomeB	exon	211352915	211353150	100	+	.	ID=c9261/f2p1/1730.mrna1.exon6
	5B	WheatGenomeB	exon	211353240	211353291	100	+	.	ID=c9261/f2p1/1730.mrna1.exon7
	5B	WheatGenomeB	exon	211353863	211353948	100	+	.	ID=c9261/f2p1/1730.mrna1.exon8
	5B	WheatGenomeB	exon	211354490	211354566	100	+	.	ID=c9261/f2p1/1730.mrna1.exon9
	5B	WheatGenomeB	exon	211354691	211355080	100	+	.	ID=c9261/f2p1/1730.mrna1.exon10
	5B	WheatGenomeB	CDS	211350325	211350673	100	+	0	ID=c9261/f2p1/1730.mrna1.cds1
	5B	WheatGenomeB	CDS	211350855	211350910	100	+	1	ID=c9261/f2p1/1730.mrna1.cds2
	5B	WheatGenomeB	gene	49131351	49133366	.	-	.	ID=c9300/f2p3/1521.path1
	5B	WheatGenomeB	mRNA	49131351	49133366	.	-	.	ID=c9300/f2p3/1521.mrna1
	5B	WheatGenomeB	exon	49133205	49133366	75	-	.	ID=c9300/f2p3/1521.mrna1.exon1
	5B	WheatGenomeB	exon	49132922	49133016	92	-	.	ID=c9300/f2p3/1521.mrna1.exon2
	5B	WheatGenomeB	exon	49132135	49132828	94	-	.	ID=c9300/f2p3/1521.mrna1.exon3
	5B	WheatGenomeB	exon	49131975	49132040	100	-	.	ID=c9300/f2p3/1521.mrna1.exon4
	5B	WheatGenomeB	exon	49131351	49131847	88	-	.	ID=c9300/f2p3/1521.mrna1.exon5
	5B	WheatGenomeB	CDS	49132922	49132983	93	-	0	ID=c9300/f2p3/1521.mrna1.cds1
	5B	WheatGenomeB	CDS	49132135	49132828	94	-	2	ID=c9300/f2p3/1521.mrna1.cds2
	5B	WheatGenomeB	CDS	49131975	49132040	100	-	0	ID=c9300/f2p3/1521.mrna1.cds3
	5B	WheatGenomeB	CDS	49131691	49131847	98	-	0	ID=c9300/f2p3/1521.mrna1.cds4
	5B	WheatGenomeB	CDS	49131639	49131670	90	-	1	ID=c9300/f2p3/1521.mrna1.cds5
	5B	WheatGenomeB	gene	191306013	191756501	.	+	.	ID=c9663/f2p1/1656.path1
	5B	WheatGenomeB	mRNA	191306013	191756501	.	+	.	ID=c9663/f2p1/1656.mrna1
	5B	WheatGenomeB	exon	191306013	191306267	75	+	.	ID=c9663/f2p1/1656.mrna1.exon1
	5B	WheatGenomeB	exon	191540593	191541344	88	+	.	ID=c9663/f2p1/1656.mrna1.exon2
	5B	WheatGenomeB	exon	191628790	191628809	71	+	.	ID=c9663/f2p1/1656.mrna1.exon3
	5B	WheatGenomeB	exon	191656459	191656466	100	+	.	ID=c9663/f2p1/1656.mrna1.exon4
	5B	WheatGenomeB	exon	191755664	191755724	100	+	.	ID=c9663/f2p1/1656.mrna1.exon5
	5B	WheatGenomeB	exon	191755826	191755928	100	+	.	ID=c9663/f2p1/1656.mrna1.exon6
	5B	WheatGenomeB	exon	191756032	191756501	100	+	.	ID=c9663/f2p1/1656.mrna1.exon7
	5B	WheatGenomeB	CDS	191656459	191656466	100	+	0	ID=c9663/f2p1/1656.mrna1.cds1
	5B	WheatGenomeB	CDS	191755664	191755706	100	+	2	ID=c9663/f2p1/1656.mrna1.cds2
	5B	WheatGenomeB	gene	125226838	125229551	.	-	.	ID=c9994/f1p0/1645.path1
	5B	WheatGenomeB	mRNA	125226838	125229551	.	-	.	ID=c9994/f1p0/1645.mrna1
	5B	WheatGenomeB	exon	125229355	125229551	100	-	.	ID=c9994/f1p0/1645.mrna1.exon1
	5B	WheatGenomeB	exon	125228852	125229276	99	-	.	ID=c9994/f1p0/1645.mrna1.exon2
	5B	WheatGenomeB	exon	125228082	125228161	98	-	.	ID=c9994/f1p0/1645.mrna1.exon3
	5B	WheatGenomeB	exon	125227471	125227951	100	-	.	ID=c9994/f1p0/1645.mrna1.exon4
	5B	WheatGenomeB	exon	125227277	125227387	100	-	.	ID=c9994/f1p0/1645.mrna1.exon5
	5B	WheatGenomeB	exon	125226838	125227187	100	-	.	ID=c9994/f1p0/1645.mrna1.exon6
	5B	WheatGenomeB	CDS	125227471	125227800	100	-	0	ID=c9994/f1p0/1645.mrna1.cds1
	5B	WheatGenomeB	CDS	125227277	125227387	100	-	0	ID=c9994/f1p0/1645.mrna1.cds2
	5B	WheatGenomeB	CDS	125227110	125227187	100	-	0	ID=c9994/f1p0/1645.mrna1.cds3
	5B	WheatGenomeB	gene	126853928	126855544	.	+	.	ID=c11751/f2p0/1617.path1
	5B	WheatGenomeB	mRNA	126853928	126855544	.	+	.	ID=c11751/f2p0/1617.mrna1
	5B	WheatGenomeB	exon	126853928	126855544	100	+	.	ID=c11751/f2p0/1617.mrna1.exon1
	5B	WheatGenomeB	CDS	126854084	126854302	100	+	0	ID=c11751/f2p0/1617.mrna1.cds1
	5B	WheatGenomeB	gene	87255914	87661381	.	-	.	ID=c11832/f3p2/1605.path1
	5B	WheatGenomeB	mRNA	87255914	87661381	.	-	.	ID=c11832/f3p2/1605.mrna1
	5B	WheatGenomeB	exon	87660943	87661381	82	-	.	ID=c11832/f3p2/1605.mrna1.exon1
	5B	WheatGenomeB	exon	87576903	87577016	89	-	.	ID=c11832/f3p2/1605.mrna1.exon2
	5B	WheatGenomeB	exon	87261505	87261671	98	-	.	ID=c11832/f3p2/1605.mrna1.exon3
	5B	WheatGenomeB	exon	87261235	87261399	97	-	.	ID=c11832/f3p2/1605.mrna1.exon4
	5B	WheatGenomeB	exon	87260864	87261004	97	-	.	ID=c11832/f3p2/1605.mrna1.exon5
	5B	WheatGenomeB	exon	87260649	87260746	98	-	.	ID=c11832/f3p2/1605.mrna1.exon6
	5B	WheatGenomeB	exon	87259997	87260146	98	-	.	ID=c11832/f3p2/1605.mrna1.exon7
	5B	WheatGenomeB	exon	87259018	87259323	94	-	.	ID=c11832/f3p2/1605.mrna1.exon8
	5B	WheatGenomeB	exon	87255914	87255919	100	-	.	ID=c11832/f3p2/1605.mrna1.exon9
	5B	WheatGenomeB	CDS	87576903	87577005	88	-	0	ID=c11832/f3p2/1605.mrna1.cds1
	5B	WheatGenomeB	CDS	87261505	87261671	98	-	1	ID=c11832/f3p2/1605.mrna1.cds2
	5B	WheatGenomeB	CDS	87261235	87261399	97	-	0	ID=c11832/f3p2/1605.mrna1.cds3
	5B	WheatGenomeB	CDS	87260864	87261004	97	-	0	ID=c11832/f3p2/1605.mrna1.cds4
	5B	WheatGenomeB	CDS	87260649	87260746	98	-	0	ID=c11832/f3p2/1605.mrna1.cds5
	5B	WheatGenomeB	CDS	87259997	87260146	97	-	2	ID=c11832/f3p2/1605.mrna1.cds6
	5B	WheatGenomeB	CDS	87259269	87259323	96	-	2	ID=c11832/f3p2/1605.mrna1.cds7
	5B	WheatGenomeB	gene	143832110	143836148	.	+	.	ID=c11858/f2p2/1500.path1
	5B	WheatGenomeB	mRNA	143832110	143836148	.	+	.	ID=c11858/f2p2/1500.mrna1
	5B	WheatGenomeB	exon	143832110	143832212	86	+	.	ID=c11858/f2p2/1500.mrna1.exon1
	5B	WheatGenomeB	exon	143832826	143832886	91	+	.	ID=c11858/f2p2/1500.mrna1.exon2
	5B	WheatGenomeB	exon	143833270	143833500	96	+	.	ID=c11858/f2p2/1500.mrna1.exon3
	5B	WheatGenomeB	exon	143833590	143833828	98	+	.	ID=c11858/f2p2/1500.mrna1.exon4
	5B	WheatGenomeB	exon	143834283	143834459	96	+	.	ID=c11858/f2p2/1500.mrna1.exon5
	5B	WheatGenomeB	exon	143834619	143834828	98	+	.	ID=c11858/f2p2/1500.mrna1.exon6
	5B	WheatGenomeB	exon	143834916	143835154	98	+	.	ID=c11858/f2p2/1500.mrna1.exon7
	5B	WheatGenomeB	exon	143835883	143836148	90	+	.	ID=c11858/f2p2/1500.mrna1.exon8
	5B	WheatGenomeB	CDS	143833275	143833500	96	+	0	ID=c11858/f2p2/1500.mrna1.cds1
	5B	WheatGenomeB	CDS	143833590	143833828	98	+	1	ID=c11858/f2p2/1500.mrna1.cds2
	5B	WheatGenomeB	CDS	143834283	143834459	96	+	0	ID=c11858/f2p2/1500.mrna1.cds3
	5B	WheatGenomeB	CDS	143834619	143834828	98	+	0	ID=c11858/f2p2/1500.mrna1.cds4
	5B	WheatGenomeB	CDS	143834916	143835154	98	+	0	ID=c11858/f2p2/1500.mrna1.cds5
	5B	WheatGenomeB	CDS	143835883	143835961	96	+	2	ID=c11858/f2p2/1500.mrna1.cds6
	5B	WheatGenomeB	gene	49131412	49133459	.	-	.	ID=c12185/f6p2/1571.path1
	5B	WheatGenomeB	mRNA	49131412	49133459	.	-	.	ID=c12185/f6p2/1571.mrna1
	5B	WheatGenomeB	exon	49133205	49133459	75	-	.	ID=c12185/f6p2/1571.mrna1.exon1
	5B	WheatGenomeB	exon	49132922	49133016	92	-	.	ID=c12185/f6p2/1571.mrna1.exon2
	5B	WheatGenomeB	exon	49132135	49132828	94	-	.	ID=c12185/f6p2/1571.mrna1.exon3
	5B	WheatGenomeB	exon	49131975	49132040	100	-	.	ID=c12185/f6p2/1571.mrna1.exon4
	5B	WheatGenomeB	exon	49131412	49131847	88	-	.	ID=c12185/f6p2/1571.mrna1.exon5
	5B	WheatGenomeB	CDS	49132922	49132983	93	-	0	ID=c12185/f6p2/1571.mrna1.cds1
	5B	WheatGenomeB	CDS	49132135	49132828	94	-	2	ID=c12185/f6p2/1571.mrna1.cds2
	5B	WheatGenomeB	CDS	49131975	49132040	100	-	0	ID=c12185/f6p2/1571.mrna1.cds3
	5B	WheatGenomeB	CDS	49131691	49131847	98	-	0	ID=c12185/f6p2/1571.mrna1.cds4
	5B	WheatGenomeB	CDS	49131639	49131670	90	-	1	ID=c12185/f6p2/1571.mrna1.cds5
	5B	WheatGenomeB	gene	49131539	49206102	.	-	.	ID=c12346/f2p2/1501.path2
	5B	WheatGenomeB	mRNA	49131539	49206102	.	-	.	ID=c12346/f2p2/1501.mrna2
	5B	WheatGenomeB	exon	49206082	49206102	95	-	.	ID=c12346/f2p2/1501.mrna2.exon1
	5B	WheatGenomeB	exon	49133205	49133401	100	-	.	ID=c12346/f2p2/1501.mrna2.exon2
	5B	WheatGenomeB	exon	49132922	49133016	100	-	.	ID=c12346/f2p2/1501.mrna2.exon3
	5B	WheatGenomeB	exon	49132135	49132828	99	-	.	ID=c12346/f2p2/1501.mrna2.exon4
	5B	WheatGenomeB	exon	49131975	49132040	100	-	.	ID=c12346/f2p2/1501.mrna2.exon5
	5B	WheatGenomeB	exon	49131539	49131847	100	-	.	ID=c12346/f2p2/1501.mrna2.exon6
	5B	WheatGenomeB	CDS	49132922	49132983	100	-	0	ID=c12346/f2p2/1501.mrna2.cds1
	5B	WheatGenomeB	CDS	49132135	49132828	99	-	2	ID=c12346/f2p2/1501.mrna2.cds2
	5B	WheatGenomeB	CDS	49131975	49132040	100	-	0	ID=c12346/f2p2/1501.mrna2.cds3
	5B	WheatGenomeB	CDS	49131650	49131847	100	-	0	ID=c12346/f2p2/1501.mrna2.cds4
	5B	WheatGenomeB	gene	249083863	249380952	.	-	.	ID=c12753/f1p4/1594.path1
	5B	WheatGenomeB	mRNA	249083863	249380952	.	-	.	ID=c12753/f1p4/1594.mrna1
	5B	WheatGenomeB	exon	249380364	249380952	85	-	.	ID=c12753/f1p4/1594.mrna1.exon1
	5B	WheatGenomeB	exon	249083863	249084862	99	-	.	ID=c12753/f1p4/1594.mrna1.exon2
	5B	WheatGenomeB	CDS	249084005	249084805	100	-	0	ID=c12753/f1p4/1594.mrna1.cds1
	5B	WheatGenomeB	gene	103319254	103320996	.	-	.	ID=c13754/f1p1/1743.path1
	5B	WheatGenomeB	mRNA	103319254	103320996	.	-	.	ID=c13754/f1p1/1743.mrna1
	5B	WheatGenomeB	exon	103319254	103320996	99	-	.	ID=c13754/f1p1/1743.mrna1.exon1
	5B	WheatGenomeB	CDS	103319452	103320219	99	-	0	ID=c13754/f1p1/1743.mrna1.cds1
	5B	WheatGenomeB	gene	42995132	43745633	.	+	.	ID=c14709/f1p5/1379.path2
	5B	WheatGenomeB	mRNA	42995132	43745633	.	+	.	ID=c14709/f1p5/1379.mrna2
	5B	WheatGenomeB	exon	42995132	42995145	64	+	.	ID=c14709/f1p5/1379.mrna2.exon1
	5B	WheatGenomeB	exon	42998493	42999010	94	+	.	ID=c14709/f1p5/1379.mrna2.exon2
	5B	WheatGenomeB	exon	43744468	43744919	100	+	.	ID=c14709/f1p5/1379.mrna2.exon3
	5B	WheatGenomeB	exon	43745305	43745633	100	+	.	ID=c14709/f1p5/1379.mrna2.exon4
	5B	WheatGenomeB	CDS	43744561	43744919	100	+	0	ID=c14709/f1p5/1379.mrna2.cds1
	5B	WheatGenomeB	CDS	43745305	43745314	100	+	2	ID=c14709/f1p5/1379.mrna2.cds2
	5B	WheatGenomeB	gene	143832120	143836107	.	+	.	ID=c15024/f2p2/1449.path1
	5B	WheatGenomeB	mRNA	143832120	143836107	.	+	.	ID=c15024/f2p2/1449.mrna1
	5B	WheatGenomeB	exon	143832120	143832212	84	+	.	ID=c15024/f2p2/1449.mrna1.exon1
	5B	WheatGenomeB	exon	143832826	143832886	91	+	.	ID=c15024/f2p2/1449.mrna1.exon2
	5B	WheatGenomeB	exon	143833270	143833500	96	+	.	ID=c15024/f2p2/1449.mrna1.exon3
	5B	WheatGenomeB	exon	143833590	143833828	98	+	.	ID=c15024/f2p2/1449.mrna1.exon4
	5B	WheatGenomeB	exon	143834283	143834459	96	+	.	ID=c15024/f2p2/1449.mrna1.exon5
	5B	WheatGenomeB	exon	143834619	143834828	98	+	.	ID=c15024/f2p2/1449.mrna1.exon6
	5B	WheatGenomeB	exon	143834916	143835154	98	+	.	ID=c15024/f2p2/1449.mrna1.exon7
	5B	WheatGenomeB	exon	143835883	143836107	89	+	.	ID=c15024/f2p2/1449.mrna1.exon8
	5B	WheatGenomeB	CDS	143833275	143833500	96	+	0	ID=c15024/f2p2/1449.mrna1.cds1
	5B	WheatGenomeB	CDS	143833590	143833828	98	+	1	ID=c15024/f2p2/1449.mrna1.cds2
	5B	WheatGenomeB	CDS	143834283	143834459	96	+	0	ID=c15024/f2p2/1449.mrna1.cds3
	5B	WheatGenomeB	CDS	143834619	143834828	98	+	0	ID=c15024/f2p2/1449.mrna1.cds4
	5B	WheatGenomeB	CDS	143834916	143835154	98	+	0	ID=c15024/f2p2/1449.mrna1.cds5
	5B	WheatGenomeB	CDS	143835883	143835961	96	+	2	ID=c15024/f2p2/1449.mrna1.cds6
	5B	WheatGenomeB	gene	272864493	272867586	.	+	.	ID=c15484/f1p0/1439.path1
	5B	WheatGenomeB	mRNA	272864493	272867586	.	+	.	ID=c15484/f1p0/1439.mrna1
	5B	WheatGenomeB	exon	272864493	272865175	94	+	.	ID=c15484/f1p0/1439.mrna1.exon1
	5B	WheatGenomeB	exon	272865446	272865550	96	+	.	ID=c15484/f1p0/1439.mrna1.exon2
	5B	WheatGenomeB	exon	272865878	272865931	100	+	.	ID=c15484/f1p0/1439.mrna1.exon3
	5B	WheatGenomeB	exon	272866249	272866305	98	+	.	ID=c15484/f1p0/1439.mrna1.exon4
	5B	WheatGenomeB	exon	272866805	272866902	87	+	.	ID=c15484/f1p0/1439.mrna1.exon5
	5B	WheatGenomeB	exon	272867004	272867056	96	+	.	ID=c15484/f1p0/1439.mrna1.exon6
	5B	WheatGenomeB	exon	272867131	272867216	93	+	.	ID=c15484/f1p0/1439.mrna1.exon7
	5B	WheatGenomeB	exon	272867296	272867586	90	+	.	ID=c15484/f1p0/1439.mrna1.exon8
	5B	WheatGenomeB	CDS	272864493	272864644	92	+	0	ID=c15484/f1p0/1439.mrna1.cds1
	5B	WheatGenomeB	gene	4724744	4726301	.	-	.	ID=c15591/f1p5/1563.path1
	5B	WheatGenomeB	mRNA	4724744	4726301	.	-	.	ID=c15591/f1p5/1563.mrna1
	5B	WheatGenomeB	exon	4724744	4726301	93	-	.	ID=c15591/f1p5/1563.mrna1.exon1
	5B	WheatGenomeB	CDS	4726259	4726299	97	-	0	ID=c15591/f1p5/1563.mrna1.cds1
	5B	WheatGenomeB	CDS	4726203	4726257	94	-	2	ID=c15591/f1p5/1563.mrna1.cds2
	5B	WheatGenomeB	gene	225954284	225955830	.	-	.	ID=c17297/f6p1/1658.path1
	5B	WheatGenomeB	mRNA	225954284	225955830	.	-	.	ID=c17297/f6p1/1658.mrna1
	5B	WheatGenomeB	exon	225954284	225955830	100	-	.	ID=c17297/f6p1/1658.mrna1.exon1
	5B	WheatGenomeB	CDS	225954284	225954486	100	-	0	ID=c17297/f6p1/1658.mrna1.cds1
	5B	WheatGenomeB	gene	129903768	130492129	.	-	.	ID=c17369/f2p12/1680.path1
	5B	WheatGenomeB	mRNA	129903768	130492129	.	-	.	ID=c17369/f2p12/1680.mrna1
	5B	WheatGenomeB	exon	130491286	130492129	81	-	.	ID=c17369/f2p12/1680.mrna1.exon1
	5B	WheatGenomeB	exon	129904515	129904718	99	-	.	ID=c17369/f2p12/1680.mrna1.exon2
	5B	WheatGenomeB	exon	129903768	129904389	98	-	.	ID=c17369/f2p12/1680.mrna1.exon3
	5B	WheatGenomeB	CDS	129904515	129904661	100	-	0	ID=c17369/f2p12/1680.mrna1.cds1
	5B	WheatGenomeB	CDS	129904009	129904389	98	-	0	ID=c17369/f2p12/1680.mrna1.cds2
	5B	WheatGenomeB	gene	61524834	61532591	.	+	.	ID=c17451/f2p0/1504.path1
	5B	WheatGenomeB	mRNA	61524834	61532591	.	+	.	ID=c17451/f2p0/1504.mrna1
	5B	WheatGenomeB	exon	61524834	61524852	100	+	.	ID=c17451/f2p0/1504.mrna1.exon1
	5B	WheatGenomeB	exon	61531080	61532591	93	+	.	ID=c17451/f2p0/1504.mrna1.exon2
	5B	WheatGenomeB	CDS	61524834	61524852	100	+	0	ID=c17451/f2p0/1504.mrna1.cds1
	5B	WheatGenomeB	CDS	61531080	61531587	93	+	1	ID=c17451/f2p0/1504.mrna1.cds2
	5B	WheatGenomeB	CDS	61531617	61531750	95	+	2	ID=c17451/f2p0/1504.mrna1.cds3
	5B	WheatGenomeB	CDS	61531752	61531956	95	+	2	ID=c17451/f2p0/1504.mrna1.cds4
	5B	WheatGenomeB	gene	112138768	112159530	.	+	.	ID=c17468/f3p6/1800.path1
	5B	WheatGenomeB	mRNA	112138768	112159530	.	+	.	ID=c17468/f3p6/1800.mrna1
	5B	WheatGenomeB	exon	112138768	112140548	96	+	.	ID=c17468/f3p6/1800.mrna1.exon1
	5B	WheatGenomeB	exon	112159523	112159530	100	+	.	ID=c17468/f3p6/1800.mrna1.exon2
	5B	WheatGenomeB	CDS	112139272	112140126	97	+	0	ID=c17468/f3p6/1800.mrna1.cds1
	5B	WheatGenomeB	gene	185161066	185162661	.	+	.	ID=c17535/f2p1/1761.path1
	5B	WheatGenomeB	mRNA	185161066	185162661	.	+	.	ID=c17535/f2p1/1761.mrna1
	5B	WheatGenomeB	exon	185161066	185162661	100	+	.	ID=c17535/f2p1/1761.mrna1.exon1
	5B	WheatGenomeB	CDS	185162142	185162378	100	+	0	ID=c17535/f2p1/1761.mrna1.cds1
	5B	WheatGenomeB	gene	4724703	4726301	.	-	.	ID=c17812/f1p5/1635.path1
	5B	WheatGenomeB	mRNA	4724703	4726301	.	-	.	ID=c17812/f1p5/1635.mrna1
	5B	WheatGenomeB	exon	4724703	4726301	93	-	.	ID=c17812/f1p5/1635.mrna1.exon1
	5B	WheatGenomeB	CDS	4726259	4726299	97	-	0	ID=c17812/f1p5/1635.mrna1.cds1
	5B	WheatGenomeB	CDS	4726203	4726257	94	-	2	ID=c17812/f1p5/1635.mrna1.cds2
	5B	WheatGenomeB	gene	20174337	20177328	.	+	.	ID=c18483/f1p3/1811.path1
	5B	WheatGenomeB	mRNA	20174337	20177328	.	+	.	ID=c18483/f1p3/1811.mrna1
	5B	WheatGenomeB	exon	20174337	20174726	100	+	.	ID=c18483/f1p3/1811.mrna1.exon1
	5B	WheatGenomeB	exon	20174801	20174865	100	+	.	ID=c18483/f1p3/1811.mrna1.exon2
	5B	WheatGenomeB	exon	20175157	20175255	100	+	.	ID=c18483/f1p3/1811.mrna1.exon3
	5B	WheatGenomeB	exon	20175620	20175712	100	+	.	ID=c18483/f1p3/1811.mrna1.exon4
	5B	WheatGenomeB	exon	20175969	20176156	100	+	.	ID=c18483/f1p3/1811.mrna1.exon5
	5B	WheatGenomeB	exon	20176264	20176321	100	+	.	ID=c18483/f1p3/1811.mrna1.exon6
	5B	WheatGenomeB	exon	20176411	20177328	100	+	.	ID=c18483/f1p3/1811.mrna1.exon7
	5B	WheatGenomeB	CDS	20174337	20174726	100	+	0	ID=c18483/f1p3/1811.mrna1.cds1
	5B	WheatGenomeB	CDS	20174801	20174865	100	+	0	ID=c18483/f1p3/1811.mrna1.cds2
	5B	WheatGenomeB	CDS	20175157	20175172	100	+	2	ID=c18483/f1p3/1811.mrna1.cds3
	5B	WheatGenomeB	gene	54546114	54547663	.	+	.	ID=c18775/f1p1/1573.path1
	5B	WheatGenomeB	mRNA	54546114	54547663	.	+	.	ID=c18775/f1p1/1573.mrna1
	5B	WheatGenomeB	exon	54546114	54547663	98	+	.	ID=c18775/f1p1/1573.mrna1.exon1
	5B	WheatGenomeB	CDS	54547221	54547294	83	+	0	ID=c18775/f1p1/1573.mrna1.cds1
	5B	WheatGenomeB	gene	49131412	49133384	.	-	.	ID=c18969/f1p2/1471.path1
	5B	WheatGenomeB	mRNA	49131412	49133384	.	-	.	ID=c18969/f1p2/1471.mrna1
	5B	WheatGenomeB	exon	49133205	49133384	100	-	.	ID=c18969/f1p2/1471.mrna1.exon1
	5B	WheatGenomeB	exon	49132922	49133016	100	-	.	ID=c18969/f1p2/1471.mrna1.exon2
	5B	WheatGenomeB	exon	49132135	49132828	99	-	.	ID=c18969/f1p2/1471.mrna1.exon3
	5B	WheatGenomeB	exon	49131975	49132040	100	-	.	ID=c18969/f1p2/1471.mrna1.exon4
	5B	WheatGenomeB	exon	49131412	49131847	100	-	.	ID=c18969/f1p2/1471.mrna1.exon5
	5B	WheatGenomeB	CDS	49132922	49132983	100	-	0	ID=c18969/f1p2/1471.mrna1.cds1
	5B	WheatGenomeB	CDS	49132135	49132828	99	-	2	ID=c18969/f1p2/1471.mrna1.cds2
	5B	WheatGenomeB	CDS	49131975	49132040	100	-	0	ID=c18969/f1p2/1471.mrna1.cds3
	5B	WheatGenomeB	CDS	49131650	49131847	100	-	0	ID=c18969/f1p2/1471.mrna1.cds4
	5B	WheatGenomeB	gene	44986426	45520266	.	+	.	ID=c19132/f1p1/1510.path1
	5B	WheatGenomeB	mRNA	44986426	45520266	.	+	.	ID=c19132/f1p1/1510.mrna1
	5B	WheatGenomeB	exon	44986426	44986679	82	+	.	ID=c19132/f1p1/1510.mrna1.exon1
	5B	WheatGenomeB	exon	44996693	44996758	93	+	.	ID=c19132/f1p1/1510.mrna1.exon2
	5B	WheatGenomeB	exon	45332757	45332850	95	+	.	ID=c19132/f1p1/1510.mrna1.exon3
	5B	WheatGenomeB	exon	45340465	45340983	88	+	.	ID=c19132/f1p1/1510.mrna1.exon4
	5B	WheatGenomeB	exon	45519510	45519651	90	+	.	ID=c19132/f1p1/1510.mrna1.exon5
	5B	WheatGenomeB	exon	45519740	45519797	100	+	.	ID=c19132/f1p1/1510.mrna1.exon6
	5B	WheatGenomeB	exon	45519875	45520266	100	+	.	ID=c19132/f1p1/1510.mrna1.exon7
	5B	WheatGenomeB	CDS	44996720	44996756	97	+	0	ID=c19132/f1p1/1510.mrna1.cds1
	5B	WheatGenomeB	CDS	44996758	44996758	100	+	1	ID=c19132/f1p1/1510.mrna1.cds2
	5B	WheatGenomeB	CDS	45332757	45332847	95	+	2	ID=c19132/f1p1/1510.mrna1.cds3
	5B	WheatGenomeB	gene	267455205	267630620	.	-	.	ID=c19859/f1p2/1529.path1
	5B	WheatGenomeB	mRNA	267455205	267630620	.	-	.	ID=c19859/f1p2/1529.mrna1
	5B	WheatGenomeB	exon	267630564	267630620	100	-	.	ID=c19859/f1p2/1529.mrna1.exon1
	5B	WheatGenomeB	exon	267630200	267630322	100	-	.	ID=c19859/f1p2/1529.mrna1.exon2
	5B	WheatGenomeB	exon	267629913	267630094	100	-	.	ID=c19859/f1p2/1529.mrna1.exon3
	5B	WheatGenomeB	exon	267629562	267629817	99	-	.	ID=c19859/f1p2/1529.mrna1.exon4
	5B	WheatGenomeB	exon	267629207	267629441	99	-	.	ID=c19859/f1p2/1529.mrna1.exon5
	5B	WheatGenomeB	exon	267628986	267629136	100	-	.	ID=c19859/f1p2/1529.mrna1.exon6
	5B	WheatGenomeB	exon	267628685	267628867	100	-	.	ID=c19859/f1p2/1529.mrna1.exon7
	5B	WheatGenomeB	exon	267628046	267628100	100	-	.	ID=c19859/f1p2/1529.mrna1.exon8
	5B	WheatGenomeB	exon	267455477	267455558	75	-	.	ID=c19859/f1p2/1529.mrna1.exon9
	5B	WheatGenomeB	exon	267455205	267455392	82	-	.	ID=c19859/f1p2/1529.mrna1.exon10
	5B	WheatGenomeB	CDS	267629913	267630041	100	-	0	ID=c19859/f1p2/1529.mrna1.cds1
	5B	WheatGenomeB	CDS	267629562	267629817	99	-	0	ID=c19859/f1p2/1529.mrna1.cds2
	5B	WheatGenomeB	CDS	267629207	267629441	99	-	1	ID=c19859/f1p2/1529.mrna1.cds3
	5B	WheatGenomeB	CDS	267628986	267629136	100	-	2	ID=c19859/f1p2/1529.mrna1.cds4
	5B	WheatGenomeB	CDS	267628685	267628867	100	-	0	ID=c19859/f1p2/1529.mrna1.cds5
	5B	WheatGenomeB	CDS	267628046	267628100	100	-	0	ID=c19859/f1p2/1529.mrna1.cds6
	5B	WheatGenomeB	CDS	267455477	267455558	75	-	1	ID=c19859/f1p2/1529.mrna1.cds7
	5B	WheatGenomeB	CDS	267455298	267455392	81	-	2	ID=c19859/f1p2/1529.mrna1.cds8
	5B	WheatGenomeB	CDS	267455244	267455296	80	-	1	ID=c19859/f1p2/1529.mrna1.cds9
	5B	WheatGenomeB	gene	77178582	77789783	.	+	.	ID=c20155/f1p26/2090.path1
	5B	WheatGenomeB	mRNA	77178582	77789783	.	+	.	ID=c20155/f1p26/2090.mrna1
	5B	WheatGenomeB	exon	77178582	77178736	86	+	.	ID=c20155/f1p26/2090.mrna1.exon1
	5B	WheatGenomeB	exon	77242990	77243133	81	+	.	ID=c20155/f1p26/2090.mrna1.exon2
	5B	WheatGenomeB	exon	77291364	77291371	100	+	.	ID=c20155/f1p26/2090.mrna1.exon3
	5B	WheatGenomeB	exon	77309558	77309835	84	+	.	ID=c20155/f1p26/2090.mrna1.exon4
	5B	WheatGenomeB	exon	77630999	77631001	100	+	.	ID=c20155/f1p26/2090.mrna1.exon5
	5B	WheatGenomeB	exon	77788188	77788399	98	+	.	ID=c20155/f1p26/2090.mrna1.exon6
	5B	WheatGenomeB	exon	77788506	77789783	97	+	.	ID=c20155/f1p26/2090.mrna1.exon7
	5B	WheatGenomeB	CDS	77788262	77788399	100	+	0	ID=c20155/f1p26/2090.mrna1.cds1
	5B	WheatGenomeB	CDS	77788506	77789525	98	+	0	ID=c20155/f1p26/2090.mrna1.cds2
	5B	WheatGenomeB	gene	269527684	269706987	.	+	.	ID=c20605/f2p8/1880.path1
	5B	WheatGenomeB	mRNA	269527684	269706987	.	+	.	ID=c20605/f2p8/1880.mrna1
	5B	WheatGenomeB	exon	269527684	269528061	91	+	.	ID=c20605/f2p8/1880.mrna1.exon1
	5B	WheatGenomeB	exon	269703991	269704485	76	+	.	ID=c20605/f2p8/1880.mrna1.exon2
	5B	WheatGenomeB	exon	269704582	269704678	100	+	.	ID=c20605/f2p8/1880.mrna1.exon3
	5B	WheatGenomeB	exon	269704772	269704872	98	+	.	ID=c20605/f2p8/1880.mrna1.exon4
	5B	WheatGenomeB	exon	269705082	269705138	98	+	.	ID=c20605/f2p8/1880.mrna1.exon5
	5B	WheatGenomeB	exon	269705461	269705537	97	+	.	ID=c20605/f2p8/1880.mrna1.exon6
	5B	WheatGenomeB	exon	269705694	269705742	100	+	.	ID=c20605/f2p8/1880.mrna1.exon7
	5B	WheatGenomeB	exon	269705904	269706014	99	+	.	ID=c20605/f2p8/1880.mrna1.exon8
	5B	WheatGenomeB	exon	269706099	269706196	96	+	.	ID=c20605/f2p8/1880.mrna1.exon9
	5B	WheatGenomeB	exon	269706309	269706384	98	+	.	ID=c20605/f2p8/1880.mrna1.exon10
	5B	WheatGenomeB	exon	269706638	269706987	95	+	.	ID=c20605/f2p8/1880.mrna1.exon11
	5B	WheatGenomeB	CDS	269704159	269704220	98	+	0	ID=c20605/f2p8/1880.mrna1.cds1
	5B	WheatGenomeB	CDS	269704224	269704225	100	+	2	ID=c20605/f2p8/1880.mrna1.cds2
	5B	WheatGenomeB	CDS	269704232	269704245	100	+	1	ID=c20605/f2p8/1880.mrna1.cds3
	5B	WheatGenomeB	CDS	269704249	269704485	87	+	0	ID=c20605/f2p8/1880.mrna1.cds4
	5B	WheatGenomeB	CDS	269704582	269704678	100	+	0	ID=c20605/f2p8/1880.mrna1.cds5
	5B	WheatGenomeB	CDS	269704772	269704872	98	+	1	ID=c20605/f2p8/1880.mrna1.cds6
	5B	WheatGenomeB	CDS	269705082	269705138	98	+	0	ID=c20605/f2p8/1880.mrna1.cds7
	5B	WheatGenomeB	CDS	269705461	269705537	97	+	0	ID=c20605/f2p8/1880.mrna1.cds8
	5B	WheatGenomeB	CDS	269705694	269705742	100	+	2	ID=c20605/f2p8/1880.mrna1.cds9
	5B	WheatGenomeB	CDS	269705904	269706014	99	+	0	ID=c20605/f2p8/1880.mrna1.cds10
	5B	WheatGenomeB	CDS	269706099	269706196	96	+	0	ID=c20605/f2p8/1880.mrna1.cds11
	5B	WheatGenomeB	CDS	269706309	269706369	98	+	2	ID=c20605/f2p8/1880.mrna1.cds12
	5B	WheatGenomeB	gene	17130557	17677053	.	-	.	ID=c20994/f1p8/1678.path1
	5B	WheatGenomeB	mRNA	17130557	17677053	.	-	.	ID=c20994/f1p8/1678.mrna1
	5B	WheatGenomeB	exon	17676796	17677053	86	-	.	ID=c20994/f1p8/1678.mrna1.exon1
	5B	WheatGenomeB	exon	17133316	17133506	100	-	.	ID=c20994/f1p8/1678.mrna1.exon2
	5B	WheatGenomeB	exon	17133094	17133234	100	-	.	ID=c20994/f1p8/1678.mrna1.exon3
	5B	WheatGenomeB	exon	17132893	17132979	100	-	.	ID=c20994/f1p8/1678.mrna1.exon4
	5B	WheatGenomeB	exon	17132711	17132801	100	-	.	ID=c20994/f1p8/1678.mrna1.exon5
	5B	WheatGenomeB	exon	17131870	17131924	100	-	.	ID=c20994/f1p8/1678.mrna1.exon6
	5B	WheatGenomeB	exon	17131722	17131782	100	-	.	ID=c20994/f1p8/1678.mrna1.exon7
	5B	WheatGenomeB	exon	17131414	17131635	100	-	.	ID=c20994/f1p8/1678.mrna1.exon8
	5B	WheatGenomeB	exon	17131211	17131327	100	-	.	ID=c20994/f1p8/1678.mrna1.exon9
	5B	WheatGenomeB	exon	17131011	17131100	100	-	.	ID=c20994/f1p8/1678.mrna1.exon10
	5B	WheatGenomeB	exon	17130557	17130921	100	-	.	ID=c20994/f1p8/1678.mrna1.exon11
	5B	WheatGenomeB	CDS	17676845	17676862	82	-	0	ID=c20994/f1p8/1678.mrna1.cds1
	5B	WheatGenomeB	gene	185047316	185937391	.	-	.	ID=c21724/f1p1/1726.path1
	5B	WheatGenomeB	mRNA	185047316	185937391	.	-	.	ID=c21724/f1p1/1726.mrna1
	5B	WheatGenomeB	exon	185936704	185937391	80	-	.	ID=c21724/f1p1/1726.mrna1.exon1
	5B	WheatGenomeB	exon	185050545	185050691	99	-	.	ID=c21724/f1p1/1726.mrna1.exon2
	5B	WheatGenomeB	exon	185050423	185050462	100	-	.	ID=c21724/f1p1/1726.mrna1.exon3
	5B	WheatGenomeB	exon	185050258	185050341	98	-	.	ID=c21724/f1p1/1726.mrna1.exon4
	5B	WheatGenomeB	exon	185050005	185050078	98	-	.	ID=c21724/f1p1/1726.mrna1.exon5
	5B	WheatGenomeB	exon	185049844	185049930	100	-	.	ID=c21724/f1p1/1726.mrna1.exon6
	5B	WheatGenomeB	exon	185049670	185049754	100	-	.	ID=c21724/f1p1/1726.mrna1.exon7
	5B	WheatGenomeB	exon	185049471	185049517	100	-	.	ID=c21724/f1p1/1726.mrna1.exon8
	5B	WheatGenomeB	exon	185048121	185048186	100	-	.	ID=c21724/f1p1/1726.mrna1.exon9
	5B	WheatGenomeB	exon	185047708	185047798	98	-	.	ID=c21724/f1p1/1726.mrna1.exon10
	5B	WheatGenomeB	exon	185047316	185047610	96	-	.	ID=c21724/f1p1/1726.mrna1.exon11
	5B	WheatGenomeB	CDS	185050545	185050648	100	-	0	ID=c21724/f1p1/1726.mrna1.cds1
	5B	WheatGenomeB	CDS	185050423	185050462	100	-	2	ID=c21724/f1p1/1726.mrna1.cds2
	5B	WheatGenomeB	CDS	185050258	185050341	98	-	0	ID=c21724/f1p1/1726.mrna1.cds3
	5B	WheatGenomeB	CDS	185050005	185050078	98	-	0	ID=c21724/f1p1/1726.mrna1.cds4
	5B	WheatGenomeB	CDS	185049844	185049930	100	-	2	ID=c21724/f1p1/1726.mrna1.cds5
	5B	WheatGenomeB	CDS	185049670	185049754	100	-	2	ID=c21724/f1p1/1726.mrna1.cds6
	5B	WheatGenomeB	CDS	185049471	185049517	100	-	0	ID=c21724/f1p1/1726.mrna1.cds7
	5B	WheatGenomeB	CDS	185048121	185048186	100	-	2	ID=c21724/f1p1/1726.mrna1.cds8
	5B	WheatGenomeB	CDS	185047708	185047798	98	-	2	ID=c21724/f1p1/1726.mrna1.cds9
	5B	WheatGenomeB	CDS	185047539	185047610	95	-	0	ID=c21724/f1p1/1726.mrna1.cds10
	5B	WheatGenomeB	gene	260747742	260908141	.	+	.	ID=c22804/f1p1/2064.path1
	5B	WheatGenomeB	mRNA	260747742	260908141	.	+	.	ID=c22804/f1p1/2064.mrna1
	5B	WheatGenomeB	exon	260747742	260748094	84	+	.	ID=c22804/f1p1/2064.mrna1.exon1
	5B	WheatGenomeB	exon	260906505	260908141	95	+	.	ID=c22804/f1p1/2064.mrna1.exon2
	5B	WheatGenomeB	CDS	260748029	260748094	86	+	0	ID=c22804/f1p1/2064.mrna1.cds1
	5B	WheatGenomeB	CDS	260906506	260906518	91	+	0	ID=c22804/f1p1/2064.mrna1.cds2
	5B	WheatGenomeB	CDS	260906520	260906527	100	+	1	ID=c22804/f1p1/2064.mrna1.cds3
	5B	WheatGenomeB	gene	175082510	175473550	.	-	.	ID=c24296/f1p1/1517.path1
	5B	WheatGenomeB	mRNA	175082510	175473550	.	-	.	ID=c24296/f1p1/1517.mrna1
	5B	WheatGenomeB	exon	175473120	175473550	86	-	.	ID=c24296/f1p1/1517.mrna1.exon1
	5B	WheatGenomeB	exon	175084450	175084586	86	-	.	ID=c24296/f1p1/1517.mrna1.exon2
	5B	WheatGenomeB	exon	175084304	175084352	100	-	.	ID=c24296/f1p1/1517.mrna1.exon3
	5B	WheatGenomeB	exon	175084097	175084210	98	-	.	ID=c24296/f1p1/1517.mrna1.exon4
	5B	WheatGenomeB	exon	175083945	175083998	98	-	.	ID=c24296/f1p1/1517.mrna1.exon5
	5B	WheatGenomeB	exon	175083745	175083836	94	-	.	ID=c24296/f1p1/1517.mrna1.exon6
	5B	WheatGenomeB	exon	175083554	175083659	95	-	.	ID=c24296/f1p1/1517.mrna1.exon7
	5B	WheatGenomeB	exon	175082938	175083163	97	-	.	ID=c24296/f1p1/1517.mrna1.exon8
	5B	WheatGenomeB	exon	175082510	175082823	92	-	.	ID=c24296/f1p1/1517.mrna1.exon9
	5B	WheatGenomeB	CDS	175084097	175084207	98	-	0	ID=c24296/f1p1/1517.mrna1.cds1
	5B	WheatGenomeB	CDS	175083945	175083998	98	-	0	ID=c24296/f1p1/1517.mrna1.cds2
	5B	WheatGenomeB	CDS	175083745	175083836	94	-	0	ID=c24296/f1p1/1517.mrna1.cds3
	5B	WheatGenomeB	CDS	175083554	175083659	95	-	2	ID=c24296/f1p1/1517.mrna1.cds4
	5B	WheatGenomeB	CDS	175082966	175083163	97	-	0	ID=c24296/f1p1/1517.mrna1.cds5
	5B	WheatGenomeB	gene	38059029	38061116	.	+	.	ID=c13878/f1p0/1294.path1
	5B	WheatGenomeB	mRNA	38059029	38061116	.	+	.	ID=c13878/f1p0/1294.mrna1
	5B	WheatGenomeB	exon	38059029	38059209	100	+	.	ID=c13878/f1p0/1294.mrna1.exon1
	5B	WheatGenomeB	exon	38059320	38059528	100	+	.	ID=c13878/f1p0/1294.mrna1.exon2
	5B	WheatGenomeB	exon	38059973	38060329	100	+	.	ID=c13878/f1p0/1294.mrna1.exon3
	5B	WheatGenomeB	exon	38060397	38060510	100	+	.	ID=c13878/f1p0/1294.mrna1.exon4
	5B	WheatGenomeB	exon	38060592	38060745	100	+	.	ID=c13878/f1p0/1294.mrna1.exon5
	5B	WheatGenomeB	exon	38060838	38061116	100	+	.	ID=c13878/f1p0/1294.mrna1.exon6
	5B	WheatGenomeB	CDS	38060463	38060510	100	+	0	ID=c13878/f1p0/1294.mrna1.cds1
	5B	WheatGenomeB	CDS	38060592	38060744	100	+	0	ID=c13878/f1p0/1294.mrna1.cds2
	5B	WheatGenomeB	gene	84505816	84508266	.	-	.	ID=c14296/f1p0/1583.path1
	5B	WheatGenomeB	mRNA	84505816	84508266	.	-	.	ID=c14296/f1p0/1583.mrna1
	5B	WheatGenomeB	exon	84507911	84508266	100	-	.	ID=c14296/f1p0/1583.mrna1.exon1
	5B	WheatGenomeB	exon	84507091	84507315	100	-	.	ID=c14296/f1p0/1583.mrna1.exon2
	5B	WheatGenomeB	exon	84506713	84506972	100	-	.	ID=c14296/f1p0/1583.mrna1.exon3
	5B	WheatGenomeB	exon	84506328	84506632	100	-	.	ID=c14296/f1p0/1583.mrna1.exon4
	5B	WheatGenomeB	exon	84505816	84506252	100	-	.	ID=c14296/f1p0/1583.mrna1.exon5
	5B	WheatGenomeB	CDS	84508026	84508265	100	-	0	ID=c14296/f1p0/1583.mrna1.cds1
	5B	WheatGenomeB	gene	259441966	259443415	.	-	.	ID=c15920/f1p0/1449.path1
	5B	WheatGenomeB	mRNA	259441966	259443415	.	-	.	ID=c15920/f1p0/1449.mrna1
	5B	WheatGenomeB	exon	259441966	259443415	99	-	.	ID=c15920/f1p0/1449.mrna1.exon1
	5B	WheatGenomeB	CDS	259443184	259443413	100	-	0	ID=c15920/f1p0/1449.mrna1.cds1
	5B	WheatGenomeB	CDS	259442774	259443182	100	-	2	ID=c15920/f1p0/1449.mrna1.cds2
	5B	WheatGenomeB	gene	203232295	203242470	.	-	.	ID=c1742/f8p14/1534.path1
	5B	WheatGenomeB	mRNA	203232295	203242470	.	-	.	ID=c1742/f8p14/1534.mrna1
	5B	WheatGenomeB	exon	203241956	203242470	98	-	.	ID=c1742/f8p14/1534.mrna1.exon1
	5B	WheatGenomeB	exon	203241765	203241884	99	-	.	ID=c1742/f8p14/1534.mrna1.exon2
[truncated: 4,307 more rows]

## Sheet: Table F
Table F: GMAP annotation of 411 HQ reads aligning to regions not annotated as genes in the current reference version of Triticum aestivum genome D. Reads putatively aligning to repetitive regions of the genome are underlined.
	Chromosome	Genome	GMAP_Annotation	GMAP_Ann_start	GMAP_Ann_end	Identity	Strand	Phase	GMAP_Ann_Description
	7D	WheatGenomeD	gene	207680075	207682119	.	-	.	ID=c2549/f13p18/1064.path1
	7D	WheatGenomeD	mRNA	207680075	207682119	.	-	.	ID=c2549/f13p18/1064.mrna1
	7D	WheatGenomeD	exon	207682050	207682119	100	-	.	ID=c2549/f13p18/1064.mrna1.exon1
	7D	WheatGenomeD	exon	207680075	207681068	100	-	.	ID=c2549/f13p18/1064.mrna1.exon2
	7D	WheatGenomeD	CDS	207682050	207682118	100	-	0	ID=c2549/f13p18/1064.mrna1.cds1
	7D	WheatGenomeD	CDS	207680379	207681068	100	-	0	ID=c2549/f13p18/1064.mrna1.cds2
	7D	WheatGenomeD	gene	888155	890092	.	+	.	ID=c4100/f2p0/1318.path1
	7D	WheatGenomeD	mRNA	888155	890092	.	+	.	ID=c4100/f2p0/1318.mrna1
	7D	WheatGenomeD	exon	888155	888245	100	+	.	ID=c4100/f2p0/1318.mrna1.exon1
	7D	WheatGenomeD	exon	888342	889205	100	+	.	ID=c4100/f2p0/1318.mrna1.exon2
	7D	WheatGenomeD	exon	889730	890092	100	+	.	ID=c4100/f2p0/1318.mrna1.exon3
	7D	WheatGenomeD	CDS	888155	888245	100	+	0	ID=c4100/f2p0/1318.mrna1.cds1
	7D	WheatGenomeD	CDS	888342	889205	100	+	1	ID=c4100/f2p0/1318.mrna1.cds2
	7D	WheatGenomeD	CDS	889730	889803	100	+	1	ID=c4100/f2p0/1318.mrna1.cds3
	7D	WheatGenomeD	gene	136798367	137389432	.	+	.	ID=c4788/f1p0/1389.path1
	7D	WheatGenomeD	mRNA	136798367	137389432	.	+	.	ID=c4788/f1p0/1389.mrna1
	7D	WheatGenomeD	exon	136798367	136798767	81	+	.	ID=c4788/f1p0/1389.mrna1.exon1
	7D	WheatGenomeD	exon	137221806	137221808	100	+	.	ID=c4788/f1p0/1389.mrna1.exon2
	7D	WheatGenomeD	exon	137387263	137387313	96	+	.	ID=c4788/f1p0/1389.mrna1.exon3
	7D	WheatGenomeD	exon	137387913	137388071	99	+	.	ID=c4788/f1p0/1389.mrna1.exon4
	7D	WheatGenomeD	exon	137388233	137388411	99	+	.	ID=c4788/f1p0/1389.mrna1.exon5
	7D	WheatGenomeD	exon	137388518	137388598	98	+	.	ID=c4788/f1p0/1389.mrna1.exon6
	7D	WheatGenomeD	exon	137388678	137388821	97	+	.	ID=c4788/f1p0/1389.mrna1.exon7
	7D	WheatGenomeD	exon	137389057	137389432	96	+	.	ID=c4788/f1p0/1389.mrna1.exon8
	7D	WheatGenomeD	CDS	137387927	137388071	99	+	0	ID=c4788/f1p0/1389.mrna1.cds1
	7D	WheatGenomeD	CDS	137388233	137388411	99	+	1	ID=c4788/f1p0/1389.mrna1.cds2
	7D	WheatGenomeD	CDS	137388518	137388598	98	+	0	ID=c4788/f1p0/1389.mrna1.cds3
	7D	WheatGenomeD	CDS	137388678	137388821	97	+	0	ID=c4788/f1p0/1389.mrna1.cds4
	7D	WheatGenomeD	CDS	137389057	137389158	99	+	0	ID=c4788/f1p0/1389.mrna1.cds5
	7D	WheatGenomeD	gene	84717120	84720299	.	+	.	ID=c4969/f1p0/698.path1
	7D	WheatGenomeD	mRNA	84717120	84720299	.	+	.	ID=c4969/f1p0/698.mrna1
	7D	WheatGenomeD	exon	84717120	84717386	98	+	.	ID=c4969/f1p0/698.mrna1.exon1
	7D	WheatGenomeD	exon	84717486	84717662	100	+	.	ID=c4969/f1p0/698.mrna1.exon2
	7D	WheatGenomeD	exon	84720038	84720299	88	+	.	ID=c4969/f1p0/698.mrna1.exon3
	7D	WheatGenomeD	CDS	84717120	84717386	98	+	0	ID=c4969/f1p0/698.mrna1.cds1
	7D	WheatGenomeD	CDS	84717486	84717662	100	+	0	ID=c4969/f1p0/698.mrna1.cds2
	7D	WheatGenomeD	CDS	84720038	84720103	98	+	0	ID=c4969/f1p0/698.mrna1.cds3
	7D	WheatGenomeD	gene	196982160	196983261	.	-	.	ID=c5036/f2p0/1102.path1
	7D	WheatGenomeD	mRNA	196982160	196983261	.	-	.	ID=c5036/f2p0/1102.mrna1
	7D	WheatGenomeD	exon	196982160	196983261	100	-	.	ID=c5036/f2p0/1102.mrna1.exon1
	7D	WheatGenomeD	CDS	196982502	196983173	100	-	0	ID=c5036/f2p0/1102.mrna1.cds1
	7D	WheatGenomeD	gene	37183455	37184172	.	-	.	ID=c6203/f2p0/718.path1
	7D	WheatGenomeD	mRNA	37183455	37184172	.	-	.	ID=c6203/f2p0/718.mrna1
	7D	WheatGenomeD	exon	37183455	37184172	98	-	.	ID=c6203/f2p0/718.mrna1.exon1
	7D	WheatGenomeD	CDS	37183723	37184172	98	-	0	ID=c6203/f2p0/718.mrna1.cds1
	7D	WheatGenomeD	CDS	37183615	37183717	100	-	2	ID=c6203/f2p0/718.mrna1.cds2
	7D	WheatGenomeD	gene	207680075	207682119	.	-	.	ID=c8388/f1p4/1035.path1
	7D	WheatGenomeD	mRNA	207680075	207682119	.	-	.	ID=c8388/f1p4/1035.mrna1
	7D	WheatGenomeD	exon	207682050	207682119	100	-	.	ID=c8388/f1p4/1035.mrna1.exon1
	7D	WheatGenomeD	exon	207680075	207681068	96	-	.	ID=c8388/f1p4/1035.mrna1.exon2
	7D	WheatGenomeD	CDS	207682050	207682118	100	-	0	ID=c8388/f1p4/1035.mrna1.cds1
	7D	WheatGenomeD	CDS	207680578	207681068	99	-	0	ID=c8388/f1p4/1035.mrna1.cds2
	7D	WheatGenomeD	CDS	207680461	207680547	100	-	0	ID=c8388/f1p4/1035.mrna1.cds3
	7D	WheatGenomeD	gene	216945372	216946801	.	+	.	ID=c8637/f1p0/1281.path1
	7D	WheatGenomeD	mRNA	216945372	216946801	.	+	.	ID=c8637/f1p0/1281.mrna1
	7D	WheatGenomeD	exon	216945372	216946300	99	+	.	ID=c8637/f1p0/1281.mrna1.exon1
	7D	WheatGenomeD	exon	216946451	216946801	100	+	.	ID=c8637/f1p0/1281.mrna1.exon2
	7D	WheatGenomeD	CDS	216945374	216946152	99	+	0	ID=c8637/f1p0/1281.mrna1.cds1
	7D	WheatGenomeD	gene	37853019	37855176	.	-	.	ID=c10824/f1p0/935.path1
	7D	WheatGenomeD	mRNA	37853019	37855176	.	-	.	ID=c10824/f1p0/935.mrna1
	7D	WheatGenomeD	exon	37854984	37855176	95	-	.	ID=c10824/f1p0/935.mrna1.exon1
	7D	WheatGenomeD	exon	37853713	37853873	98	-	.	ID=c10824/f1p0/935.mrna1.exon2
	7D	WheatGenomeD	exon	37853171	37853619	92	-	.	ID=c10824/f1p0/935.mrna1.exon3
	7D	WheatGenomeD	exon	37853019	37853156	87	-	.	ID=c10824/f1p0/935.mrna1.exon4
	7D	WheatGenomeD	CDS	37854984	37855073	95	-	0	ID=c10824/f1p0/935.mrna1.cds1
	7D	WheatGenomeD	CDS	37853713	37853873	98	-	0	ID=c10824/f1p0/935.mrna1.cds2
	7D	WheatGenomeD	CDS	37853478	37853619	94	-	2	ID=c10824/f1p0/935.mrna1.cds3
	7D	WheatGenomeD	CDS	37853446	37853476	86	-	0	ID=c10824/f1p0/935.mrna1.cds4
	7D	WheatGenomeD	CDS	37853386	37853444	94	-	1	ID=c10824/f1p0/935.mrna1.cds5
	7D	WheatGenomeD	gene	67277055	67647954	.	-	.	ID=c11180/f1p1/1094.path1
	7D	WheatGenomeD	mRNA	67277055	67647954	.	-	.	ID=c11180/f1p1/1094.mrna1
	7D	WheatGenomeD	exon	67647590	67647954	87	-	.	ID=c11180/f1p1/1094.mrna1.exon1
	7D	WheatGenomeD	exon	67584610	67584634	52	-	.	ID=c11180/f1p1/1094.mrna1.exon2
	7D	WheatGenomeD	exon	67490108	67490111	100	-	.	ID=c11180/f1p1/1094.mrna1.exon3
	7D	WheatGenomeD	exon	67427553	67427556	100	-	.	ID=c11180/f1p1/1094.mrna1.exon4
	7D	WheatGenomeD	exon	67278252	67278349	98	-	.	ID=c11180/f1p1/1094.mrna1.exon5
	7D	WheatGenomeD	exon	67277833	67277975	100	-	.	ID=c11180/f1p1/1094.mrna1.exon6
	7D	WheatGenomeD	exon	67277645	67277728	100	-	.	ID=c11180/f1p1/1094.mrna1.exon7
	7D	WheatGenomeD	exon	67277466	67277555	100	-	.	ID=c11180/f1p1/1094.mrna1.exon8
	7D	WheatGenomeD	exon	67277055	67277363	100	-	.	ID=c11180/f1p1/1094.mrna1.exon9
	7D	WheatGenomeD	CDS	67277833	67277930	100	-	0	ID=c11180/f1p1/1094.mrna1.cds1
	7D	WheatGenomeD	CDS	67277645	67277728	100	-	2	ID=c11180/f1p1/1094.mrna1.cds2
	7D	WheatGenomeD	CDS	67277466	67277555	100	-	2	ID=c11180/f1p1/1094.mrna1.cds3
	7D	WheatGenomeD	CDS	67277318	67277363	100	-	2	ID=c11180/f1p1/1094.mrna1.cds4
	7D	WheatGenomeD	gene	56016192	56017016	.	-	.	ID=c11771/f1p0/825.path1
	7D	WheatGenomeD	mRNA	56016192	56017016	.	-	.	ID=c11771/f1p0/825.mrna1
	7D	WheatGenomeD	exon	56016192	56017016	100	-	.	ID=c11771/f1p0/825.mrna1.exon1
	7D	WheatGenomeD	CDS	56016528	56016674	100	-	0	ID=c11771/f1p0/825.mrna1.cds1
	7D	WheatGenomeD	gene	194778216	194781749	.	-	.	ID=c11934/f1p0/1294.path1
	7D	WheatGenomeD	mRNA	194778216	194781749	.	-	.	ID=c11934/f1p0/1294.mrna1
	7D	WheatGenomeD	exon	194781353	194781749	99	-	.	ID=c11934/f1p0/1294.mrna1.exon1
	7D	WheatGenomeD	exon	194780670	194780758	100	-	.	ID=c11934/f1p0/1294.mrna1.exon2
	7D	WheatGenomeD	exon	194779827	194780264	99	-	.	ID=c11934/f1p0/1294.mrna1.exon3
	7D	WheatGenomeD	exon	194779144	194779228	98	-	.	ID=c11934/f1p0/1294.mrna1.exon4
	7D	WheatGenomeD	exon	194778216	194778505	99	-	.	ID=c11934/f1p0/1294.mrna1.exon5
	7D	WheatGenomeD	CDS	194781710	194781748	100	-	0	ID=c11934/f1p0/1294.mrna1.cds1
	7D	WheatGenomeD	CDS	194781706	194781708	100	-	0	ID=c11934/f1p0/1294.mrna1.cds2
	7D	WheatGenomeD	gene	207679678	207680439	.	-	.	ID=c11972/f1p0/832.path1
	7D	WheatGenomeD	mRNA	207679678	207680439	.	-	.	ID=c11972/f1p0/832.mrna1
	7D	WheatGenomeD	exon	207679678	207680439	99	-	.	ID=c11972/f1p0/832.mrna1.exon1
	7D	WheatGenomeD	CDS	207680251	207680439	100	-	0	ID=c11972/f1p0/832.mrna1.cds1
	7D	WheatGenomeD	gene	214735976	214736997	.	-	.	ID=c14665/f1p0/1045.path1
	7D	WheatGenomeD	mRNA	214735976	214736997	.	-	.	ID=c14665/f1p0/1045.mrna1
	7D	WheatGenomeD	exon	214735976	214736997	91	-	.	ID=c14665/f1p0/1045.mrna1.exon1
	7D	WheatGenomeD	CDS	214736977	214736997	80	-	0	ID=c14665/f1p0/1045.mrna1.cds1
	7D	WheatGenomeD	gene	196982210	196983258	.	-	.	ID=c15412/f1p0/1030.path1
	7D	WheatGenomeD	mRNA	196982210	196983258	.	-	.	ID=c15412/f1p0/1030.mrna1
	7D	WheatGenomeD	exon	196982210	196983258	94	-	.	ID=c15412/f1p0/1030.mrna1.exon1
	7D	WheatGenomeD	CDS	196982965	196983173	99	-	0	ID=c15412/f1p0/1030.mrna1.cds1
	7D	WheatGenomeD	CDS	196982502	196982958	98	-	2	ID=c15412/f1p0/1030.mrna1.cds2
	7D	WheatGenomeD	gene	214735868	214737001	.	-	.	ID=c18190/f1p0/1134.path1
	7D	WheatGenomeD	mRNA	214735868	214737001	.	-	.	ID=c18190/f1p0/1134.mrna1
	7D	WheatGenomeD	exon	214735868	214737001	100	-	.	ID=c18190/f1p0/1134.mrna1.exon1
	7D	WheatGenomeD	CDS	214735999	214737000	100	-	0	ID=c18190/f1p0/1134.mrna1.cds1
	7D	WheatGenomeD	gene	39016000	39017232	.	+	.	ID=c19753/f1p0/1233.path1
	7D	WheatGenomeD	mRNA	39016000	39017232	.	+	.	ID=c19753/f1p0/1233.mrna1
	7D	WheatGenomeD	exon	39016000	39017232	100	+	.	ID=c19753/f1p0/1233.mrna1.exon1
	7D	WheatGenomeD	CDS	39016002	39016358	100	+	0	ID=c19753/f1p0/1233.mrna1.cds1
	7D	WheatGenomeD	gene	196982131	196983258	.	-	.	ID=c20157/f1p0/1116.path1
	7D	WheatGenomeD	mRNA	196982131	196983258	.	-	.	ID=c20157/f1p0/1116.mrna1
	7D	WheatGenomeD	exon	196982131	196983258	89	-	.	ID=c20157/f1p0/1116.mrna1.exon1
	7D	WheatGenomeD	CDS	196982964	196983173	90	-	0	ID=c20157/f1p0/1116.mrna1.cds1
	7D	WheatGenomeD	CDS	196982716	196982960	91	-	0	ID=c20157/f1p0/1116.mrna1.cds2
	7D	WheatGenomeD	CDS	196982538	196982712	89	-	2	ID=c20157/f1p0/1116.mrna1.cds3
	7D	WheatGenomeD	CDS	196982502	196982536	100	-	1	ID=c20157/f1p0/1116.mrna1.cds4
	7D	WheatGenomeD	gene	207680145	207682119	.	-	.	ID=c2040/f50p16/994.path1
	7D	WheatGenomeD	mRNA	207680145	207682119	.	-	.	ID=c2040/f50p16/994.mrna1
	7D	WheatGenomeD	exon	207682050	207682119	100	-	.	ID=c2040/f50p16/994.mrna1.exon1
	7D	WheatGenomeD	exon	207680145	207681068	100	-	.	ID=c2040/f50p16/994.mrna1.exon2
	7D	WheatGenomeD	CDS	207682050	207682118	100	-	0	ID=c2040/f50p16/994.mrna1.cds1
	7D	WheatGenomeD	CDS	207680379	207681068	100	-	0	ID=c2040/f50p16/994.mrna1.cds2
	7D	WheatGenomeD	gene	207680177	207682119	.	-	.	ID=c2570/f4p9/973.path1
	7D	WheatGenomeD	mRNA	207680177	207682119	.	-	.	ID=c2570/f4p9/973.mrna1
	7D	WheatGenomeD	exon	207682050	207682119	100	-	.	ID=c2570/f4p9/973.mrna1.exon1
	7D	WheatGenomeD	exon	207680177	207681068	96	-	.	ID=c2570/f4p9/973.mrna1.exon2
	7D	WheatGenomeD	CDS	207682050	207682118	100	-	0	ID=c2570/f4p9/973.mrna1.cds1
	7D	WheatGenomeD	CDS	207680379	207681068	97	-	0	ID=c2570/f4p9/973.mrna1.cds2
	7D	WheatGenomeD	gene	39379800	39649434	.	+	.	ID=c3393/f1p1/769.path3
	7D	WheatGenomeD	mRNA	39379800	39649434	.	+	.	ID=c3393/f1p1/769.mrna3
	7D	WheatGenomeD	exon	39379800	39380403	91	+	.	ID=c3393/f1p1/769.mrna3.exon1
	7D	WheatGenomeD	exon	39649204	39649244	95	+	.	ID=c3393/f1p1/769.mrna3.exon2
	7D	WheatGenomeD	exon	39649296	39649434	92	+	.	ID=c3393/f1p1/769.mrna3.exon3
	7D	WheatGenomeD	CDS	39379802	39379886	96	+	0	ID=c3393/f1p1/769.mrna3.cds1
	7D	WheatGenomeD	CDS	39379888	39379903	86	+	1	ID=c3393/f1p1/769.mrna3.cds2
	7D	WheatGenomeD	CDS	39379905	39379965	90	+	2	ID=c3393/f1p1/769.mrna3.cds3
	7D	WheatGenomeD	gene	207680173	207682119	.	-	.	ID=c3778/f1p1/735.path1
	7D	WheatGenomeD	mRNA	207680173	207682119	.	-	.	ID=c3778/f1p1/735.mrna1
	7D	WheatGenomeD	exon	207682050	207682119	100	-	.	ID=c3778/f1p1/735.mrna1.exon1
	7D	WheatGenomeD	exon	207680674	207681068	96	-	.	ID=c3778/f1p1/735.mrna1.exon2
	7D	WheatGenomeD	exon	207680173	207680444	90	-	.	ID=c3778/f1p1/735.mrna1.exon3
	7D	WheatGenomeD	CDS	207682050	207682118	100	-	0	ID=c3778/f1p1/735.mrna1.cds1
	7D	WheatGenomeD	CDS	207680872	207681068	99	-	0	ID=c3778/f1p1/735.mrna1.cds2
	7D	WheatGenomeD	CDS	207680865	207680870	100	-	2	ID=c3778/f1p1/735.mrna1.cds3
	7D	WheatGenomeD	CDS	207680779	207680863	95	-	2	ID=c3778/f1p1/735.mrna1.cds4
	7D	WheatGenomeD	gene	20027483	20029825	.	-	.	ID=c5024/f2p0/1156.path1
	7D	WheatGenomeD	mRNA	20027483	20029825	.	-	.	ID=c5024/f2p0/1156.mrna1
	7D	WheatGenomeD	exon	20029525	20029825	100	-	.	ID=c5024/f2p0/1156.mrna1.exon1
	7D	WheatGenomeD	exon	20028619	20028910	100	-	.	ID=c5024/f2p0/1156.mrna1.exon2
	7D	WheatGenomeD	exon	20028262	20028361	100	-	.	ID=c5024/f2p0/1156.mrna1.exon3
	7D	WheatGenomeD	exon	20027863	20028033	100	-	.	ID=c5024/f2p0/1156.mrna1.exon4
	7D	WheatGenomeD	exon	20027483	20027774	100	-	.	ID=c5024/f2p0/1156.mrna1.exon5
	7D	WheatGenomeD	CDS	20029525	20029824	100	-	0	ID=c5024/f2p0/1156.mrna1.cds1
	7D	WheatGenomeD	CDS	20028755	20028910	100	-	0	ID=c5024/f2p0/1156.mrna1.cds2
	7D	WheatGenomeD	gene	213661892	213662639	.	-	.	ID=c11442/f2p0/751.path1
	7D	WheatGenomeD	mRNA	213661892	213662639	.	-	.	ID=c11442/f2p0/751.mrna1
	7D	WheatGenomeD	exon	213661892	213662639	100	-	.	ID=c11442/f2p0/751.mrna1.exon1
	7D	WheatGenomeD	CDS	213662070	213662639	100	-	0	ID=c11442/f2p0/751.mrna1.cds1
	7D	WheatGenomeD	gene	171294506	171298456	.	-	.	ID=c11919/f1p1/753.path1
	7D	WheatGenomeD	mRNA	171294506	171298456	.	-	.	ID=c11919/f1p1/753.mrna1
	7D	WheatGenomeD	exon	171298143	171298456	100	-	.	ID=c11919/f1p1/753.mrna1.exon1
	7D	WheatGenomeD	exon	171295194	171295308	100	-	.	ID=c11919/f1p1/753.mrna1.exon2
	7D	WheatGenomeD	exon	171294506	171294829	100	-	.	ID=c11919/f1p1/753.mrna1.exon3
	7D	WheatGenomeD	CDS	171298143	171298454	100	-	0	ID=c11919/f1p1/753.mrna1.cds1
	7D	WheatGenomeD	CDS	171295194	171295308	100	-	0	ID=c11919/f1p1/753.mrna1.cds2
	7D	WheatGenomeD	CDS	171294756	171294829	100	-	1	ID=c11919/f1p1/753.mrna1.cds3
	7D	WheatGenomeD	gene	207680095	207682119	.	-	.	ID=c12115/f2p1/816.path1
	7D	WheatGenomeD	mRNA	207680095	207682119	.	-	.	ID=c12115/f2p1/816.mrna1
	7D	WheatGenomeD	exon	207682050	207682119	100	-	.	ID=c12115/f2p1/816.mrna1.exon1
	7D	WheatGenomeD	exon	207680718	207681068	100	-	.	ID=c12115/f2p1/816.mrna1.exon2
	7D	WheatGenomeD	exon	207680095	207680489	99	-	.	ID=c12115/f2p1/816.mrna1.exon3
	7D	WheatGenomeD	CDS	207682050	207682118	100	-	0	ID=c12115/f2p1/816.mrna1.cds1
	7D	WheatGenomeD	CDS	207680718	207681068	100	-	0	ID=c12115/f2p1/816.mrna1.cds2
	7D	WheatGenomeD	CDS	207680379	207680489	99	-	0	ID=c12115/f2p1/816.mrna1.cds3
	7D	WheatGenomeD	gene	474104	475763	.	-	.	ID=c12869/f1p0/864.path1
	7D	WheatGenomeD	mRNA	474104	475763	.	-	.	ID=c12869/f1p0/864.mrna1
	7D	WheatGenomeD	exon	475703	475763	100	-	.	ID=c12869/f1p0/864.mrna1.exon1
	7D	WheatGenomeD	exon	475578	475616	100	-	.	ID=c12869/f1p0/864.mrna1.exon2
	7D	WheatGenomeD	exon	475250	475339	100	-	.	ID=c12869/f1p0/864.mrna1.exon3
	7D	WheatGenomeD	exon	475043	475144	99	-	.	ID=c12869/f1p0/864.mrna1.exon4
	7D	WheatGenomeD	exon	474820	474901	100	-	.	ID=c12869/f1p0/864.mrna1.exon5
	7D	WheatGenomeD	exon	474640	474725	100	-	.	ID=c12869/f1p0/864.mrna1.exon6
	7D	WheatGenomeD	exon	474104	474506	99	-	.	ID=c12869/f1p0/864.mrna1.exon7
	7D	WheatGenomeD	CDS	475703	475762	100	-	0	ID=c12869/f1p0/864.mrna1.cds1
	7D	WheatGenomeD	CDS	475578	475616	100	-	0	ID=c12869/f1p0/864.mrna1.cds2
	7D	WheatGenomeD	CDS	475250	475339	100	-	0	ID=c12869/f1p0/864.mrna1.cds3
	7D	WheatGenomeD	CDS	475043	475144	99	-	0	ID=c12869/f1p0/864.mrna1.cds4
	7D	WheatGenomeD	CDS	474820	474901	100	-	0	ID=c12869/f1p0/864.mrna1.cds5
	7D	WheatGenomeD	CDS	474640	474725	100	-	1	ID=c12869/f1p0/864.mrna1.cds6
	7D	WheatGenomeD	CDS	474408	474506	100	-	0	ID=c12869/f1p0/864.mrna1.cds7
	7D	WheatGenomeD	gene	40326810	40327673	.	+	.	ID=c2726/f10p1/864.path1
	7D	WheatGenomeD	mRNA	40326810	40327673	.	+	.	ID=c2726/f10p1/864.mrna1
	7D	WheatGenomeD	exon	40326810	40327673	100	+	.	ID=c2726/f10p1/864.mrna1.exon1
	7D	WheatGenomeD	CDS	40326812	40327279	100	+	0	ID=c2726/f10p1/864.mrna1.cds1
	7D	WheatGenomeD	gene	198357367	198358136	.	-	.	ID=c17935/f1p0/772.path1
	7D	WheatGenomeD	mRNA	198357367	198358136	.	-	.	ID=c17935/f1p0/772.mrna1
	7D	WheatGenomeD	exon	198357367	198358136	99	-	.	ID=c17935/f1p0/772.mrna1.exon1
	7D	WheatGenomeD	CDS	198357471	198358135	99	-	0	ID=c17935/f1p0/772.mrna1.cds1
	7D	WheatGenomeD	CDS	198357436	198357469	100	-	2	ID=c17935/f1p0/772.mrna1.cds2
	7D	WheatGenomeD	gene	2223524	2224648	.	+	.	ID=c7692/f1p0/1064.path1
	7D	WheatGenomeD	mRNA	2223524	2224648	.	+	.	ID=c7692/f1p0/1064.mrna1
	7D	WheatGenomeD	exon	2223524	2223837	95	+	.	ID=c7692/f1p0/1064.mrna1.exon1
	7D	WheatGenomeD	exon	2223895	2224648	94	+	.	ID=c7692/f1p0/1064.mrna1.exon2
	7D	WheatGenomeD	CDS	2223563	2223837	95	+	0	ID=c7692/f1p0/1064.mrna1.cds1
	7D	WheatGenomeD	CDS	2223895	2224050	90	+	2	ID=c7692/f1p0/1064.mrna1.cds2
	7D	WheatGenomeD	CDS	2224052	2224150	91	+	2	ID=c7692/f1p0/1064.mrna1.cds3
	7D	WheatGenomeD	CDS	2224154	2224222	97	+	2	ID=c7692/f1p0/1064.mrna1.cds4
	7D	WheatGenomeD	CDS	2224224	2224227	100	+	2	ID=c7692/f1p0/1064.mrna1.cds5
	7D	WheatGenomeD	gene	222722703	222723557	.	-	.	ID=c8095/f1p0/862.path1
	7D	WheatGenomeD	mRNA	222722703	222723557	.	-	.	ID=c8095/f1p0/862.mrna1
	7D	WheatGenomeD	exon	222722703	222723557	91	-	.	ID=c8095/f1p0/862.mrna1.exon1
	7D	WheatGenomeD	CDS	222723517	222723556	97	-	0	ID=c8095/f1p0/862.mrna1.cds1
	7D	WheatGenomeD	CDS	222723481	222723515	100	-	1	ID=c8095/f1p0/862.mrna1.cds2
	7D	WheatGenomeD	CDS	222723439	222723479	92	-	0	ID=c8095/f1p0/862.mrna1.cds3
	7D	WheatGenomeD	CDS	222723390	222723437	88	-	2	ID=c8095/f1p0/862.mrna1.cds4
	7D	WheatGenomeD	CDS	222723349	222723387	90	-	0	ID=c8095/f1p0/862.mrna1.cds5
	7D	WheatGenomeD	gene	36391566	36394932	.	-	.	ID=c17451/f1p0/1067.path1
	7D	WheatGenomeD	mRNA	36391566	36394932	.	-	.	ID=c17451/f1p0/1067.mrna1
	7D	WheatGenomeD	exon	36394488	36394932	100	-	.	ID=c17451/f1p0/1067.mrna1.exon1
	7D	WheatGenomeD	exon	36392520	36392659	100	-	.	ID=c17451/f1p0/1067.mrna1.exon2
	7D	WheatGenomeD	exon	36392185	36392315	100	-	.	ID=c17451/f1p0/1067.mrna1.exon3
	7D	WheatGenomeD	exon	36391566	36391916	100	-	.	ID=c17451/f1p0/1067.mrna1.exon4
	7D	WheatGenomeD	CDS	36394488	36394932	100	-	0	ID=c17451/f1p0/1067.mrna1.cds1
	7D	WheatGenomeD	CDS	36392574	36392659	100	-	1	ID=c17451/f1p0/1067.mrna1.cds2
	7D	WheatGenomeD	gene	235615486	235800897	.	-	.	ID=c2376/f2p0/2058.path1
	7D	WheatGenomeD	mRNA	235615486	235800897	.	-	.	ID=c2376/f2p0/2058.mrna1
	7D	WheatGenomeD	exon	235800755	235800897	100	-	.	ID=c2376/f2p0/2058.mrna1.exon1
	7D	WheatGenomeD	exon	235617100	235618232	100	-	.	ID=c2376/f2p0/2058.mrna1.exon2
	7D	WheatGenomeD	exon	235616904	235617009	100	-	.	ID=c2376/f2p0/2058.mrna1.exon3
	7D	WheatGenomeD	exon	235616436	235616632	100	-	.	ID=c2376/f2p0/2058.mrna1.exon4
	7D	WheatGenomeD	exon	235615486	235615964	100	-	.	ID=c2376/f2p0/2058.mrna1.exon5
	7D	WheatGenomeD	CDS	235617100	235617749	100	-	0	ID=c2376/f2p0/2058.mrna1.cds1
	7D	WheatGenomeD	CDS	235616904	235617009	100	-	2	ID=c2376/f2p0/2058.mrna1.cds2
	7D	WheatGenomeD	CDS	235616436	235616632	100	-	0	ID=c2376/f2p0/2058.mrna1.cds3
	7D	WheatGenomeD	CDS	235615676	235615964	100	-	2	ID=c2376/f2p0/2058.mrna1.cds4
	7D	WheatGenomeD	gene	207659000	207660909	.	-	.	ID=c3037/f2p0/1704.path1
	7D	WheatGenomeD	mRNA	207659000	207660909	.	-	.	ID=c3037/f2p0/1704.mrna1
	7D	WheatGenomeD	exon	207659915	207660909	96	-	.	ID=c3037/f2p0/1704.mrna1.exon1
	7D	WheatGenomeD	exon	207659679	207659813	94	-	.	ID=c3037/f2p0/1704.mrna1.exon2
	7D	WheatGenomeD	exon	207659000	207659570	95	-	.	ID=c3037/f2p0/1704.mrna1.exon3
	7D	WheatGenomeD	CDS	207659915	207660823	96	-	0	ID=c3037/f2p0/1704.mrna1.cds1
	7D	WheatGenomeD	CDS	207659679	207659813	94	-	0	ID=c3037/f2p0/1704.mrna1.cds2
	7D	WheatGenomeD	CDS	207659205	207659570	95	-	0	ID=c3037/f2p0/1704.mrna1.cds3
	7D	WheatGenomeD	gene	80166844	80608611	.	+	.	ID=c3679/f2p0/1690.path1
	7D	WheatGenomeD	mRNA	80166844	80608611	.	+	.	ID=c3679/f2p0/1690.mrna1
	7D	WheatGenomeD	exon	80166844	80167078	82	+	.	ID=c3679/f2p0/1690.mrna1.exon1
	7D	WheatGenomeD	exon	80311587	80311739	81	+	.	ID=c3679/f2p0/1690.mrna1.exon2
	7D	WheatGenomeD	exon	80606368	80606997	98	+	.	ID=c3679/f2p0/1690.mrna1.exon3
	7D	WheatGenomeD	exon	80607548	80607738	98	+	.	ID=c3679/f2p0/1690.mrna1.exon4
	7D	WheatGenomeD	exon	80608119	80608611	97	+	.	ID=c3679/f2p0/1690.mrna1.exon5
	7D	WheatGenomeD	CDS	80167052	80167070	72	+	0	ID=c3679/f2p0/1690.mrna1.cds1
	7D	WheatGenomeD	CDS	80167072	80167074	100	+	1	ID=c3679/f2p0/1690.mrna1.cds2
	7D	WheatGenomeD	CDS	80167076	80167078	100	+	1	ID=c3679/f2p0/1690.mrna1.cds3
	7D	WheatGenomeD	CDS	80311587	80311609	63	+	1	ID=c3679/f2p0/1690.mrna1.cds4
	7D	WheatGenomeD	gene	12566241	12568215	.	-	.	ID=c4445/f2p1/1486.path1
	7D	WheatGenomeD	mRNA	12566241	12568215	.	-	.	ID=c4445/f2p1/1486.mrna1
	7D	WheatGenomeD	exon	12567592	12568215	99	-	.	ID=c4445/f2p1/1486.mrna1.exon1
	7D	WheatGenomeD	exon	12567246	12567346	100	-	.	ID=c4445/f2p1/1486.mrna1.exon2
	7D	WheatGenomeD	exon	12566241	12566998	99	-	.	ID=c4445/f2p1/1486.mrna1.exon3
	7D	WheatGenomeD	CDS	12567592	12567768	100	-	0	ID=c4445/f2p1/1486.mrna1.cds1
	7D	WheatGenomeD	CDS	12567246	12567346	100	-	0	ID=c4445/f2p1/1486.mrna1.cds2
	7D	WheatGenomeD	CDS	12566983	12566998	100	-	2	ID=c4445/f2p1/1486.mrna1.cds3
	7D	WheatGenomeD	gene	8684212	8685830	.	+	.	ID=c7584/f2p0/1618.path1
	7D	WheatGenomeD	mRNA	8684212	8685830	.	+	.	ID=c7584/f2p0/1618.mrna1
	7D	WheatGenomeD	exon	8684212	8685830	99	+	.	ID=c7584/f2p0/1618.mrna1.exon1
	7D	WheatGenomeD	CDS	8684212	8684433	100	+	0	ID=c7584/f2p0/1618.mrna1.cds1
	7D	WheatGenomeD	gene	235615414	235800882	.	-	.	ID=c8436/f2p0/1861.path1
	7D	WheatGenomeD	mRNA	235615414	235800882	.	-	.	ID=c8436/f2p0/1861.mrna1
	7D	WheatGenomeD	exon	235800755	235800882	100	-	.	ID=c8436/f2p0/1861.mrna1.exon1
	7D	WheatGenomeD	exon	235618115	235618232	100	-	.	ID=c8436/f2p0/1861.mrna1.exon2
	7D	WheatGenomeD	exon	235617100	235617860	100	-	.	ID=c8436/f2p0/1861.mrna1.exon3
	7D	WheatGenomeD	exon	235616904	235617009	100	-	.	ID=c8436/f2p0/1861.mrna1.exon4
	7D	WheatGenomeD	exon	235616436	235616632	100	-	.	ID=c8436/f2p0/1861.mrna1.exon5
	7D	WheatGenomeD	exon	235615414	235615964	100	-	.	ID=c8436/f2p0/1861.mrna1.exon6
	7D	WheatGenomeD	CDS	235617100	235617749	100	-	0	ID=c8436/f2p0/1861.mrna1.cds1
	7D	WheatGenomeD	CDS	235616904	235617009	100	-	2	ID=c8436/f2p0/1861.mrna1.cds2
	7D	WheatGenomeD	CDS	235616436	235616632	100	-	0	ID=c8436/f2p0/1861.mrna1.cds3
	7D	WheatGenomeD	CDS	235615676	235615964	100	-	2	ID=c8436/f2p0/1861.mrna1.cds4
	7D	WheatGenomeD	gene	207659020	207660965	.	-	.	ID=c9558/f2p0/1564.path1
	7D	WheatGenomeD	mRNA	207659020	207660965	.	-	.	ID=c9558/f2p0/1564.mrna1
	7D	WheatGenomeD	exon	207659807	207660965	95	-	.	ID=c9558/f2p0/1564.mrna1.exon1
	7D	WheatGenomeD	exon	207659020	207659429	94	-	.	ID=c9558/f2p0/1564.mrna1.exon2
	7D	WheatGenomeD	CDS	207659871	207660823	96	-	0	ID=c9558/f2p0/1564.mrna1.cds1
	7D	WheatGenomeD	CDS	207659839	207659866	92	-	2	ID=c9558/f2p0/1564.mrna1.cds2
	7D	WheatGenomeD	CDS	207659826	207659837	100	-	0	ID=c9558/f2p0/1564.mrna1.cds3
	7D	WheatGenomeD	CDS	207659807	207659824	88	-	0	ID=c9558/f2p0/1564.mrna1.cds4
	7D	WheatGenomeD	gene	888146	890092	.	+	.	ID=c12228/f3p1/1327.path1
	7D	WheatGenomeD	mRNA	888146	890092	.	+	.	ID=c12228/f3p1/1327.mrna1
	7D	WheatGenomeD	exon	888146	888245	100	+	.	ID=c12228/f3p1/1327.mrna1.exon1
	7D	WheatGenomeD	exon	888342	889205	100	+	.	ID=c12228/f3p1/1327.mrna1.exon2
	7D	WheatGenomeD	exon	889730	890092	100	+	.	ID=c12228/f3p1/1327.mrna1.exon3
	7D	WheatGenomeD	CDS	888146	888245	100	+	0	ID=c12228/f3p1/1327.mrna1.cds1
	7D	WheatGenomeD	CDS	888342	889205	100	+	1	ID=c12228/f3p1/1327.mrna1.cds2
	7D	WheatGenomeD	CDS	889730	889803	100	+	1	ID=c12228/f3p1/1327.mrna1.cds3
	7D	WheatGenomeD	gene	16598947	16777981	.	+	.	ID=c12412/f1p0/1326.path1
	7D	WheatGenomeD	mRNA	16598947	16777981	.	+	.	ID=c12412/f1p0/1326.mrna1
	7D	WheatGenomeD	exon	16598947	16599192	92	+	.	ID=c12412/f1p0/1326.mrna1.exon1
	7D	WheatGenomeD	exon	16600951	16601018	93	+	.	ID=c12412/f1p0/1326.mrna1.exon2
	7D	WheatGenomeD	exon	16659263	16659296	64	+	.	ID=c12412/f1p0/1326.mrna1.exon3
	7D	WheatGenomeD	exon	16668313	16668322	90	+	.	ID=c12412/f1p0/1326.mrna1.exon4
	7D	WheatGenomeD	exon	16668676	16668704	67	+	.	ID=c12412/f1p0/1326.mrna1.exon5
	7D	WheatGenomeD	exon	16770009	16770300	85	+	.	ID=c12412/f1p0/1326.mrna1.exon6
	7D	WheatGenomeD	exon	16770381	16770480	97	+	.	ID=c12412/f1p0/1326.mrna1.exon7
	7D	WheatGenomeD	exon	16776946	16777422	86	+	.	ID=c12412/f1p0/1326.mrna1.exon8
	7D	WheatGenomeD	exon	16777904	16777981	83	+	.	ID=c12412/f1p0/1326.mrna1.exon9
	7D	WheatGenomeD	CDS	16598972	16599192	92	+	0	ID=c12412/f1p0/1326.mrna1.cds1
	7D	WheatGenomeD	CDS	16600951	16601018	93	+	0	ID=c12412/f1p0/1326.mrna1.cds2
	7D	WheatGenomeD	CDS	16659263	16659296	63	+	2	ID=c12412/f1p0/1326.mrna1.cds3
	7D	WheatGenomeD	CDS	16668313	16668322	88	+	0	ID=c12412/f1p0/1326.mrna1.cds4
	7D	WheatGenomeD	CDS	16668676	16668704	66	+	1	ID=c12412/f1p0/1326.mrna1.cds5
	7D	WheatGenomeD	CDS	16770009	16770010	100	+	2	ID=c12412/f1p0/1326.mrna1.cds6
	7D	WheatGenomeD	CDS	16770015	16770300	87	+	1	ID=c12412/f1p0/1326.mrna1.cds7
	7D	WheatGenomeD	CDS	16770381	16770480	96	+	0	ID=c12412/f1p0/1326.mrna1.cds8
	7D	WheatGenomeD	CDS	16776946	16777037	97	+	1	ID=c12412/f1p0/1326.mrna1.cds9
	7D	WheatGenomeD	CDS	16777040	16777172	94	+	0	ID=c12412/f1p0/1326.mrna1.cds10
	7D	WheatGenomeD	CDS	16777181	16777240	83	+	1	ID=c12412/f1p0/1326.mrna1.cds11
	7D	WheatGenomeD	gene	208329681	208952461	.	-	.	ID=c12596/f1p8/1594.path1
	7D	WheatGenomeD	mRNA	208329681	208952461	.	-	.	ID=c12596/f1p8/1594.mrna1
	7D	WheatGenomeD	exon	208952363	208952461	85	-	.	ID=c12596/f1p8/1594.mrna1.exon1
	7D	WheatGenomeD	exon	208951270	208951460	94	-	.	ID=c12596/f1p8/1594.mrna1.exon2
	7D	WheatGenomeD	exon	208950319	208950587	91	-	.	ID=c12596/f1p8/1594.mrna1.exon3
	7D	WheatGenomeD	exon	208331147	208331650	90	-	.	ID=c12596/f1p8/1594.mrna1.exon4
	7D	WheatGenomeD	exon	208330312	208330427	81	-	.	ID=c12596/f1p8/1594.mrna1.exon5
	7D	WheatGenomeD	exon	208329681	208330134	82	-	.	ID=c12596/f1p8/1594.mrna1.exon6
	7D	WheatGenomeD	CDS	208331147	208331650	90	-	0	ID=c12596/f1p8/1594.mrna1.cds1
	7D	WheatGenomeD	CDS	208330425	208330427	50	-	0	ID=c12596/f1p8/1594.mrna1.cds2
	7D	WheatGenomeD	CDS	208330312	208330411	92	-	0	ID=c12596/f1p8/1594.mrna1.cds3
	7D	WheatGenomeD	CDS	208329826	208330134	89	-	1	ID=c12596/f1p8/1594.mrna1.cds4
	7D	WheatGenomeD	gene	208645554	208647169	.	+	.	ID=c12596/f1p8/1594.path2
	7D	WheatGenomeD	mRNA	208645554	208647169	.	+	.	ID=c12596/f1p8/1594.mrna2
	7D	WheatGenomeD	exon	208645554	208645637	77	+	.	ID=c12596/f1p8/1594.mrna2.exon1
	7D	WheatGenomeD	exon	208646520	208646561	97	+	.	ID=c12596/f1p8/1594.mrna2.exon2
	7D	WheatGenomeD	exon	208646756	208647169	92	+	.	ID=c12596/f1p8/1594.mrna2.exon3
	7D	WheatGenomeD	CDS	208645554	208645582	82	+	0	ID=c12596/f1p8/1594.mrna2.cds1
	7D	WheatGenomeD	CDS	208645584	208645597	84	+	2	ID=c12596/f1p8/1594.mrna2.cds2
	7D	WheatGenomeD	CDS	208645602	208645637	80	+	1	ID=c12596/f1p8/1594.mrna2.cds3
	7D	WheatGenomeD	CDS	208646520	208646561	97	+	0	ID=c12596/f1p8/1594.mrna2.cds4
	7D	WheatGenomeD	CDS	208646756	208647169	92	+	0	ID=c12596/f1p8/1594.mrna2.cds5
	7D	WheatGenomeD	gene	108575281	109116558	.	-	.	ID=c13148/f1p6/2005.path1
	7D	WheatGenomeD	mRNA	108575281	109116558	.	-	.	ID=c13148/f1p6/2005.mrna1
	7D	WheatGenomeD	exon	109116102	109116558	95	-	.	ID=c13148/f1p6/2005.mrna1.exon1
	7D	WheatGenomeD	exon	108579113	108579253	89	-	.	ID=c13148/f1p6/2005.mrna1.exon2
	7D	WheatGenomeD	exon	108578898	108578994	93	-	.	ID=c13148/f1p6/2005.mrna1.exon3
	7D	WheatGenomeD	exon	108578405	108578491	100	-	.	ID=c13148/f1p6/2005.mrna1.exon4
	7D	WheatGenomeD	exon	108577936	108578020	98	-	.	ID=c13148/f1p6/2005.mrna1.exon5
	7D	WheatGenomeD	exon	108577566	108577747	99	-	.	ID=c13148/f1p6/2005.mrna1.exon6
	7D	WheatGenomeD	exon	108577014	108577084	100	-	.	ID=c13148/f1p6/2005.mrna1.exon7
	7D	WheatGenomeD	exon	108576840	108576930	100	-	.	ID=c13148/f1p6/2005.mrna1.exon8
	7D	WheatGenomeD	exon	108576669	108576743	100	-	.	ID=c13148/f1p6/2005.mrna1.exon9
	7D	WheatGenomeD	exon	108576489	108576590	100	-	.	ID=c13148/f1p6/2005.mrna1.exon10
	7D	WheatGenomeD	exon	108576289	108576411	99	-	.	ID=c13148/f1p6/2005.mrna1.exon11
	7D	WheatGenomeD	exon	108576139	108576207	100	-	.	ID=c13148/f1p6/2005.mrna1.exon12
	7D	WheatGenomeD	exon	108575979	108576047	98	-	.	ID=c13148/f1p6/2005.mrna1.exon13
	7D	WheatGenomeD	exon	108575845	108575898	98	-	.	ID=c13148/f1p6/2005.mrna1.exon14
	7D	WheatGenomeD	exon	108575485	108575744	95	-	.	ID=c13148/f1p6/2005.mrna1.exon15
	7D	WheatGenomeD	exon	108575281	108575321	95	-	.	ID=c13148/f1p6/2005.mrna1.exon16
	7D	WheatGenomeD	CDS	108579113	108579243	88	-	0	ID=c13148/f1p6/2005.mrna1.cds1
	7D	WheatGenomeD	CDS	108578956	108578994	100	-	2	ID=c13148/f1p6/2005.mrna1.cds2
	7D	WheatGenomeD	CDS	108578898	108578949	100	-	2	ID=c13148/f1p6/2005.mrna1.cds3
	7D	WheatGenomeD	CDS	108578405	108578491	100	-	0	ID=c13148/f1p6/2005.mrna1.cds4
	7D	WheatGenomeD	CDS	108577936	108578020	98	-	0	ID=c13148/f1p6/2005.mrna1.cds5
	7D	WheatGenomeD	CDS	108577566	108577747	99	-	1	ID=c13148/f1p6/2005.mrna1.cds6
	7D	WheatGenomeD	CDS	108577014	108577084	100	-	0	ID=c13148/f1p6/2005.mrna1.cds7
	7D	WheatGenomeD	CDS	108576840	108576930	100	-	2	ID=c13148/f1p6/2005.mrna1.cds8
	7D	WheatGenomeD	CDS	108576669	108576743	100	-	0	ID=c13148/f1p6/2005.mrna1.cds9
	7D	WheatGenomeD	CDS	108576489	108576590	100	-	0	ID=c13148/f1p6/2005.mrna1.cds10
	7D	WheatGenomeD	CDS	108576289	108576411	99	-	0	ID=c13148/f1p6/2005.mrna1.cds11
	7D	WheatGenomeD	CDS	108576139	108576207	100	-	0	ID=c13148/f1p6/2005.mrna1.cds12
	7D	WheatGenomeD	CDS	108575979	108576047	98	-	0	ID=c13148/f1p6/2005.mrna1.cds13
	7D	WheatGenomeD	CDS	108575845	108575898	98	-	0	ID=c13148/f1p6/2005.mrna1.cds14
	7D	WheatGenomeD	CDS	108575691	108575744	100	-	0	ID=c13148/f1p6/2005.mrna1.cds15
	7D	WheatGenomeD	gene	136798367	137389432	.	+	.	ID=c14001/f1p4/1389.path1
	7D	WheatGenomeD	mRNA	136798367	137389432	.	+	.	ID=c14001/f1p4/1389.mrna1
	7D	WheatGenomeD	exon	136798367	136798767	81	+	.	ID=c14001/f1p4/1389.mrna1.exon1
	7D	WheatGenomeD	exon	137221806	137221808	100	+	.	ID=c14001/f1p4/1389.mrna1.exon2
	7D	WheatGenomeD	exon	137387263	137387313	96	+	.	ID=c14001/f1p4/1389.mrna1.exon3
	7D	WheatGenomeD	exon	137387913	137388071	99	+	.	ID=c14001/f1p4/1389.mrna1.exon4
	7D	WheatGenomeD	exon	137388233	137388411	99	+	.	ID=c14001/f1p4/1389.mrna1.exon5
	7D	WheatGenomeD	exon	137388518	137388598	98	+	.	ID=c14001/f1p4/1389.mrna1.exon6
	7D	WheatGenomeD	exon	137388678	137388821	97	+	.	ID=c14001/f1p4/1389.mrna1.exon7
	7D	WheatGenomeD	exon	137389057	137389432	96	+	.	ID=c14001/f1p4/1389.mrna1.exon8
	7D	WheatGenomeD	CDS	137387927	137388071	99	+	0	ID=c14001/f1p4/1389.mrna1.cds1
	7D	WheatGenomeD	CDS	137388233	137388411	99	+	1	ID=c14001/f1p4/1389.mrna1.cds2
	7D	WheatGenomeD	CDS	137388518	137388598	98	+	0	ID=c14001/f1p4/1389.mrna1.cds3
	7D	WheatGenomeD	CDS	137388678	137388821	97	+	0	ID=c14001/f1p4/1389.mrna1.cds4
	7D	WheatGenomeD	CDS	137389057	137389158	99	+	0	ID=c14001/f1p4/1389.mrna1.cds5
	7D	WheatGenomeD	gene	47397161	47400225	.	-	.	ID=c14041/f2p0/1586.path1
	7D	WheatGenomeD	mRNA	47397161	47400225	.	-	.	ID=c14041/f2p0/1586.mrna1
	7D	WheatGenomeD	exon	47399957	47400225	97	-	.	ID=c14041/f2p0/1586.mrna1.exon1
	7D	WheatGenomeD	exon	47399502	47399866	100	-	.	ID=c14041/f2p0/1586.mrna1.exon2
	7D	WheatGenomeD	exon	47399085	47399328	100	-	.	ID=c14041/f2p0/1586.mrna1.exon3
	7D	WheatGenomeD	exon	47397161	47397861	100	-	.	ID=c14041/f2p0/1586.mrna1.exon4
	7D	WheatGenomeD	CDS	47397332	47397847	100	-	0	ID=c14041/f2p0/1586.mrna1.cds1
	7D	WheatGenomeD	gene	209765391	209768785	.	-	.	ID=c14185/f2p0/1636.path1
	7D	WheatGenomeD	mRNA	209765391	209768785	.	-	.	ID=c14185/f2p0/1636.mrna1
	7D	WheatGenomeD	exon	209768477	209768785	100	-	.	ID=c14185/f2p0/1636.mrna1.exon1
	7D	WheatGenomeD	exon	209767395	209768290	99	-	.	ID=c14185/f2p0/1636.mrna1.exon2
	7D	WheatGenomeD	exon	209766622	209766691	100	-	.	ID=c14185/f2p0/1636.mrna1.exon3
	7D	WheatGenomeD	exon	209765391	209765744	100	-	.	ID=c14185/f2p0/1636.mrna1.exon4
	7D	WheatGenomeD	CDS	209768477	209768784	100	-	0	ID=c14185/f2p0/1636.mrna1.cds1
	7D	WheatGenomeD	CDS	209768185	209768290	100	-	2	ID=c14185/f2p0/1636.mrna1.cds2
	7D	WheatGenomeD	gene	217073352	217080901	.	+	.	ID=c17386/f2p1/1933.path1
	7D	WheatGenomeD	mRNA	217073352	217080901	.	+	.	ID=c17386/f2p1/1933.mrna1
	7D	WheatGenomeD	exon	217073352	217073458	100	+	.	ID=c17386/f2p1/1933.mrna1.exon1
	7D	WheatGenomeD	exon	217074604	217074725	100	+	.	ID=c17386/f2p1/1933.mrna1.exon2
	7D	WheatGenomeD	exon	217074942	217075020	100	+	.	ID=c17386/f2p1/1933.mrna1.exon3
	7D	WheatGenomeD	exon	217075104	217075203	100	+	.	ID=c17386/f2p1/1933.mrna1.exon4
	7D	WheatGenomeD	exon	217075281	217075335	100	+	.	ID=c17386/f2p1/1933.mrna1.exon5
	7D	WheatGenomeD	exon	217075395	217075474	100	+	.	ID=c17386/f2p1/1933.mrna1.exon6
	7D	WheatGenomeD	exon	217077334	217077625	100	+	.	ID=c17386/f2p1/1933.mrna1.exon7
	7D	WheatGenomeD	exon	217078140	217078599	100	+	.	ID=c17386/f2p1/1933.mrna1.exon8
	7D	WheatGenomeD	exon	217080187	217080390	100	+	.	ID=c17386/f2p1/1933.mrna1.exon9
	7D	WheatGenomeD	exon	217080468	217080901	100	+	.	ID=c17386/f2p1/1933.mrna1.exon10
	7D	WheatGenomeD	CDS	217073353	217073458	100	+	0	ID=c17386/f2p1/1933.mrna1.cds1
	7D	WheatGenomeD	CDS	217074604	217074725	100	+	1	ID=c17386/f2p1/1933.mrna1.cds2
	7D	WheatGenomeD	CDS	217074942	217075020	100	+	0	ID=c17386/f2p1/1933.mrna1.cds3
	7D	WheatGenomeD	CDS	217075104	217075203	100	+	1	ID=c17386/f2p1/1933.mrna1.cds4
	7D	WheatGenomeD	CDS	217075281	217075335	100	+	2	ID=c17386/f2p1/1933.mrna1.cds5
	7D	WheatGenomeD	CDS	217075395	217075474	100	+	0	ID=c17386/f2p1/1933.mrna1.cds6
	7D	WheatGenomeD	CDS	217077334	217077625	100	+	2	ID=c17386/f2p1/1933.mrna1.cds7
	7D	WheatGenomeD	CDS	217078140	217078145	100	+	0	ID=c17386/f2p1/1933.mrna1.cds8
	7D	WheatGenomeD	gene	127722974	127725848	.	+	.	ID=c17704/f2p0/1555.path1
	7D	WheatGenomeD	mRNA	127722974	127725848	.	+	.	ID=c17704/f2p0/1555.mrna1
	7D	WheatGenomeD	exon	127722974	127723780	99	+	.	ID=c17704/f2p0/1555.mrna1.exon1
	7D	WheatGenomeD	exon	127723929	127724015	100	+	.	ID=c17704/f2p0/1555.mrna1.exon2
	7D	WheatGenomeD	exon	127724083	127724184	100	+	.	ID=c17704/f2p0/1555.mrna1.exon3
	7D	WheatGenomeD	exon	127724338	127724525	100	+	.	ID=c17704/f2p0/1555.mrna1.exon4
	7D	WheatGenomeD	exon	127724734	127724887	100	+	.	ID=c17704/f2p0/1555.mrna1.exon5
	7D	WheatGenomeD	exon	127725635	127725848	100	+	.	ID=c17704/f2p0/1555.mrna1.exon6
	7D	WheatGenomeD	CDS	127722975	127723259	98	+	0	ID=c17704/f2p0/1555.mrna1.cds1
	7D	WheatGenomeD	gene	44392295	44396207	.	-	.	ID=c17861/f1p0/1761.path1
	7D	WheatGenomeD	mRNA	44392295	44396207	.	-	.	ID=c17861/f1p0/1761.mrna1
	7D	WheatGenomeD	exon	44395842	44396207	93	-	.	ID=c17861/f1p0/1761.mrna1.exon1
	7D	WheatGenomeD	exon	44394434	44395514	94	-	.	ID=c17861/f1p0/1761.mrna1.exon2
	7D	WheatGenomeD	exon	44392295	44392549	87	-	.	ID=c17861/f1p0/1761.mrna1.exon3
	7D	WheatGenomeD	CDS	44396143	44396205	88	-	0	ID=c17861/f1p0/1761.mrna1.cds1
	7D	WheatGenomeD	CDS	44395917	44396141	94	-	0	ID=c17861/f1p0/1761.mrna1.cds2
	7D	WheatGenomeD	gene	62416596	63052991	.	+	.	ID=c17890/f1p0/1286.path1
	7D	WheatGenomeD	mRNA	62416596	63052991	.	+	.	ID=c17890/f1p0/1286.mrna1
	7D	WheatGenomeD	exon	62416596	62417027	85	+	.	ID=c17890/f1p0/1286.mrna1.exon1
	7D	WheatGenomeD	exon	63050998	63051114	99	+	.	ID=c17890/f1p0/1286.mrna1.exon2
	7D	WheatGenomeD	exon	63052151	63052486	76	+	.	ID=c17890/f1p0/1286.mrna1.exon3
	7D	WheatGenomeD	exon	63052584	63052991	100	+	.	ID=c17890/f1p0/1286.mrna1.exon4
	7D	WheatGenomeD	CDS	62416596	62416681	90	+	0	ID=c17890/f1p0/1286.mrna1.cds1
	7D	WheatGenomeD	CDS	62416688	62416892	90	+	2	ID=c17890/f1p0/1286.mrna1.cds2
	7D	WheatGenomeD	CDS	62416897	62416992	85	+	0	ID=c17890/f1p0/1286.mrna1.cds3
	7D	WheatGenomeD	gene	47122349	47124995	.	-	.	ID=c19073/f1p1/1453.path1
	7D	WheatGenomeD	mRNA	47122349	47124995	.	-	.	ID=c19073/f1p1/1453.mrna1
	7D	WheatGenomeD	exon	47124332	47124995	100	-	.	ID=c19073/f1p1/1453.mrna1.exon1
	7D	WheatGenomeD	exon	47123368	47123434	100	-	.	ID=c19073/f1p1/1453.mrna1.exon2
	7D	WheatGenomeD	exon	47123187	47123267	100	-	.	ID=c19073/f1p1/1453.mrna1.exon3
	7D	WheatGenomeD	exon	47122897	47123075	100	-	.	ID=c19073/f1p1/1453.mrna1.exon4
	7D	WheatGenomeD	exon	47122349	47122810	100	-	.	ID=c19073/f1p1/1453.mrna1.exon5
	7D	WheatGenomeD	CDS	47122897	47122932	100	-	0	ID=c19073/f1p1/1453.mrna1.cds1
	7D	WheatGenomeD	CDS	47122532	47122810	100	-	0	ID=c19073/f1p1/1453.mrna1.cds2
	7D	WheatGenomeD	gene	209494509	209496946	.	+	.	ID=c20034/f1p0/2180.path1
	7D	WheatGenomeD	mRNA	209494509	209496946	.	+	.	ID=c20034/f1p0/2180.mrna1
	7D	WheatGenomeD	exon	209494509	209494901	91	+	.	ID=c20034/f1p0/2180.mrna1.exon1
	7D	WheatGenomeD	exon	209494985	209496233	98	+	.	ID=c20034/f1p0/2180.mrna1.exon2
	7D	WheatGenomeD	exon	209496316	209496496	90	+	.	ID=c20034/f1p0/2180.mrna1.exon3
	7D	WheatGenomeD	exon	209496625	209496946	99	+	.	ID=c20034/f1p0/2180.mrna1.exon4
	7D	WheatGenomeD	CDS	209494991	209495237	99	+	0	ID=c20034/f1p0/2180.mrna1.cds1
	7D	WheatGenomeD	gene	209765265	209768738	.	-	.	ID=c21482/f2p0/1828.path1
	7D	WheatGenomeD	mRNA	209765265	209768738	.	-	.	ID=c21482/f2p0/1828.mrna1
	7D	WheatGenomeD	exon	209768477	209768738	100	-	.	ID=c21482/f2p0/1828.mrna1.exon1
	7D	WheatGenomeD	exon	209768189	209768290	99	-	.	ID=c21482/f2p0/1828.mrna1.exon2
	7D	WheatGenomeD	exon	209766622	209767600	99	-	.	ID=c21482/f2p0/1828.mrna1.exon3
	7D	WheatGenomeD	exon	209765265	209765744	100	-	.	ID=c21482/f2p0/1828.mrna1.exon4
	7D	WheatGenomeD	CDS	209768477	209768736	100	-	0	ID=c21482/f2p0/1828.mrna1.cds1
	7D	WheatGenomeD	CDS	209768190	209768290	100	-	2	ID=c21482/f2p0/1828.mrna1.cds2
	7D	WheatGenomeD	CDS	209767503	209767600	100	-	1	ID=c21482/f2p0/1828.mrna1.cds3
	7D	WheatGenomeD	gene	208941331	208952452	.	-	.	ID=c21552/f1p0/1935.path1
	7D	WheatGenomeD	mRNA	208941331	208952452	.	-	.	ID=c21552/f1p0/1935.mrna1
	7D	WheatGenomeD	exon	208952258	208952452	68	-	.	ID=c21552/f1p0/1935.mrna1.exon1
	7D	WheatGenomeD	exon	208951632	208952144	88	-	.	ID=c21552/f1p0/1935.mrna1.exon2
	7D	WheatGenomeD	exon	208951337	208951570	89	-	.	ID=c21552/f1p0/1935.mrna1.exon3
	7D	WheatGenomeD	exon	208950108	208951109	94	-	.	ID=c21552/f1p0/1935.mrna1.exon4
	7D	WheatGenomeD	exon	208941331	208941339	100	-	.	ID=c21552/f1p0/1935.mrna1.exon5
	7D	WheatGenomeD	CDS	208950315	208951004	96	-	0	ID=c21552/f1p0/1935.mrna1.cds1
	7D	WheatGenomeD	gene	192372920	192476956	.	-	.	ID=c23921/f1p0/1582.path1
	7D	WheatGenomeD	mRNA	192372920	192476956	.	-	.	ID=c23921/f1p0/1582.mrna1
	7D	WheatGenomeD	exon	192476326	192476956	81	-	.	ID=c23921/f1p0/1582.mrna1.exon1
	7D	WheatGenomeD	exon	192375492	192375635	97	-	.	ID=c23921/f1p0/1582.mrna1.exon2
	7D	WheatGenomeD	exon	192375263	192375412	100	-	.	ID=c23921/f1p0/1582.mrna1.exon3
	7D	WheatGenomeD	exon	192372920	192373586	100	-	.	ID=c23921/f1p0/1582.mrna1.exon4
	7D	WheatGenomeD	CDS	192375263	192375410	100	-	0	ID=c23921/f1p0/1582.mrna1.cds1
	7D	WheatGenomeD	CDS	192373189	192373586	100	-	1	ID=c23921/f1p0/1582.mrna1.cds2
	7D	WheatGenomeD	gene	208329600	208952461	.	-	.	ID=c24834/f35p9/1685.path1
	7D	WheatGenomeD	mRNA	208329600	208952461	.	-	.	ID=c24834/f35p9/1685.mrna1
	7D	WheatGenomeD	exon	208952363	208952461	85	-	.	ID=c24834/f35p9/1685.mrna1.exon1
	7D	WheatGenomeD	exon	208951270	208951460	94	-	.	ID=c24834/f35p9/1685.mrna1.exon2
	7D	WheatGenomeD	exon	208950319	208950587	91	-	.	ID=c24834/f35p9/1685.mrna1.exon3
	7D	WheatGenomeD	exon	208331147	208331650	90	-	.	ID=c24834/f35p9/1685.mrna1.exon4
	7D	WheatGenomeD	exon	208330312	208330427	81	-	.	ID=c24834/f35p9/1685.mrna1.exon5
	7D	WheatGenomeD	exon	208329600	208330134	83	-	.	ID=c24834/f35p9/1685.mrna1.exon6
	7D	WheatGenomeD	CDS	208331147	208331650	90	-	0	ID=c24834/f35p9/1685.mrna1.cds1
	7D	WheatGenomeD	CDS	208330425	208330427	50	-	0	ID=c24834/f35p9/1685.mrna1.cds2
	7D	WheatGenomeD	CDS	208330312	208330411	92	-	0	ID=c24834/f35p9/1685.mrna1.cds3
	7D	WheatGenomeD	CDS	208329826	208330134	89	-	1	ID=c24834/f35p9/1685.mrna1.cds4
	7D	WheatGenomeD	gene	208645554	208647169	.	+	.	ID=c24834/f35p9/1685.path2
	7D	WheatGenomeD	mRNA	208645554	208647169	.	+	.	ID=c24834/f35p9/1685.mrna2
	7D	WheatGenomeD	exon	208645554	208645637	77	+	.	ID=c24834/f35p9/1685.mrna2.exon1
	7D	WheatGenomeD	exon	208646520	208646561	97	+	.	ID=c24834/f35p9/1685.mrna2.exon2
	7D	WheatGenomeD	exon	208646756	208647169	92	+	.	ID=c24834/f35p9/1685.mrna2.exon3
	7D	WheatGenomeD	CDS	208645554	208645582	82	+	0	ID=c24834/f35p9/1685.mrna2.cds1
	7D	WheatGenomeD	CDS	208645584	208645597	84	+	2	ID=c24834/f35p9/1685.mrna2.cds2
	7D	WheatGenomeD	CDS	208645602	208645637	80	+	1	ID=c24834/f35p9/1685.mrna2.cds3
	7D	WheatGenomeD	CDS	208646520	208646561	97	+	0	ID=c24834/f35p9/1685.mrna2.cds4
	7D	WheatGenomeD	CDS	208646756	208647169	92	+	0	ID=c24834/f35p9/1685.mrna2.cds5
	7D	WheatGenomeD	gene	207680095	207682119	.	-	.	ID=c15296/f1p3/1044.path1
	7D	WheatGenomeD	mRNA	207680095	207682119	.	-	.	ID=c15296/f1p3/1044.mrna1
	7D	WheatGenomeD	exon	207682050	207682119	100	-	.	ID=c15296/f1p3/1044.mrna1.exon1
	7D	WheatGenomeD	exon	207680095	207681068	100	-	.	ID=c15296/f1p3/1044.mrna1.exon2
	7D	WheatGenomeD	CDS	207682050	207682118	100	-	0	ID=c15296/f1p3/1044.mrna1.cds1
	7D	WheatGenomeD	CDS	207680379	207681068	100	-	0	ID=c15296/f1p3/1044.mrna1.cds2
	7D	WheatGenomeD	gene	145359811	145361542	.	+	.	ID=c19624/f1p0/1571.path1
	7D	WheatGenomeD	mRNA	145359811	145361542	.	+	.	ID=c19624/f1p0/1571.mrna1
	7D	WheatGenomeD	exon	145359811	145359900	100	+	.	ID=c19624/f1p0/1571.mrna1.exon1
	7D	WheatGenomeD	exon	145359973	145360036	100	+	.	ID=c19624/f1p0/1571.mrna1.exon2
	7D	WheatGenomeD	exon	145360126	145361542	100	+	.	ID=c19624/f1p0/1571.mrna1.exon3
	7D	WheatGenomeD	CDS	145361001	145361201	100	+	0	ID=c19624/f1p0/1571.mrna1.cds1
	7D	WheatGenomeD	gene	18158684	18160340	.	+	.	ID=c17816/f1p0/1657.path1
	7D	WheatGenomeD	mRNA	18158684	18160340	.	+	.	ID=c17816/f1p0/1657.mrna1
	7D	WheatGenomeD	exon	18158684	18160340	100	+	.	ID=c17816/f1p0/1657.mrna1.exon1
	7D	WheatGenomeD	CDS	18159068	18159325	100	+	0	ID=c17816/f1p0/1657.mrna1.cds1
	7D	WheatGenomeD	gene	18157919	18160359	.	+	.	ID=c21475/f1p0/2364.path1
	7D	WheatGenomeD	mRNA	18157919	18160359	.	+	.	ID=c21475/f1p0/2364.mrna1
	7D	WheatGenomeD	exon	18157919	18159875	99	+	.	ID=c21475/f1p0/2364.mrna1.exon1
	7D	WheatGenomeD	exon	18159953	18160359	99	+	.	ID=c21475/f1p0/2364.mrna1.exon2
	7D	WheatGenomeD	CDS	18159807	18159875	100	+	0	ID=c21475/f1p0/2364.mrna1.cds1
	7D	WheatGenomeD	CDS	18159953	18160145	100	+	0	ID=c21475/f1p0/2364.mrna1.cds2
	7D	WheatGenomeD	CDS	18160147	18160208	100	+	1	ID=c21475/f1p0/2364.mrna1.cds3
	7D	WheatGenomeD	gene	145359192	145362680	.	+	.	ID=c214/f2p0/3484.path1
	7D	WheatGenomeD	mRNA	145359192	145362680	.	+	.	ID=c214/f2p0/3484.mrna1
	7D	WheatGenomeD	exon	145359192	145362680	99	+	.	ID=c214/f2p0/3484.mrna1.exon1
	7D	WheatGenomeD	CDS	145359951	145360238	100	+	0	ID=c214/f2p0/3484.mrna1.cds1
	7D	WheatGenomeD	gene	124557818	124561878	.	+	.	ID=c1315/f1p2/2648.path1
	7D	WheatGenomeD	mRNA	124557818	124561878	.	+	.	ID=c1315/f1p2/2648.mrna1
	7D	WheatGenomeD	exon	124557818	124558610	95	+	.	ID=c1315/f1p2/2648.mrna1.exon1
	7D	WheatGenomeD	exon	124559889	124561026	97	+	.	ID=c1315/f1p2/2648.mrna1.exon2
	7D	WheatGenomeD	exon	124561162	124561878	92	+	.	ID=c1315/f1p2/2648.mrna1.exon3
	7D	WheatGenomeD	CDS	124558533	124558562	100	+	0	ID=c1315/f1p2/2648.mrna1.cds1
	7D	WheatGenomeD	CDS	124558564	124558605	100	+	0	ID=c1315/f1p2/2648.mrna1.cds2
	5D	WheatGenomeD	gene	20636342	20637372	.	-	.	ID=c3494/f1p0/835.path1
	5D	WheatGenomeD	mRNA	20636342	20637372	.	-	.	ID=c3494/f1p0/835.mrna1
	5D	WheatGenomeD	exon	20636856	20637372	100	-	.	ID=c3494/f1p0/835.mrna1.exon1
	5D	WheatGenomeD	exon	20636342	20636659	100	-	.	ID=c3494/f1p0/835.mrna1.exon2
	5D	WheatGenomeD	CDS	20636856	20637372	100	-	0	ID=c3494/f1p0/835.mrna1.cds1
	5D	WheatGenomeD	CDS	20636646	20636659	100	-	1	ID=c3494/f1p0/835.mrna1.cds2
	5D	WheatGenomeD	gene	53398244	53400518	.	+	.	ID=c4090/f1p1/1212.path1
	5D	WheatGenomeD	mRNA	53398244	53400518	.	+	.	ID=c4090/f1p1/1212.mrna1
	5D	WheatGenomeD	exon	53398244	53398275	96	+	.	ID=c4090/f1p1/1212.mrna1.exon1
	5D	WheatGenomeD	exon	53399334	53400518	96	+	.	ID=c4090/f1p1/1212.mrna1.exon2
	5D	WheatGenomeD	CDS	53398245	53398275	96	+	0	ID=c4090/f1p1/1212.mrna1.cds1
	5D	WheatGenomeD	CDS	53399334	53399605	97	+	1	ID=c4090/f1p1/1212.mrna1.cds2
	5D	WheatGenomeD	CDS	53399614	53399917	95	+	1	ID=c4090/f1p1/1212.mrna1.cds3
	5D	WheatGenomeD	CDS	53399919	53399949	93	+	0	ID=c4090/f1p1/1212.mrna1.cds4
	5D	WheatGenomeD	CDS	53399951	53399967	93	+	1	ID=c4090/f1p1/1212.mrna1.cds5
	5D	WheatGenomeD	gene	97281234	97282415	.	-	.	ID=c4975/f3p0/1103.path1
	5D	WheatGenomeD	mRNA	97281234	97282415	.	-	.	ID=c4975/f3p0/1103.mrna1
	5D	WheatGenomeD	exon	97281765	97282415	94	-	.	ID=c4975/f3p0/1103.mrna1.exon1
	5D	WheatGenomeD	exon	97281674	97281726	90	-	.	ID=c4975/f3p0/1103.mrna1.exon2
	5D	WheatGenomeD	exon	97281234	97281631	97	-	.	ID=c4975/f3p0/1103.mrna1.exon3
	5D	WheatGenomeD	CDS	97281988	97282413	94	-	0	ID=c4975/f3p0/1103.mrna1.cds1
	5D	WheatGenomeD	gene	147386680	147388110	.	+	.	ID=c6441/f1p0/1430.path1
	5D	WheatGenomeD	mRNA	147386680	147388110	.	+	.	ID=c6441/f1p0/1430.mrna1
	5D	WheatGenomeD	exon	147386680	147388110	99	+	.	ID=c6441/f1p0/1430.mrna1.exon1
	5D	WheatGenomeD	CDS	147386858	147386868	100	+	0	ID=c6441/f1p0/1430.mrna1.cds1
	5D	WheatGenomeD	CDS	147386870	147386894	100	+	2	ID=c6441/f1p0/1430.mrna1.cds2
	5D	WheatGenomeD	gene	144188257	144190153	.	-	.	ID=c7457/f3p1/890.path1
	5D	WheatGenomeD	mRNA	144188257	144190153	.	-	.	ID=c7457/f3p1/890.mrna1
	5D	WheatGenomeD	exon	144190079	144190153	100	-	.	ID=c7457/f3p1/890.mrna1.exon1
	5D	WheatGenomeD	exon	144189902	144189990	100	-	.	ID=c7457/f3p1/890.mrna1.exon2
	5D	WheatGenomeD	exon	144189555	144189662	100	-	.	ID=c7457/f3p1/890.mrna1.exon3
	5D	WheatGenomeD	exon	144188257	144188874	100	-	.	ID=c7457/f3p1/890.mrna1.exon4
	5D	WheatGenomeD	CDS	144190079	144190153	100	-	0	ID=c7457/f3p1/890.mrna1.cds1
	5D	WheatGenomeD	CDS	144189902	144189990	100	-	0	ID=c7457/f3p1/890.mrna1.cds2
	5D	WheatGenomeD	CDS	144189555	144189662	100	-	2	ID=c7457/f3p1/890.mrna1.cds3
	5D	WheatGenomeD	CDS	144188868	144188874	100	-	2	ID=c7457/f3p1/890.mrna1.cds4
	5D	WheatGenomeD	gene	140767812	140768687	.	+	.	ID=c7659/f2p0/878.path1
	5D	WheatGenomeD	mRNA	140767812	140768687	.	+	.	ID=c7659/f2p0/878.mrna1
	5D	WheatGenomeD	exon	140767812	140768687	99	+	.	ID=c7659/f2p0/878.mrna1.exon1
	5D	WheatGenomeD	CDS	140767813	140768281	99	+	0	ID=c7659/f2p0/878.mrna1.cds1
	5D	WheatGenomeD	gene	123547919	123550766	.	-	.	ID=c7976/f1p1/591.path1
	5D	WheatGenomeD	mRNA	123547919	123550766	.	-	.	ID=c7976/f1p1/591.mrna1
	5D	WheatGenomeD	exon	123550640	123550766	100	-	.	ID=c7976/f1p1/591.mrna1.exon1
	5D	WheatGenomeD	exon	123548439	123548541	100	-	.	ID=c7976/f1p1/591.mrna1.exon2
	5D	WheatGenomeD	exon	123547919	123548279	100	-	.	ID=c7976/f1p1/591.mrna1.exon3
	5D	WheatGenomeD	CDS	123550640	123550764	100	-	0	ID=c7976/f1p1/591.mrna1.cds1
	5D	WheatGenomeD	CDS	123548508	123548541	100	-	2	ID=c7976/f1p1/591.mrna1.cds2
	5D	WheatGenomeD	gene	59551562	59554404	.	-	.	ID=c8212/f1p0/884.path1
	5D	WheatGenomeD	mRNA	59551562	59554404	.	-	.	ID=c8212/f1p0/884.mrna1
	5D	WheatGenomeD	exon	59553910	59554404	100	-	.	ID=c8212/f1p0/884.mrna1.exon1
	5D	WheatGenomeD	exon	59552214	59552304	100	-	.	ID=c8212/f1p0/884.mrna1.exon2
	5D	WheatGenomeD	exon	59551562	59551859	100	-	.	ID=c8212/f1p0/884.mrna1.exon3
	5D	WheatGenomeD	CDS	59552214	59552261	100	-	0	ID=c8212/f1p0/884.mrna1.cds1
	5D	WheatGenomeD	CDS	59551788	59551859	100	-	0	ID=c8212/f1p0/884.mrna1.cds2
	5D	WheatGenomeD	gene	34156325	34157258	.	-	.	ID=c8750/f2p1/934.path1
	5D	WheatGenomeD	mRNA	34156325	34157258	.	-	.	ID=c8750/f2p1/934.mrna1
	5D	WheatGenomeD	exon	34156325	34157258	100	-	.	ID=c8750/f2p1/934.mrna1.exon1
	5D	WheatGenomeD	CDS	34156571	34157257	100	-	0	ID=c8750/f2p1/934.mrna1.cds1
	5D	WheatGenomeD	gene	149870188	149875452	.	-	.	ID=c8997/f1p0/1043.path1
	5D	WheatGenomeD	mRNA	149870188	149875452	.	-	.	ID=c8997/f1p0/1043.mrna1
	5D	WheatGenomeD	exon	149875172	149875452	78	-	.	ID=c8997/f1p0/1043.mrna1.exon1
	5D	WheatGenomeD	exon	149872199	149872467	95	-	.	ID=c8997/f1p0/1043.mrna1.exon2
	5D	WheatGenomeD	exon	149871419	149871580	99	-	.	ID=c8997/f1p0/1043.mrna1.exon3
	5D	WheatGenomeD	exon	149870188	149870518	96	-	.	ID=c8997/f1p0/1043.mrna1.exon4
	5D	WheatGenomeD	CDS	149872199	149872399	97	-	0	ID=c8997/f1p0/1043.mrna1.cds1
	5D	WheatGenomeD	CDS	149871419	149871580	99	-	0	ID=c8997/f1p0/1043.mrna1.cds2
	5D	WheatGenomeD	CDS	149870369	149870518	98	-	0	ID=c8997/f1p0/1043.mrna1.cds3
	5D	WheatGenomeD	gene	53398244	53401091	.	+	.	ID=c9057/f1p1/1159.path1
	5D	WheatGenomeD	mRNA	53398244	53401091	.	+	.	ID=c9057/f1p1/1159.mrna1
	5D	WheatGenomeD	exon	53398244	53398275	96	+	.	ID=c9057/f1p1/1159.mrna1.exon1
	5D	WheatGenomeD	exon	53399334	53400171	95	+	.	ID=c9057/f1p1/1159.mrna1.exon2
	5D	WheatGenomeD	exon	53400799	53401091	98	+	.	ID=c9057/f1p1/1159.mrna1.exon3
	5D	WheatGenomeD	CDS	53398245	53398275	96	+	0	ID=c9057/f1p1/1159.mrna1.cds1
	5D	WheatGenomeD	CDS	53399334	53399605	97	+	1	ID=c9057/f1p1/1159.mrna1.cds2
	5D	WheatGenomeD	CDS	53399614	53399949	95	+	1	ID=c9057/f1p1/1159.mrna1.cds3
	5D	WheatGenomeD	CDS	53399951	53400059	95	+	2	ID=c9057/f1p1/1159.mrna1.cds4
	5D	WheatGenomeD	gene	41725784	41726701	.	+	.	ID=c9080/f3p2/918.path1
	5D	WheatGenomeD	mRNA	41725784	41726701	.	+	.	ID=c9080/f3p2/918.mrna1
	5D	WheatGenomeD	exon	41725784	41726701	100	+	.	ID=c9080/f3p2/918.mrna1.exon1
	5D	WheatGenomeD	CDS	41725956	41726642	100	+	0	ID=c9080/f3p2/918.mrna1.cds1
	5D	WheatGenomeD	gene	59153468	59154778	.	-	.	ID=c11109/f1p0/1311.path1
	5D	WheatGenomeD	mRNA	59153468	59154778	.	-	.	ID=c11109/f1p0/1311.mrna1
	5D	WheatGenomeD	exon	59153468	59154778	100	-	.	ID=c11109/f1p0/1311.mrna1.exon1
	5D	WheatGenomeD	CDS	59153683	59154315	100	-	0	ID=c11109/f1p0/1311.mrna1.cds1
	5D	WheatGenomeD	gene	120116942	120118867	.	+	.	ID=c11418/f1p0/936.path1
	5D	WheatGenomeD	mRNA	120116942	120118867	.	+	.	ID=c11418/f1p0/936.mrna1
	5D	WheatGenomeD	exon	120116942	120117173	89	+	.	ID=c11418/f1p0/936.mrna1.exon1
	5D	WheatGenomeD	exon	120117272	120117476	94	+	.	ID=c11418/f1p0/936.mrna1.exon2
	5D	WheatGenomeD	exon	120117590	120117745	89	+	.	ID=c11418/f1p0/936.mrna1.exon3
	5D	WheatGenomeD	exon	120117827	120117914	88	+	.	ID=c11418/f1p0/936.mrna1.exon4
	5D	WheatGenomeD	exon	120118599	120118867	90	+	.	ID=c11418/f1p0/936.mrna1.exon5
	5D	WheatGenomeD	CDS	120116944	120116968	91	+	0	ID=c11418/f1p0/936.mrna1.cds1
	5D	WheatGenomeD	CDS	120116970	120116983	100	+	1	ID=c11418/f1p0/936.mrna1.cds2
	5D	WheatGenomeD	gene	41725784	41726795	.	+	.	ID=c11693/f2p6/926.path1
	5D	WheatGenomeD	mRNA	41725784	41726795	.	+	.	ID=c11693/f2p6/926.mrna1
	5D	WheatGenomeD	exon	41725784	41725855	100	+	.	ID=c11693/f2p6/926.mrna1.exon1
	5D	WheatGenomeD	exon	41725942	41726795	100	+	.	ID=c11693/f2p6/926.mrna1.exon2
	5D	WheatGenomeD	CDS	41725956	41726642	100	+	0	ID=c11693/f2p6/926.mrna1.cds1
	5D	WheatGenomeD	gene	861360	862342	.	+	.	ID=c13223/f1p1/983.path1
	5D	WheatGenomeD	mRNA	861360	862342	.	+	.	ID=c13223/f1p1/983.mrna1
	5D	WheatGenomeD	exon	861360	862342	100	+	.	ID=c13223/f1p1/983.mrna1.exon1
	5D	WheatGenomeD	CDS	861372	861626	100	+	0	ID=c13223/f1p1/983.mrna1.cds1
	5D	WheatGenomeD	gene	80682713	81353980	.	+	.	ID=c15291/f1p0/857.path1
	5D	WheatGenomeD	mRNA	80682713	81353980	.	+	.	ID=c15291/f1p0/857.mrna1
	5D	WheatGenomeD	exon	80682713	80683020	90	+	.	ID=c15291/f1p0/857.mrna1.exon1
	5D	WheatGenomeD	exon	81352969	81353069	88	+	.	ID=c15291/f1p0/857.mrna1.exon2
	5D	WheatGenomeD	exon	81353524	81353980	100	+	.	ID=c15291/f1p0/857.mrna1.exon3
	5D	WheatGenomeD	CDS	80682715	80682837	86	+	0	ID=c15291/f1p0/857.mrna1.cds1
	5D	WheatGenomeD	gene	23756427	23757110	.	+	.	ID=c16162/f1p0/554.path1
	5D	WheatGenomeD	mRNA	23756427	23757110	.	+	.	ID=c16162/f1p0/554.mrna1
	5D	WheatGenomeD	exon	23756427	23756635	100	+	.	ID=c16162/f1p0/554.mrna1.exon1
	5D	WheatGenomeD	exon	23756766	23757110	100	+	.	ID=c16162/f1p0/554.mrna1.exon2
	5D	WheatGenomeD	CDS	23756515	23756635	100	+	0	ID=c16162/f1p0/554.mrna1.cds1
	5D	WheatGenomeD	CDS	23756766	23756890	100	+	1	ID=c16162/f1p0/554.mrna1.cds2
	5D	WheatGenomeD	gene	65722776	65752102	.	+	.	ID=c16352/f1p67/1249.path1
	5D	WheatGenomeD	mRNA	65722776	65752102	.	+	.	ID=c16352/f1p67/1249.mrna1
	5D	WheatGenomeD	exon	65722776	65722961	74	+	.	ID=c16352/f1p67/1249.mrna1.exon1
	5D	WheatGenomeD	exon	65750826	65751084	95	+	.	ID=c16352/f1p67/1249.mrna1.exon2
	5D	WheatGenomeD	exon	65751177	65751592	98	+	.	ID=c16352/f1p67/1249.mrna1.exon3
	5D	WheatGenomeD	exon	65751748	65752102	98	+	.	ID=c16352/f1p67/1249.mrna1.exon4
	5D	WheatGenomeD	CDS	65750900	65751084	98	+	0	ID=c16352/f1p67/1249.mrna1.cds1
	5D	WheatGenomeD	CDS	65751177	65751592	98	+	2	ID=c16352/f1p67/1249.mrna1.cds2
	5D	WheatGenomeD	CDS	65751748	65751884	97	+	1	ID=c16352/f1p67/1249.mrna1.cds3
	5D	WheatGenomeD	gene	77249306	77250078	.	-	.	ID=c16644/f1p0/814.path1
	5D	WheatGenomeD	mRNA	77249306	77250078	.	-	.	ID=c16644/f1p0/814.mrna1
	5D	WheatGenomeD	exon	77249306	77250078	99	-	.	ID=c16644/f1p0/814.mrna1.exon1
	5D	WheatGenomeD	CDS	77250001	77250077	100	-	0	ID=c16644/f1p0/814.mrna1.cds1
	5D	WheatGenomeD	CDS	77249954	77249999	100	-	2	ID=c16644/f1p0/814.mrna1.cds2
	5D	WheatGenomeD	gene	41725784	41726766	.	+	.	ID=c18670/f13p13/897.path1
	5D	WheatGenomeD	mRNA	41725784	41726766	.	+	.	ID=c18670/f13p13/897.mrna1
	5D	WheatGenomeD	exon	41725784	41725855	100	+	.	ID=c18670/f13p13/897.mrna1.exon1
	5D	WheatGenomeD	exon	41725942	41726766	100	+	.	ID=c18670/f13p13/897.mrna1.exon2
	5D	WheatGenomeD	CDS	41725956	41726642	100	+	0	ID=c18670/f13p13/897.mrna1.cds1
	5D	WheatGenomeD	gene	41725784	41726819	.	+	.	ID=c18765/f24p14/950.path1
	5D	WheatGenomeD	mRNA	41725784	41726819	.	+	.	ID=c18765/f24p14/950.mrna1
	5D	WheatGenomeD	exon	41725784	41725855	100	+	.	ID=c18765/f24p14/950.mrna1.exon1
	5D	WheatGenomeD	exon	41725942	41726819	100	+	.	ID=c18765/f24p14/950.mrna1.exon2
	5D	WheatGenomeD	CDS	41725956	41726642	100	+	0	ID=c18765/f24p14/950.mrna1.cds1
	5D	WheatGenomeD	gene	41725791	41726766	.	+	.	ID=c20790/f4p4/982.path1
	5D	WheatGenomeD	mRNA	41725791	41726766	.	+	.	ID=c20790/f4p4/982.mrna1
	5D	WheatGenomeD	exon	41725791	41726766	100	+	.	ID=c20790/f4p4/982.mrna1.exon1
	5D	WheatGenomeD	CDS	41725956	41726642	100	+	0	ID=c20790/f4p4/982.mrna1.cds1
	5D	WheatGenomeD	gene	153812958	153813748	.	-	.	ID=c3984/f2p2/791.path1
	5D	WheatGenomeD	mRNA	153812958	153813748	.	-	.	ID=c3984/f2p2/791.mrna1
	5D	WheatGenomeD	exon	153812958	153813748	100	-	.	ID=c3984/f2p2/791.mrna1.exon1
	5D	WheatGenomeD	CDS	153813032	153813748	100	-	0	ID=c3984/f2p2/791.mrna1.cds1
	5D	WheatGenomeD	gene	138628631	138629745	.	+	.	ID=c13105/f2p0/1115.path1
	5D	WheatGenomeD	mRNA	138628631	138629745	.	+	.	ID=c13105/f2p0/1115.mrna1
	5D	WheatGenomeD	exon	138628631	138629745	100	+	.	ID=c13105/f2p0/1115.mrna1.exon1
	5D	WheatGenomeD	CDS	138628633	138629724	100	+	0	ID=c13105/f2p0/1115.mrna1.cds1
	5D	WheatGenomeD	gene	108524664	108526089	.	-	.	ID=c15777/f1p0/1116.path1
	5D	WheatGenomeD	mRNA	108524664	108526089	.	-	.	ID=c15777/f1p0/1116.mrna1
	5D	WheatGenomeD	exon	108526013	108526089	100	-	.	ID=c15777/f1p0/1116.mrna1.exon1
	5D	WheatGenomeD	exon	108525779	108525856	100	-	.	ID=c15777/f1p0/1116.mrna1.exon2
	5D	WheatGenomeD	exon	108524664	108525632	97	-	.	ID=c15777/f1p0/1116.mrna1.exon3
	5D	WheatGenomeD	CDS	108525344	108525511	100	-	0	ID=c15777/f1p0/1116.mrna1.cds1
	5D	WheatGenomeD	gene	18960999	18963851	.	+	.	ID=c2471/f3p10/1372.path1
	5D	WheatGenomeD	mRNA	18960999	18963851	.	+	.	ID=c2471/f3p10/1372.mrna1
	5D	WheatGenomeD	exon	18960999	18961177	99	+	.	ID=c2471/f3p10/1372.mrna1.exon1
	5D	WheatGenomeD	exon	18961263	18961403	100	+	.	ID=c2471/f3p10/1372.mrna1.exon2
	5D	WheatGenomeD	exon	18961547	18961633	100	+	.	ID=c2471/f3p10/1372.mrna1.exon3
	5D	WheatGenomeD	exon	18961725	18961815	100	+	.	ID=c2471/f3p10/1372.mrna1.exon4
	5D	WheatGenomeD	exon	18962517	18962571	98	+	.	ID=c2471/f3p10/1372.mrna1.exon5
	5D	WheatGenomeD	exon	18962659	18962719	100	+	.	ID=c2471/f3p10/1372.mrna1.exon6
	5D	WheatGenomeD	exon	18962810	18963031	97	+	.	ID=c2471/f3p10/1372.mrna1.exon7
	5D	WheatGenomeD	exon	18963119	18963235	97	+	.	ID=c2471/f3p10/1372.mrna1.exon8
	5D	WheatGenomeD	exon	18963349	18963438	100	+	.	ID=c2471/f3p10/1372.mrna1.exon9
	5D	WheatGenomeD	exon	18963520	18963851	94	+	.	ID=c2471/f3p10/1372.mrna1.exon10
	5D	WheatGenomeD	CDS	18961001	18961062	100	+	0	ID=c2471/f3p10/1372.mrna1.cds1
	5D	WheatGenomeD	CDS	18961064	18961109	100	+	2	ID=c2471/f3p10/1372.mrna1.cds2
	5D	WheatGenomeD	gene	18961034	18963954	.	+	.	ID=c4062/f1p5/1140.path1
	5D	WheatGenomeD	mRNA	18961034	18963954	.	+	.	ID=c4062/f1p5/1140.mrna1
	5D	WheatGenomeD	exon	18961034	18961108	100	+	.	ID=c4062/f1p5/1140.mrna1.exon1
	5D	WheatGenomeD	exon	18961731	18961815	100	+	.	ID=c4062/f1p5/1140.mrna1.exon2
	5D	WheatGenomeD	exon	18962517	18962571	100	+	.	ID=c4062/f1p5/1140.mrna1.exon3
	5D	WheatGenomeD	exon	18962659	18962719	100	+	.	ID=c4062/f1p5/1140.mrna1.exon4
	5D	WheatGenomeD	exon	18962810	18963031	100	+	.	ID=c4062/f1p5/1140.mrna1.exon5
	5D	WheatGenomeD	exon	18963119	18963235	100	+	.	ID=c4062/f1p5/1140.mrna1.exon6
	5D	WheatGenomeD	exon	18963349	18963438	100	+	.	ID=c4062/f1p5/1140.mrna1.exon7
	5D	WheatGenomeD	exon	18963520	18963954	100	+	.	ID=c4062/f1p5/1140.mrna1.exon8
	5D	WheatGenomeD	CDS	18961034	18961108	100	+	0	ID=c4062/f1p5/1140.mrna1.cds1
	5D	WheatGenomeD	CDS	18961731	18961815	100	+	0	ID=c4062/f1p5/1140.mrna1.cds2
	5D	WheatGenomeD	CDS	18962517	18962571	100	+	1	ID=c4062/f1p5/1140.mrna1.cds3
	5D	WheatGenomeD	CDS	18962659	18962719	100	+	2	ID=c4062/f1p5/1140.mrna1.cds4
	5D	WheatGenomeD	CDS	18962810	18963031	100	+	0	ID=c4062/f1p5/1140.mrna1.cds5
	5D	WheatGenomeD	CDS	18963119	18963235	100	+	0	ID=c4062/f1p5/1140.mrna1.cds6
	5D	WheatGenomeD	CDS	18963349	18963438	100	+	0	ID=c4062/f1p5/1140.mrna1.cds7
	5D	WheatGenomeD	CDS	18963520	18963696	100	+	0	ID=c4062/f1p5/1140.mrna1.cds8
	5D	WheatGenomeD	gene	18961037	18963919	.	+	.	ID=c4964/f6p31/1393.path1
	5D	WheatGenomeD	mRNA	18961037	18963919	.	+	.	ID=c4964/f6p31/1393.mrna1
	5D	WheatGenomeD	exon	18961037	18961177	86	+	.	ID=c4964/f6p31/1393.mrna1.exon1
	5D	WheatGenomeD	exon	18961263	18961403	99	+	.	ID=c4964/f6p31/1393.mrna1.exon2
	5D	WheatGenomeD	exon	18961547	18961633	98	+	.	ID=c4964/f6p31/1393.mrna1.exon3
	5D	WheatGenomeD	exon	18961725	18961815	97	+	.	ID=c4964/f6p31/1393.mrna1.exon4
	5D	WheatGenomeD	exon	18962517	18962571	96	+	.	ID=c4964/f6p31/1393.mrna1.exon5
	5D	WheatGenomeD	exon	18962659	18962719	100	+	.	ID=c4964/f6p31/1393.mrna1.exon6
	5D	WheatGenomeD	exon	18962810	18963031	97	+	.	ID=c4964/f6p31/1393.mrna1.exon7
	5D	WheatGenomeD	exon	18963119	18963235	97	+	.	ID=c4964/f6p31/1393.mrna1.exon8
	5D	WheatGenomeD	exon	18963349	18963438	100	+	.	ID=c4964/f6p31/1393.mrna1.exon9
	5D	WheatGenomeD	exon	18963520	18963919	92	+	.	ID=c4964/f6p31/1393.mrna1.exon10
	5D	WheatGenomeD	CDS	18961037	18961065	96	+	0	ID=c4964/f6p31/1393.mrna1.cds1
	5D	WheatGenomeD	CDS	18961079	18961109	90	+	2	ID=c4964/f6p31/1393.mrna1.cds2
	5D	WheatGenomeD	gene	18960972	18963886	.	+	.	ID=c5874/f3p13/1436.path1
	5D	WheatGenomeD	mRNA	18960972	18963886	.	+	.	ID=c5874/f3p13/1436.mrna1
	5D	WheatGenomeD	exon	18960972	18961177	100	+	.	ID=c5874/f3p13/1436.mrna1.exon1
	5D	WheatGenomeD	exon	18961263	18961403	100	+	.	ID=c5874/f3p13/1436.mrna1.exon2
	5D	WheatGenomeD	exon	18961547	18961633	100	+	.	ID=c5874/f3p13/1436.mrna1.exon3
	5D	WheatGenomeD	exon	18961725	18961815	95	+	.	ID=c5874/f3p13/1436.mrna1.exon4
	5D	WheatGenomeD	exon	18962517	18962571	98	+	.	ID=c5874/f3p13/1436.mrna1.exon5
	5D	WheatGenomeD	exon	18962659	18962719	100	+	.	ID=c5874/f3p13/1436.mrna1.exon6
	5D	WheatGenomeD	exon	18962810	18963031	97	+	.	ID=c5874/f3p13/1436.mrna1.exon7
	5D	WheatGenomeD	exon	18963119	18963235	97	+	.	ID=c5874/f3p13/1436.mrna1.exon8
	5D	WheatGenomeD	exon	18963349	18963438	100	+	.	ID=c5874/f3p13/1436.mrna1.exon9
	5D	WheatGenomeD	exon	18963520	18963886	92	+	.	ID=c5874/f3p13/1436.mrna1.exon10
	5D	WheatGenomeD	CDS	18960974	18961177	100	+	0	ID=c5874/f3p13/1436.mrna1.cds1
	5D	WheatGenomeD	CDS	18961263	18961403	100	+	0	ID=c5874/f3p13/1436.mrna1.cds2
	5D	WheatGenomeD	CDS	18961547	18961633	100	+	0	ID=c5874/f3p13/1436.mrna1.cds3
	5D	WheatGenomeD	CDS	18961725	18961815	95	+	0	ID=c5874/f3p13/1436.mrna1.cds4
	5D	WheatGenomeD	CDS	18962517	18962571	98	+	1	ID=c5874/f3p13/1436.mrna1.cds5
	5D	WheatGenomeD	CDS	18962659	18962719	100	+	2	ID=c5874/f3p13/1436.mrna1.cds6
	5D	WheatGenomeD	CDS	18962810	18963031	97	+	0	ID=c5874/f3p13/1436.mrna1.cds7
	5D	WheatGenomeD	CDS	18963119	18963235	97	+	0	ID=c5874/f3p13/1436.mrna1.cds8
	5D	WheatGenomeD	CDS	18963349	18963438	100	+	0	ID=c5874/f3p13/1436.mrna1.cds9
	5D	WheatGenomeD	CDS	18963520	18963696	97	+	0	ID=c5874/f3p13/1436.mrna1.cds10
	5D	WheatGenomeD	gene	104467417	104468245	.	-	.	ID=c7289/f2p0/807.path1
	5D	WheatGenomeD	mRNA	104467417	104468245	.	-	.	ID=c7289/f2p0/807.mrna1
	5D	WheatGenomeD	exon	104467417	104468245	89	-	.	ID=c7289/f2p0/807.mrna1.exon1
	5D	WheatGenomeD	CDS	104467865	104468243	94	-	0	ID=c7289/f2p0/807.mrna1.cds1
	5D	WheatGenomeD	CDS	104467813	104467861	97	-	1	ID=c7289/f2p0/807.mrna1.cds2
	5D	WheatGenomeD	CDS	104467789	104467810	71	-	2	ID=c7289/f2p0/807.mrna1.cds3
	5D	WheatGenomeD	gene	140372588	140392383	.	-	.	ID=c7677/f1p0/748.path1
	5D	WheatGenomeD	mRNA	140372588	140392383	.	-	.	ID=c7677/f1p0/748.mrna1
	5D	WheatGenomeD	exon	140392291	140392383	94	-	.	ID=c7677/f1p0/748.mrna1.exon1
	5D	WheatGenomeD	exon	140392055	140392206	96	-	.	ID=c7677/f1p0/748.mrna1.exon2
	5D	WheatGenomeD	exon	140391890	140391947	100	-	.	ID=c7677/f1p0/748.mrna1.exon3
	5D	WheatGenomeD	exon	140389907	140390336	93	-	.	ID=c7677/f1p0/748.mrna1.exon4
	5D	WheatGenomeD	exon	140372588	140372596	100	-	.	ID=c7677/f1p0/748.mrna1.exon5
	5D	WheatGenomeD	CDS	140392360	140392383	95	-	0	ID=c7677/f1p0/748.mrna1.cds1
	5D	WheatGenomeD	CDS	140392291	140392356	98	-	0	ID=c7677/f1p0/748.mrna1.cds2
	5D	WheatGenomeD	CDS	140392055	140392206	96	-	0	ID=c7677/f1p0/748.mrna1.cds3
	5D	WheatGenomeD	CDS	140391890	140391947	100	-	2	ID=c7677/f1p0/748.mrna1.cds4
	5D	WheatGenomeD	CDS	140390088	140390336	98	-	0	ID=c7677/f1p0/748.mrna1.cds5
	5D	WheatGenomeD	gene	42771073	42771971	.	+	.	ID=c8132/f3p2/898.path1
	5D	WheatGenomeD	mRNA	42771073	42771971	.	+	.	ID=c8132/f3p2/898.mrna1
	5D	WheatGenomeD	exon	42771073	42771971	99	+	.	ID=c8132/f3p2/898.mrna1.exon1
	5D	WheatGenomeD	CDS	42771075	42771281	100	+	0	ID=c8132/f3p2/898.mrna1.cds1
	5D	WheatGenomeD	CDS	42771283	42771312	100	+	0	ID=c8132/f3p2/898.mrna1.cds2
	5D	WheatGenomeD	gene	42771073	42771902	.	+	.	ID=c8670/f1p2/830.path1
	5D	WheatGenomeD	mRNA	42771073	42771902	.	+	.	ID=c8670/f1p2/830.mrna1
	5D	WheatGenomeD	exon	42771073	42771902	100	+	.	ID=c8670/f1p2/830.mrna1.exon1
	5D	WheatGenomeD	CDS	42771075	42771839	100	+	0	ID=c8670/f1p2/830.mrna1.cds1
	5D	WheatGenomeD	gene	41725816	41726798	.	+	.	ID=c9993/f1p1/978.path1
	5D	WheatGenomeD	mRNA	41725816	41726798	.	+	.	ID=c9993/f1p1/978.mrna1
	5D	WheatGenomeD	exon	41725816	41726798	95	+	.	ID=c9993/f1p1/978.mrna1.exon1
	5D	WheatGenomeD	CDS	41725956	41726386	94	+	0	ID=c9993/f1p1/978.mrna1.cds1
	5D	WheatGenomeD	CDS	41726390	41726493	94	+	2	ID=c9993/f1p1/978.mrna1.cds2
	5D	WheatGenomeD	CDS	41726496	41726725	99	+	1	ID=c9993/f1p1/978.mrna1.cds3
	5D	WheatGenomeD	gene	41725784	41726695	.	+	.	ID=c10132/f4p11/825.path1
	5D	WheatGenomeD	mRNA	41725784	41726695	.	+	.	ID=c10132/f4p11/825.mrna1
	5D	WheatGenomeD	exon	41725784	41725855	98	+	.	ID=c10132/f4p11/825.mrna1.exon1
	5D	WheatGenomeD	exon	41725942	41726695	100	+	.	ID=c10132/f4p11/825.mrna1.exon2
	5D	WheatGenomeD	CDS	41725956	41726642	100	+	0	ID=c10132/f4p11/825.mrna1.cds1
	5D	WheatGenomeD	gene	104467414	104468245	.	-	.	ID=c10596/f3p2/832.path1
	5D	WheatGenomeD	mRNA	104467414	104468245	.	-	.	ID=c10596/f3p2/832.mrna1
	5D	WheatGenomeD	exon	104467414	104468245	100	-	.	ID=c10596/f3p2/832.mrna1.exon1
	5D	WheatGenomeD	CDS	104467785	104468243	100	-	0	ID=c10596/f3p2/832.mrna1.cds1
	5D	WheatGenomeD	gene	18961007	18963941	.	+	.	ID=c10621/f1p13/1442.path1
	5D	WheatGenomeD	mRNA	18961007	18963941	.	+	.	ID=c10621/f1p13/1442.mrna1
	5D	WheatGenomeD	exon	18961007	18961177	85	+	.	ID=c10621/f1p13/1442.mrna1.exon1
	5D	WheatGenomeD	exon	18961263	18961403	99	+	.	ID=c10621/f1p13/1442.mrna1.exon2
	5D	WheatGenomeD	exon	18961547	18961633	98	+	.	ID=c10621/f1p13/1442.mrna1.exon3
	5D	WheatGenomeD	exon	18961725	18961815	97	+	.	ID=c10621/f1p13/1442.mrna1.exon4
	5D	WheatGenomeD	exon	18962517	18962571	96	+	.	ID=c10621/f1p13/1442.mrna1.exon5
	5D	WheatGenomeD	exon	18962659	18962719	100	+	.	ID=c10621/f1p13/1442.mrna1.exon6
	5D	WheatGenomeD	exon	18962810	18963031	97	+	.	ID=c10621/f1p13/1442.mrna1.exon7
	5D	WheatGenomeD	exon	18963119	18963235	97	+	.	ID=c10621/f1p13/1442.mrna1.exon8
	5D	WheatGenomeD	exon	18963349	18963438	100	+	.	ID=c10621/f1p13/1442.mrna1.exon9
	5D	WheatGenomeD	exon	18963520	18963941	100	+	.	ID=c10621/f1p13/1442.mrna1.exon10
	5D	WheatGenomeD	CDS	18961007	18961065	91	+	0	ID=c10621/f1p13/1442.mrna1.cds1
	5D	WheatGenomeD	CDS	18961079	18961109	90	+	2	ID=c10621/f1p13/1442.mrna1.cds2
	5D	WheatGenomeD	gene	80717512	80719399	.	-	.	ID=c16277/f1p0/761.path1
	5D	WheatGenomeD	mRNA	80717512	80719399	.	-	.	ID=c16277/f1p0/761.mrna1
	5D	WheatGenomeD	exon	80719030	80719399	100	-	.	ID=c16277/f1p0/761.mrna1.exon1
	5D	WheatGenomeD	exon	80717512	80717902	100	-	.	ID=c16277/f1p0/761.mrna1.exon2
	5D	WheatGenomeD	CDS	80719030	80719197	100	-	0	ID=c16277/f1p0/761.mrna1.cds1
	5D	WheatGenomeD	CDS	80717771	80717902	100	-	0	ID=c16277/f1p0/761.mrna1.cds2
	5D	WheatGenomeD	gene	41725784	41726763	.	+	.	ID=c21332/f1p6/915.path1
	5D	WheatGenomeD	mRNA	41725784	41726763	.	+	.	ID=c21332/f1p6/915.mrna1
	5D	WheatGenomeD	exon	41725784	41725855	100	+	.	ID=c21332/f1p6/915.mrna1.exon1
	5D	WheatGenomeD	exon	41725942	41726763	95	+	.	ID=c21332/f1p6/915.mrna1.exon2
	5D	WheatGenomeD	CDS	41725956	41726642	100	+	0	ID=c21332/f1p6/915.mrna1.cds1
	5D	WheatGenomeD	gene	36441969	36442814	.	-	.	ID=c16232/f1p0/846.path1
	5D	WheatGenomeD	mRNA	36441969	36442814	.	-	.	ID=c16232/f1p0/846.mrna1
	5D	WheatGenomeD	exon	36441969	36442814	100	-	.	ID=c16232/f1p0/846.mrna1.exon1
	5D	WheatGenomeD	CDS	36441971	36442087	100	-	0	ID=c16232/f1p0/846.mrna1.cds1
	5D	WheatGenomeD	gene	123547919	123550742	.	-	.	ID=c16287/f1p1/1007.path1
	5D	WheatGenomeD	mRNA	123547919	123550742	.	-	.	ID=c16287/f1p1/1007.mrna1
	5D	WheatGenomeD	exon	123550640	123550742	100	-	.	ID=c16287/f1p1/1007.mrna1.exon1
	5D	WheatGenomeD	exon	123548439	123548981	100	-	.	ID=c16287/f1p1/1007.mrna1.exon2
	5D	WheatGenomeD	exon	123547919	123548279	100	-	.	ID=c16287/f1p1/1007.mrna1.exon3
	5D	WheatGenomeD	CDS	123550640	123550740	100	-	0	ID=c16287/f1p1/1007.mrna1.cds1
	5D	WheatGenomeD	CDS	123548439	123548981	100	-	2	ID=c16287/f1p1/1007.mrna1.cds2
	5D	WheatGenomeD	CDS	123548204	123548279	100	-	2	ID=c16287/f1p1/1007.mrna1.cds3
	5D	WheatGenomeD	gene	22482731	22484248	.	-	.	ID=c19478/f1p0/1132.path1
	5D	WheatGenomeD	mRNA	22482731	22484248	.	-	.	ID=c19478/f1p0/1132.mrna1
	5D	WheatGenomeD	exon	22483638	22484248	99	-	.	ID=c19478/f1p0/1132.mrna1.exon1
	5D	WheatGenomeD	exon	22483393	22483542	100	-	.	ID=c19478/f1p0/1132.mrna1.exon2
	5D	WheatGenomeD	exon	22483112	22483204	100	-	.	ID=c19478/f1p0/1132.mrna1.exon3
	5D	WheatGenomeD	exon	22482731	22483008	100	-	.	ID=c19478/f1p0/1132.mrna1.exon4
	5D	WheatGenomeD	CDS	22483814	22484248	100	-	0	ID=c19478/f1p0/1132.mrna1.cds1
	5D	WheatGenomeD	gene	137651444	137945545	.	+	.	ID=c1119/f23p17/1601.path1
	5D	WheatGenomeD	mRNA	137651444	137945545	.	+	.	ID=c1119/f23p17/1601.mrna1
	5D	WheatGenomeD	exon	137651444	137651474	87	+	.	ID=c1119/f23p17/1601.mrna1.exon1
	5D	WheatGenomeD	exon	137652203	137652672	97	+	.	ID=c1119/f23p17/1601.mrna1.exon2
	5D	WheatGenomeD	exon	137653228	137653893	96	+	.	ID=c1119/f23p17/1601.mrna1.exon3
	5D	WheatGenomeD	exon	137933619	137933834	96	+	.	ID=c1119/f23p17/1601.mrna1.exon4
	5D	WheatGenomeD	exon	137945368	137945545	97	+	.	ID=c1119/f23p17/1601.mrna1.exon5
	5D	WheatGenomeD	CDS	137651444	137651474	86	+	0	ID=c1119/f23p17/1601.mrna1.cds1
	5D	WheatGenomeD	CDS	137652203	137652672	97	+	1	ID=c1119/f23p17/1601.mrna1.cds2
	5D	WheatGenomeD	CDS	137653228	137653893	96	+	0	ID=c1119/f23p17/1601.mrna1.cds3
	5D	WheatGenomeD	CDS	137933619	137933833	96	+	0	ID=c1119/f23p17/1601.mrna1.cds4
	5D	WheatGenomeD	gene	58279446	58314122	.	-	.	ID=c2609/f4p22/1641.path1
	5D	WheatGenomeD	mRNA	58279446	58314122	.	-	.	ID=c2609/f4p22/1641.mrna1
	5D	WheatGenomeD	exon	58313292	58314122	92	-	.	ID=c2609/f4p22/1641.mrna1.exon1
	5D	WheatGenomeD	exon	58280180	58280372	100	-	.	ID=c2609/f4p22/1641.mrna1.exon2
	5D	WheatGenomeD	exon	58279446	58280054	95	-	.	ID=c2609/f4p22/1641.mrna1.exon3
	5D	WheatGenomeD	CDS	58313959	58314120	95	-	0	ID=c2609/f4p22/1641.mrna1.cds1
	5D	WheatGenomeD	CDS	58313922	58313957	94	-	0	ID=c2609/f4p22/1641.mrna1.cds2
	5D	WheatGenomeD	gene	110799848	111309319	.	+	.	ID=c2698/f3p1/1608.path1
	5D	WheatGenomeD	mRNA	110799848	111309319	.	+	.	ID=c2698/f3p1/1608.mrna1
	5D	WheatGenomeD	exon	110799848	110800549	88	+	.	ID=c2698/f3p1/1608.mrna1.exon1
	5D	WheatGenomeD	exon	111307993	111308216	100	+	.	ID=c2698/f3p1/1608.mrna1.exon2
	5D	WheatGenomeD	exon	111308319	111308344	100	+	.	ID=c2698/f3p1/1608.mrna1.exon3
	5D	WheatGenomeD	exon	111308456	111308570	100	+	.	ID=c2698/f3p1/1608.mrna1.exon4
	5D	WheatGenomeD	exon	111308687	111308789	100	+	.	ID=c2698/f3p1/1608.mrna1.exon5
	5D	WheatGenomeD	exon	111308883	111309319	100	+	.	ID=c2698/f3p1/1608.mrna1.exon6
	5D	WheatGenomeD	CDS	111307997	111308216	100	+	0	ID=c2698/f3p1/1608.mrna1.cds1
	5D	WheatGenomeD	CDS	111308319	111308344	100	+	1	ID=c2698/f3p1/1608.mrna1.cds2
	5D	WheatGenomeD	CDS	111308456	111308570	100	+	0	ID=c2698/f3p1/1608.mrna1.cds3
	5D	WheatGenomeD	CDS	111308687	111308789	100	+	1	ID=c2698/f3p1/1608.mrna1.cds4
	5D	WheatGenomeD	CDS	111308883	111309099	100	+	2	ID=c2698/f3p1/1608.mrna1.cds5
	5D	WheatGenomeD	gene	64796457	65905200	.	+	.	ID=c5784/f2p15/1501.path1
	5D	WheatGenomeD	mRNA	64796457	65905200	.	+	.	ID=c5784/f2p15/1501.mrna1
	5D	WheatGenomeD	exon	64796457	64797156	86	+	.	ID=c5784/f2p15/1501.mrna1.exon1
	5D	WheatGenomeD	exon	65904307	65904505	100	+	.	ID=c5784/f2p15/1501.mrna1.exon2
	5D	WheatGenomeD	exon	65904599	65905200	94	+	.	ID=c5784/f2p15/1501.mrna1.exon3
	5D	WheatGenomeD	CDS	65904359	65904505	100	+	0	ID=c5784/f2p15/1501.mrna1.cds1
	5D	WheatGenomeD	CDS	65904599	65904979	95	+	0	ID=c5784/f2p15/1501.mrna1.cds2
	5D	WheatGenomeD	gene	19750316	19752850	.	-	.	ID=c7522/f1p0/1774.path1
	5D	WheatGenomeD	mRNA	19750316	19752850	.	-	.	ID=c7522/f1p0/1774.mrna1
	5D	WheatGenomeD	exon	19752708	19752850	100	-	.	ID=c7522/f1p0/1774.mrna1.exon1
	5D	WheatGenomeD	exon	19750316	19751944	99	-	.	ID=c7522/f1p0/1774.mrna1.exon2
	5D	WheatGenomeD	CDS	19751113	19751933	99	-	0	ID=c7522/f1p0/1774.mrna1.cds1
	5D	WheatGenomeD	gene	65554134	65905200	.	+	.	ID=c9154/f1p3/1925.path1
	5D	WheatGenomeD	mRNA	65554134	65905200	.	+	.	ID=c9154/f1p3/1925.mrna1
	5D	WheatGenomeD	exon	65554134	65555314	86	+	.	ID=c9154/f1p3/1925.mrna1.exon1
	5D	WheatGenomeD	exon	65904344	65904505	99	+	.	ID=c9154/f1p3/1925.mrna1.exon2
	5D	WheatGenomeD	exon	65904599	65905200	94	+	.	ID=c9154/f1p3/1925.mrna1.exon3
	5D	WheatGenomeD	CDS	65904359	65904362	100	+	0	ID=c9154/f1p3/1925.mrna1.cds1
	5D	WheatGenomeD	CDS	65904364	65904374	100	+	1	ID=c9154/f1p3/1925.mrna1.cds2
	5D	WheatGenomeD	gene	133583571	134233704	.	+	.	ID=c12038/f2p0/1601.path1
	5D	WheatGenomeD	mRNA	133583571	134233704	.	+	.	ID=c12038/f2p0/1601.mrna1
	5D	WheatGenomeD	exon	133583571	133584135	96	+	.	ID=c12038/f2p0/1601.mrna1.exon1
	5D	WheatGenomeD	exon	133584236	133584288	82	+	.	ID=c12038/f2p0/1601.mrna1.exon2
	5D	WheatGenomeD	exon	134232721	134233704	88	+	.	ID=c12038/f2p0/1601.mrna1.exon3
	5D	WheatGenomeD	CDS	134233466	134233627	87	+	0	ID=c12038/f2p0/1601.mrna1.cds1
	5D	WheatGenomeD	gene	120117074	120118920	.	+	.	ID=c12408/f2p0/1653.path1
	5D	WheatGenomeD	mRNA	120117074	120118920	.	+	.	ID=c12408/f2p0/1653.mrna1
	5D	WheatGenomeD	exon	120117074	120117476	100	+	.	ID=c12408/f2p0/1653.mrna1.exon1
	5D	WheatGenomeD	exon	120117590	120117745	100	+	.	ID=c12408/f2p0/1653.mrna1.exon2
	5D	WheatGenomeD	exon	120117827	120118920	100	+	.	ID=c12408/f2p0/1653.mrna1.exon3
	5D	WheatGenomeD	CDS	120117076	120117476	100	+	0	ID=c12408/f2p0/1653.mrna1.cds1
	5D	WheatGenomeD	CDS	120117590	120117599	100	+	2	ID=c12408/f2p0/1653.mrna1.cds2
	5D	WheatGenomeD	gene	140915918	141108706	.	+	.	ID=c14818/f1p15/1766.path1
	5D	WheatGenomeD	mRNA	140915918	141108706	.	+	.	ID=c14818/f1p15/1766.mrna1
	5D	WheatGenomeD	exon	140915918	140916201	91	+	.	ID=c14818/f1p15/1766.mrna1.exon1
	5D	WheatGenomeD	exon	141106245	141106493	95	+	.	ID=c14818/f1p15/1766.mrna1.exon2
	5D	WheatGenomeD	exon	141107121	141107289	96	+	.	ID=c14818/f1p15/1766.mrna1.exon3
	5D	WheatGenomeD	exon	141107379	141107520	95	+	.	ID=c14818/f1p15/1766.mrna1.exon4
	5D	WheatGenomeD	exon	141107609	141107885	97	+	.	ID=c14818/f1p15/1766.mrna1.exon5
	5D	WheatGenomeD	exon	141107975	141108173	97	+	.	ID=c14818/f1p15/1766.mrna1.exon6
	5D	WheatGenomeD	exon	141108265	141108706	95	+	.	ID=c14818/f1p15/1766.mrna1.exon7
	5D	WheatGenomeD	CDS	141106341	141106493	97	+	0	ID=c14818/f1p15/1766.mrna1.cds1
	5D	WheatGenomeD	CDS	141107121	141107289	96	+	0	ID=c14818/f1p15/1766.mrna1.cds2
	5D	WheatGenomeD	CDS	141107379	141107520	95	+	1	ID=c14818/f1p15/1766.mrna1.cds3
	5D	WheatGenomeD	CDS	141107609	141107885	97	+	2	ID=c14818/f1p15/1766.mrna1.cds4
	5D	WheatGenomeD	CDS	141107975	141108173	97	+	0	ID=c14818/f1p15/1766.mrna1.cds5
	5D	WheatGenomeD	CDS	141108265	141108590	95	+	1	ID=c14818/f1p15/1766.mrna1.cds6
	5D	WheatGenomeD	gene	156612696	156838394	.	-	.	ID=c16672/f2p1/1511.path1
	5D	WheatGenomeD	mRNA	156612696	156838394	.	-	.	ID=c16672/f2p1/1511.mrna1
	5D	WheatGenomeD	exon	156838200	156838394	99	-	.	ID=c16672/f2p1/1511.mrna1.exon1
	5D	WheatGenomeD	exon	156615701	156615870	100	-	.	ID=c16672/f2p1/1511.mrna1.exon2
	5D	WheatGenomeD	exon	156615334	156615522	100	-	.	ID=c16672/f2p1/1511.mrna1.exon3
	5D	WheatGenomeD	exon	156614291	156614453	100	-	.	ID=c16672/f2p1/1511.mrna1.exon4
	5D	WheatGenomeD	exon	156613493	156613682	99	-	.	ID=c16672/f2p1/1511.mrna1.exon5
	5D	WheatGenomeD	exon	156612696	156613286	100	-	.	ID=c16672/f2p1/1511.mrna1.exon6
	5D	WheatGenomeD	CDS	156838275	156838392	100	-	0	ID=c16672/f2p1/1511.mrna1.cds1
	5D	WheatGenomeD	CDS	156838200	156838273	100	-	1	ID=c16672/f2p1/1511.mrna1.cds2
	5D	WheatGenomeD	CDS	156615701	156615870	100	-	0	ID=c16672/f2p1/1511.mrna1.cds3
	5D	WheatGenomeD	CDS	156615444	156615522	100	-	2	ID=c16672/f2p1/1511.mrna1.cds4
	5D	WheatGenomeD	gene	1130353	2073959	.	+	.	ID=c23438/f1p2/1711.path1
	5D	WheatGenomeD	mRNA	1130353	2073959	.	+	.	ID=c23438/f1p2/1711.mrna1
	5D	WheatGenomeD	exon	1130353	1131061	98	+	.	ID=c23438/f1p2/1711.mrna1.exon1
	5D	WheatGenomeD	exon	2072937	2073959	84	+	.	ID=c23438/f1p2/1711.mrna1.exon2
	5D	WheatGenomeD	CDS	2073172	2073243	83	+	0	ID=c23438/f1p2/1711.mrna1.cds1
	5D	WheatGenomeD	gene	73714852	73927510	.	+	.	ID=c1397/f24p12/1964.path1
	5D	WheatGenomeD	mRNA	73714852	73927510	.	+	.	ID=c1397/f24p12/1964.mrna1
	5D	WheatGenomeD	exon	73714852	73715093	100	+	.	ID=c1397/f24p12/1964.mrna1.exon1
	5D	WheatGenomeD	exon	73715752	73715972	100	+	.	ID=c1397/f24p12/1964.mrna1.exon2
	5D	WheatGenomeD	exon	73716064	73716100	100	+	.	ID=c1397/f24p12/1964.mrna1.exon3
	5D	WheatGenomeD	exon	73925349	73925532	100	+	.	ID=c1397/f24p12/1964.mrna1.exon4
	5D	WheatGenomeD	exon	73925755	73925903	100	+	.	ID=c1397/f24p12/1964.mrna1.exon5
	5D	WheatGenomeD	exon	73926005	73926235	100	+	.	ID=c1397/f24p12/1964.mrna1.exon6
	5D	WheatGenomeD	exon	73926334	73926523	100	+	.	ID=c1397/f24p12/1964.mrna1.exon7
	5D	WheatGenomeD	exon	73926607	73926732	100	+	.	ID=c1397/f24p12/1964.mrna1.exon8
	5D	WheatGenomeD	exon	73926820	73926919	100	+	.	ID=c1397/f24p12/1964.mrna1.exon9
	5D	WheatGenomeD	exon	73927027	73927510	100	+	.	ID=c1397/f24p12/1964.mrna1.exon10
	5D	WheatGenomeD	CDS	73715763	73715972	100	+	0	ID=c1397/f24p12/1964.mrna1.cds1
	5D	WheatGenomeD	CDS	73716064	73716100	100	+	0	ID=c1397/f24p12/1964.mrna1.cds2
	5D	WheatGenomeD	CDS	73925349	73925532	100	+	1	ID=c1397/f24p12/1964.mrna1.cds3
	5D	WheatGenomeD	CDS	73925755	73925903	100	+	2	ID=c1397/f24p12/1964.mrna1.cds4
	5D	WheatGenomeD	CDS	73926005	73926235	100	+	1	ID=c1397/f24p12/1964.mrna1.cds5
	5D	WheatGenomeD	CDS	73926334	73926523	100	+	1	ID=c1397/f24p12/1964.mrna1.cds6
	5D	WheatGenomeD	CDS	73926607	73926732	100	+	2	ID=c1397/f24p12/1964.mrna1.cds7
	5D	WheatGenomeD	CDS	73926820	73926919	100	+	2	ID=c1397/f24p12/1964.mrna1.cds8
	5D	WheatGenomeD	CDS	73927027	73927413	100	+	0	ID=c1397/f24p12/1964.mrna1.cds9
	5D	WheatGenomeD	gene	18961007	18963989	.	+	.	ID=c1480/f4p10/1505.path1
	5D	WheatGenomeD	mRNA	18961007	18963989	.	+	.	ID=c1480/f4p10/1505.mrna1
	5D	WheatGenomeD	exon	18961007	18961177	100	+	.	ID=c1480/f4p10/1505.mrna1.exon1
	5D	WheatGenomeD	exon	18961263	18961403	100	+	.	ID=c1480/f4p10/1505.mrna1.exon2
	5D	WheatGenomeD	exon	18961547	18961633	100	+	.	ID=c1480/f4p10/1505.mrna1.exon3
	5D	WheatGenomeD	exon	18961725	18961815	100	+	.	ID=c1480/f4p10/1505.mrna1.exon4
	5D	WheatGenomeD	exon	18962517	18962571	100	+	.	ID=c1480/f4p10/1505.mrna1.exon5
	5D	WheatGenomeD	exon	18962659	18962719	100	+	.	ID=c1480/f4p10/1505.mrna1.exon6
	5D	WheatGenomeD	exon	18962810	18963031	100	+	.	ID=c1480/f4p10/1505.mrna1.exon7
	5D	WheatGenomeD	exon	18963119	18963235	100	+	.	ID=c1480/f4p10/1505.mrna1.exon8
	5D	WheatGenomeD	exon	18963349	18963438	100	+	.	ID=c1480/f4p10/1505.mrna1.exon9
	5D	WheatGenomeD	exon	18963520	18963989	100	+	.	ID=c1480/f4p10/1505.mrna1.exon10
	5D	WheatGenomeD	CDS	18961007	18961177	100	+	0	ID=c1480/f4p10/1505.mrna1.cds1
	5D	WheatGenomeD	CDS	18961263	18961403	100	+	0	ID=c1480/f4p10/1505.mrna1.cds2
	5D	WheatGenomeD	CDS	18961547	18961633	100	+	0	ID=c1480/f4p10/1505.mrna1.cds3
	5D	WheatGenomeD	CDS	18961725	18961815	100	+	0	ID=c1480/f4p10/1505.mrna1.cds4
	5D	WheatGenomeD	CDS	18962517	18962571	100	+	1	ID=c1480/f4p10/1505.mrna1.cds5
	5D	WheatGenomeD	CDS	18962659	18962719	100	+	2	ID=c1480/f4p10/1505.mrna1.cds6
	5D	WheatGenomeD	CDS	18962810	18963031	100	+	0	ID=c1480/f4p10/1505.mrna1.cds7
	5D	WheatGenomeD	CDS	18963119	18963235	100	+	0	ID=c1480/f4p10/1505.mrna1.cds8
	5D	WheatGenomeD	CDS	18963349	18963438	100	+	0	ID=c1480/f4p10/1505.mrna1.cds9
	5D	WheatGenomeD	CDS	18963520	18963696	100	+	0	ID=c1480/f4p10/1505.mrna1.cds10
	5D	WheatGenomeD	gene	18960969	18963944	.	+	.	ID=c1509/f19p10/1498.path1
	5D	WheatGenomeD	mRNA	18960969	18963944	.	+	.	ID=c1509/f19p10/1498.mrna1
	5D	WheatGenomeD	exon	18960969	18961177	100	+	.	ID=c1509/f19p10/1498.mrna1.exon1
	5D	WheatGenomeD	exon	18961263	18961403	100	+	.	ID=c1509/f19p10/1498.mrna1.exon2
	5D	WheatGenomeD	exon	18961547	18961633	100	+	.	ID=c1509/f19p10/1498.mrna1.exon3
	5D	WheatGenomeD	exon	18961725	18961815	100	+	.	ID=c1509/f19p10/1498.mrna1.exon4
	5D	WheatGenomeD	exon	18962517	18962571	100	+	.	ID=c1509/f19p10/1498.mrna1.exon5
	5D	WheatGenomeD	exon	18962659	18962719	100	+	.	ID=c1509/f19p10/1498.mrna1.exon6
	5D	WheatGenomeD	exon	18962810	18963031	100	+	.	ID=c1509/f19p10/1498.mrna1.exon7
	5D	WheatGenomeD	exon	18963119	18963235	100	+	.	ID=c1509/f19p10/1498.mrna1.exon8
	5D	WheatGenomeD	exon	18963349	18963438	100	+	.	ID=c1509/f19p10/1498.mrna1.exon9
	5D	WheatGenomeD	exon	18963520	18963944	100	+	.	ID=c1509/f19p10/1498.mrna1.exon10
	5D	WheatGenomeD	CDS	18960971	18961177	100	+	0	ID=c1509/f19p10/1498.mrna1.cds1
	5D	WheatGenomeD	CDS	18961263	18961403	100	+	0	ID=c1509/f19p10/1498.mrna1.cds2
	5D	WheatGenomeD	CDS	18961547	18961633	100	+	0	ID=c1509/f19p10/1498.mrna1.cds3
	5D	WheatGenomeD	CDS	18961725	18961815	100	+	0	ID=c1509/f19p10/1498.mrna1.cds4
	5D	WheatGenomeD	CDS	18962517	18962571	100	+	1	ID=c1509/f19p10/1498.mrna1.cds5
	5D	WheatGenomeD	CDS	18962659	18962719	100	+	2	ID=c1509/f19p10/1498.mrna1.cds6
	5D	WheatGenomeD	CDS	18962810	18963031	100	+	0	ID=c1509/f19p10/1498.mrna1.cds7
	5D	WheatGenomeD	CDS	18963119	18963235	100	+	0	ID=c1509/f19p10/1498.mrna1.cds8
	5D	WheatGenomeD	CDS	18963349	18963438	100	+	0	ID=c1509/f19p10/1498.mrna1.cds9
	5D	WheatGenomeD	CDS	18963520	18963696	100	+	0	ID=c1509/f19p10/1498.mrna1.cds10
	5D	WheatGenomeD	gene	137353395	137355168	.	+	.	ID=c3033/f2p0/1595.path1
	5D	WheatGenomeD	mRNA	137353395	137355168	.	+	.	ID=c3033/f2p0/1595.mrna1
	5D	WheatGenomeD	exon	137353395	137354430	100	+	.	ID=c3033/f2p0/1595.mrna1.exon1
	5D	WheatGenomeD	exon	137354528	137354689	100	+	.	ID=c3033/f2p0/1595.mrna1.exon2
	5D	WheatGenomeD	exon	137354772	137355168	100	+	.	ID=c3033/f2p0/1595.mrna1.exon3
	5D	WheatGenomeD	CDS	137353591	137354430	100	+	0	ID=c3033/f2p0/1595.mrna1.cds1
	5D	WheatGenomeD	CDS	137354528	137354689	100	+	0	ID=c3033/f2p0/1595.mrna1.cds2
	5D	WheatGenomeD	CDS	137354772	137354978	100	+	0	ID=c3033/f2p0/1595.mrna1.cds3
	5D	WheatGenomeD	gene	22316742	22318755	.	+	.	ID=c6135/f1p2/1519.path1
	5D	WheatGenomeD	mRNA	22316742	22318755	.	+	.	ID=c6135/f1p2/1519.mrna1
	5D	WheatGenomeD	exon	22316742	22316948	100	+	.	ID=c6135/f1p2/1519.mrna1.exon1
	5D	WheatGenomeD	exon	22317103	22317197	100	+	.	ID=c6135/f1p2/1519.mrna1.exon2
	5D	WheatGenomeD	exon	22317311	22318010	100	+	.	ID=c6135/f1p2/1519.mrna1.exon3
	5D	WheatGenomeD	exon	22318110	22318175	100	+	.	ID=c6135/f1p2/1519.mrna1.exon4
	5D	WheatGenomeD	exon	22318305	22318755	100	+	.	ID=c6135/f1p2/1519.mrna1.exon5
	5D	WheatGenomeD	CDS	22317136	22317197	100	+	0	ID=c6135/f1p2/1519.mrna1.cds1
	5D	WheatGenomeD	CDS	22317311	22318010	100	+	2	ID=c6135/f1p2/1519.mrna1.cds2
	5D	WheatGenomeD	CDS	22318110	22318175	100	+	0	ID=c6135/f1p2/1519.mrna1.cds3
	5D	WheatGenomeD	CDS	22318305	22318529	100	+	0	ID=c6135/f1p2/1519.mrna1.cds4
	5D	WheatGenomeD	gene	18960968	18963877	.	+	.	ID=c7053/f10p4/1432.path1
	5D	WheatGenomeD	mRNA	18960968	18963877	.	+	.	ID=c7053/f10p4/1432.mrna1
	5D	WheatGenomeD	exon	18960968	18961177	100	+	.	ID=c7053/f10p4/1432.mrna1.exon1
	5D	WheatGenomeD	exon	18961263	18961403	100	+	.	ID=c7053/f10p4/1432.mrna1.exon2
	5D	WheatGenomeD	exon	18961547	18961633	100	+	.	ID=c7053/f10p4/1432.mrna1.exon3
	5D	WheatGenomeD	exon	18961725	18961815	100	+	.	ID=c7053/f10p4/1432.mrna1.exon4
	5D	WheatGenomeD	exon	18962517	18962571	100	+	.	ID=c7053/f10p4/1432.mrna1.exon5
	5D	WheatGenomeD	exon	18962659	18962719	100	+	.	ID=c7053/f10p4/1432.mrna1.exon6
	5D	WheatGenomeD	exon	18962810	18963031	100	+	.	ID=c7053/f10p4/1432.mrna1.exon7
	5D	WheatGenomeD	exon	18963119	18963235	100	+	.	ID=c7053/f10p4/1432.mrna1.exon8
	5D	WheatGenomeD	exon	18963349	18963438	100	+	.	ID=c7053/f10p4/1432.mrna1.exon9
	5D	WheatGenomeD	exon	18963520	18963877	100	+	.	ID=c7053/f10p4/1432.mrna1.exon10
	5D	WheatGenomeD	CDS	18960968	18961177	100	+	0	ID=c7053/f10p4/1432.mrna1.cds1
	5D	WheatGenomeD	CDS	18961263	18961403	100	+	0	ID=c7053/f10p4/1432.mrna1.cds2
	5D	WheatGenomeD	CDS	18961547	18961633	100	+	0	ID=c7053/f10p4/1432.mrna1.cds3
	5D	WheatGenomeD	CDS	18961725	18961815	100	+	0	ID=c7053/f10p4/1432.mrna1.cds4
	5D	WheatGenomeD	CDS	18962517	18962571	100	+	1	ID=c7053/f10p4/1432.mrna1.cds5
	5D	WheatGenomeD	CDS	18962659	18962719	100	+	2	ID=c7053/f10p4/1432.mrna1.cds6
	5D	WheatGenomeD	CDS	18962810	18963031	100	+	0	ID=c7053/f10p4/1432.mrna1.cds7
[truncated: 2,821 more rows]

## Sheet: Table G
Table G: GMAP annotation of 1 HQ read aligning to regions not annotated as genes in the current reference version of Triticum aestivum genome Pt.
[truncated: 5 more rows]

[truncated: 4 more sheets: Table H, Table I, Table J, Table K]
